# Supplementary material for: Different N—H⋯π inter­actions in two indole derivatives
Source: Acta Crystallogr E Crystallogr Commun. 2016 Apr 15;72(Pt 5):699–703. doi: 10.1107/S2056989016006162 (PMC4908542; doi:10.1107/S2056989016006162)
Supplement: Supplementary file 1 [file e-72-00699-sup1.cif]

##############################################################################
#                                                                            #
# This CIF contains the data in a paper accepted for publication in          #
# Acta Crystallographica Section E. It conforms to the requirements of       #
# Notes for Authors for Acta Crystallographica Section E, and has been       #
# peer reviewed under the auspices of the IUCr Commission on Journals.       #
#                                                                            #
# Full details of the Crystallographic Information File format               #
# are given in the paper "The Crystallographic Information File (CIF):       #
# a New Standard Archive File for Crystallography" by S. R. Hall, F. H.      #
# Allen and I. D. Brown [Acta Cryst. (1991), A47, 655-685].                  #
#                                                                            #
# The current version of the core CIF dictionary is obtainable from          #
# ftp://ftp.iucr.org/pub/cif_core.dic.                                       #
#                                                                            #
# Software is freely available for graphical display of the structure(s)     #
# in this CIF. For information consult the CIF software page                 #
# http://www.iucr.org/resources/cif/software.                                #
#                                                                            #
# This file may be used for bona fide research purposes within the           #
# scientific community so long as proper attribution is given to the journal # 
# article from which it was obtained.                                        #
#                                                                            #
##############################################################################
data_I
_database_code_depnum_ccdc_archive 'CCDC 1473663'
_audit_creation_method     'SHELXL-2014/7'
_chemical_name_systematic
;
6-Isopropyl-3-(2-nitro-1-phenylethyl)-1<i>H</i>-indole
;
_chemical_name_common     ?
_chemical_formula_moiety     'C19 H20 N2 O2'
_chemical_formula_sum     'C19 H20 N2 O2'
_chemical_formula_iupac     'C19 H20 N2 O2'
_chemical_formula_weight     308.37
_chemical_melting_point     ?
_shelx_space_group_comment
;
The symmetry employed for this shelxl refinement is uniquely defined
by the following loop, which should always be used as a source of
symmetry information in preference to the above space-group names.
They are only intended as comments.
;
_space_group_crystal_system     monoclinic
_space_group_name_H-M_alt     'P 21'
_space_group_name_Hall     'P 2yb'
loop_
    _space_group_symop_operation_xyz
    'x, y, z'
    '-x, y+1/2, -z'
_cell_length_a     12.4525(9)
_cell_length_b     5.7360(4)
_cell_length_c     12.5896(9)
_cell_angle_alpha     90
_cell_angle_beta     116.081(6)
_cell_angle_gamma     90
_cell_volume     807.68(11)
_cell_formula_units_Z     2
_cell_measurement_reflns_used     6780
_cell_measurement_theta_min     3.1
_cell_measurement_theta_max     27.5
_cell_measurement_temperature     100(2)
_exptl_crystal_description     blade
_exptl_crystal_colour     'light red'
_exptl_crystal_size_max     0.280
_exptl_crystal_size_mid     0.050
_exptl_crystal_size_min     0.010
_exptl_crystal_density_diffrn     1.268
_exptl_crystal_density_meas     ?
_exptl_crystal_density_method     ?
_exptl_crystal_F_000     328
_exptl_absorpt_coefficient_mu     0.083
_exptl_absorpt_correction_type     none
_exptl_absorpt_process_details     ?
_shelx_estimated_absorpt_T_min     .
_shelx_estimated_absorpt_T_max     .
_exptl_absorpt_correction_T_min     ?
_exptl_absorpt_correction_T_max     ?
_diffrn_ambient_temperature     100(2)
_diffrn_radiation_type     MoK\a
_diffrn_radiation_wavelength     0.71073
_diffrn_measurement_device_type     'Rigaku Mercury CCD'
_diffrn_measurement_method     \w
_diffrn_detector_area_resol_mean     ?
_diffrn_reflns_number     7830
_diffrn_reflns_av_R_equivalents     0.1065
_diffrn_reflns_theta_min     3.074
_diffrn_reflns_theta_max     27.477
_diffrn_reflns_theta_full     25.242
_diffrn_measured_fraction_theta_max     0.984
_diffrn_measured_fraction_theta_full     0.995
_diffrn_reflns_limit_h_min     -13
_diffrn_reflns_limit_h_max     16
_diffrn_reflns_limit_k_min     -7
_diffrn_reflns_limit_k_max     7
_diffrn_reflns_limit_l_min     -16
_diffrn_reflns_limit_l_max     13
_refine_special_details     ?
_reflns_number_total     3498
_reflns_number_gt     2259
_reflns_threshold_expression     'I > 2\s(I)'
_refine_ls_structure_factor_coef     Fsqd
_refine_ls_matrix_type     full
_refine_ls_R_factor_all     0.1500
_refine_ls_R_factor_gt     0.0813
_refine_ls_wR_factor_gt     0.1359
_refine_ls_wR_factor_ref     0.1636
_refine_ls_goodness_of_fit_ref     1.121
_refine_ls_restrained_S_all     1.121
_refine_ls_number_reflns     3498
_refine_ls_number_parameters     213
_refine_ls_number_restraints     1
_refine_ls_hydrogen_treatment     mixed
_refine_ls_weighting_scheme     calc
_refine_ls_weighting_details
              'w=1/[\s^2^(Fo^2^)+(0.0357P)^2^+0.4188P] where P=(Fo^2^+2Fc^2^)/3'
_atom_sites_solution_hydrogens     mixed
_atom_sites_solution_primary     ?
_atom_sites_solution_secondary     ?
_refine_ls_shift/su_max     0.000
_refine_ls_shift/su_mean     0.000
_refine_diff_density_max     0.280
_refine_diff_density_min     -0.237
_refine_ls_extinction_method     none
_refine_ls_extinction_coef     .
_refine_ls_abs_structure_details     none
loop_
    _atom_type_symbol
    _atom_type_description
    _atom_type_scat_dispersion_real
    _atom_type_scat_dispersion_imag
    _atom_type_scat_source
    'C' 'C' 0.0033 0.0016
                         'International Tables Vol C Tables 4.2.6.8 and 6.1.1.4'
    'H' 'H' 0.0000 0.0000
                         'International Tables Vol C Tables 4.2.6.8 and 6.1.1.4'
    'N' 'N' 0.0061 0.0033
                         'International Tables Vol C Tables 4.2.6.8 and 6.1.1.4'
    'O' 'O' 0.0106 0.0060
                         'International Tables Vol C Tables 4.2.6.8 and 6.1.1.4'
_computing_data_collection
;
CrystalClear (Rigaku, 2012)
;
_computing_cell_refinement
;
CrystalClear (Rigaku, 2012)
;
_computing_data_reduction
;
CrystalClear (Rigaku, 2012)
;
_computing_structure_solution
;
SHELXS97 (Sheldrick, 2008)
;
_computing_structure_refinement
;
SHELXL2014 (Sheldrick, 2015)
;
_computing_molecular_graphics
;
ORTEP-3 for Windows (Farrugia, 2012)
;
_computing_publication_material
;
publCIF (Westrip, 2010)
;
loop_
    _atom_site_type_symbol
    _atom_site_label
    _atom_site_fract_x
    _atom_site_fract_y
    _atom_site_fract_z
    _atom_site_U_iso_or_equiv
    _atom_site_adp_type
    _atom_site_calc_flag
    _atom_site_occupancy
    _atom_site_disorder_assembly
    _atom_site_disorder_group
    C C1 0.5003(5) 0.1427(9) 0.3881(4) 0.0226(13) Uani d 1 . .
    C C2 0.3850(5) 0.0617(12) 0.3609(4) 0.0254(13) Uani d 1 . .
    H H2 0.3737 -0.0752 0.3972 0.031 Uiso calc 1 . .
    C C3 0.2883(5) 0.1850(11) 0.2804(5) 0.0264(13) Uani d 1 . .
    C C4 0.3092(5) 0.3871(10) 0.2291(4) 0.0257(14) Uani d 1 . .
    H H4 0.2422 0.4726 0.1747 0.031 Uiso calc 1 . .
    C C5 0.4222(5) 0.4675(10) 0.2538(4) 0.0241(13) Uani d 1 . .
    H H5 0.4329 0.6061 0.2183 0.029 Uiso calc 1 . .
    C C6 0.5208(5) 0.3389(10) 0.3329(4) 0.0239(12) Uani d 1 . .
    C C7 0.6491(5) 0.3646(10) 0.3796(4) 0.0245(13) Uani d 1 . .
    C C8 0.6977(5) 0.1894(10) 0.4586(5) 0.0256(13) Uani d 1 . .
    H H8 0.7811 0.1642 0.5038 0.031 Uiso calc 1 . .
    C C9 0.7126(5) 0.5512(11) 0.3434(4) 0.0232(12) Uani d 1 . .
    H H9 0.6848 0.7063 0.3577 0.028 Uiso calc 1 . .
    C C10 0.8468(5) 0.5371(11) 0.4194(4) 0.0263(13) Uani d 1 . .
    H H10A 0.8643 0.5484 0.5040 0.032 Uiso calc 1 . .
    H H10B 0.8771 0.3851 0.4067 0.032 Uiso calc 1 . .
    C C11 0.6842(4) 0.5377(10) 0.2123(4) 0.0222(12) Uani d 1 . .
    C C12 0.7189(5) 0.3446(10) 0.1683(4) 0.0264(13) Uani d 1 . .
    H H12 0.7558 0.2160 0.2187 0.032 Uiso calc 1 . .
    C C13 0.6998(5) 0.3383(11) 0.0510(5) 0.0293(14) Uani d 1 . .
    H H13 0.7245 0.2066 0.0216 0.035 Uiso calc 1 . .
    C C14 0.6451(5) 0.5229(11) -0.0224(5) 0.0288(14) Uani d 1 . .
    H H14 0.6323 0.5190 -0.1025 0.035 Uiso calc 1 . .
    C C15 0.6086(5) 0.7141(11) 0.0200(5) 0.0280(13) Uani d 1 . .
    H H15 0.5692 0.8400 -0.0315 0.034 Uiso calc 1 . .
    C C16 0.6298(5) 0.7225(11) 0.1384(5) 0.0258(13) Uani d 1 . .
    H H16 0.6065 0.8558 0.1680 0.031 Uiso calc 1 . .
    C C17 0.1618(5) 0.0955(10) 0.2462(5) 0.0294(14) Uani d 1 . .
    H H17 0.1681 -0.0383 0.2995 0.035 Uiso calc 1 . .
    C C18 0.1043(5) 0.0033(12) 0.1182(5) 0.0405(17) Uani d 1 . .
    H H18A 0.1532 -0.1237 0.1106 0.061 Uiso calc 1 . .
    H H18B 0.0994 0.1298 0.0639 0.061 Uiso calc 1 . .
    H H18C 0.0238 -0.0547 0.0986 0.061 Uiso calc 1 . .
    C C19 0.0831(6) 0.2786(12) 0.2629(6) 0.0420(18) Uani d 1 . .
    H H19A 0.0047 0.2109 0.2449 0.063 Uiso calc 1 . .
    H H19B 0.0732 0.4100 0.2096 0.063 Uiso calc 1 . .
    H H19C 0.1205 0.3334 0.3450 0.063 Uiso calc 1 . .
    N N1 0.6094(4) 0.0531(9) 0.4643(4) 0.0260(11) Uani d 1 . .
    N N2 0.9084(4) 0.7309(9) 0.3883(4) 0.0267(11) Uani d 1 . .
    H H1 0.625(5) -0.056(11) 0.514(5) 0.032 Uiso d 1 . .
    O O1 0.9829(4) 0.6817(8) 0.3538(4) 0.0414(11) Uani d 1 . .
    O O2 0.8825(4) 0.9308(7) 0.4015(4) 0.0376(11) Uani d 1 . .
loop_
    _atom_site_aniso_label
    _atom_site_aniso_U_11
    _atom_site_aniso_U_22
    _atom_site_aniso_U_33
    _atom_site_aniso_U_12
    _atom_site_aniso_U_13
    _atom_site_aniso_U_23
    C1 0.035(3) 0.016(3) 0.020(3) 0.006(2) 0.015(2) 0.000(2)
    C2 0.035(3) 0.022(3) 0.026(3) -0.003(3) 0.020(3) -0.002(3)
    C3 0.033(3) 0.026(4) 0.023(3) -0.003(3) 0.015(2) -0.005(3)
    C4 0.033(3) 0.023(4) 0.022(3) 0.002(3) 0.013(2) -0.002(2)
    C5 0.037(3) 0.017(3) 0.022(3) 0.001(3) 0.017(3) 0.000(2)
    C6 0.033(3) 0.019(3) 0.023(3) 0.002(3) 0.016(2) 0.000(3)
    C7 0.034(3) 0.022(3) 0.020(3) 0.002(3) 0.015(2) -0.002(2)
    C8 0.025(3) 0.027(3) 0.028(3) 0.004(3) 0.015(2) -0.002(3)
    C9 0.031(3) 0.016(3) 0.025(3) 0.000(3) 0.015(2) 0.003(3)
    C10 0.032(3) 0.023(3) 0.028(3) 0.000(3) 0.016(2) 0.003(3)
    C11 0.027(3) 0.017(3) 0.023(3) -0.003(3) 0.013(2) -0.001(3)
    C12 0.035(3) 0.019(3) 0.024(3) -0.004(3) 0.012(2) 0.003(3)
    C13 0.040(3) 0.023(3) 0.029(3) -0.003(3) 0.019(3) -0.004(3)
    C14 0.042(4) 0.024(3) 0.025(3) -0.007(3) 0.019(3) -0.005(3)
    C15 0.033(3) 0.024(3) 0.027(3) -0.001(3) 0.013(2) 0.005(3)
    C16 0.032(3) 0.021(3) 0.028(3) 0.000(3) 0.016(2) -0.001(3)
    C17 0.034(3) 0.026(4) 0.029(3) -0.003(3) 0.015(3) 0.003(3)
    C18 0.039(4) 0.038(5) 0.044(4) -0.005(3) 0.018(3) -0.005(3)
    C19 0.036(4) 0.041(5) 0.057(4) -0.001(3) 0.027(3) -0.009(3)
    N1 0.033(3) 0.024(3) 0.026(2) 0.007(2) 0.017(2) 0.006(2)
    N2 0.028(3) 0.024(3) 0.029(3) 0.000(2) 0.013(2) -0.004(2)
    O1 0.048(3) 0.033(3) 0.057(3) -0.002(2) 0.036(2) -0.010(2)
    O2 0.042(3) 0.018(2) 0.057(3) 0.002(2) 0.025(2) -0.006(2)
_geom_special_details
;
 All esds (except the esd in the dihedral angle between two l.s. planes)
 are estimated using the full covariance matrix.  The cell esds are taken
 into account individually in the estimation of esds in distances, angles
 and torsion angles; correlations between esds in cell parameters are only
 used when they are defined by crystal symmetry.  An approximate (isotropic)
 treatment of cell esds is used for estimating esds involving l.s. planes.
;
loop_
    _geom_bond_atom_site_label_1
    _geom_bond_atom_site_label_2
    _geom_bond_site_symmetry_2
    _geom_bond_distance
    _geom_bond_publ_flag
    C1 N1 . 1.372(7) ?
    C1 C2 . 1.400(7) ?
    C1 C6 . 1.404(7) ?
    C2 C3 . 1.380(8) ?
    C2 H2 . 0.9500 ?
    C3 C4 . 1.406(8) ?
    C3 C17 . 1.527(8) ?
    C4 C5 . 1.380(7) ?
    C4 H4 . 0.9500 ?
    C5 C6 . 1.403(7) ?
    C5 H5 . 0.9500 ?
    C6 C7 . 1.447(7) ?
    C7 C8 . 1.355(8) ?
    C7 C9 . 1.516(8) ?
    C8 N1 . 1.377(7) ?
    C8 H8 . 0.9500 ?
    C9 C10 . 1.519(7) ?
    C9 C11 . 1.530(7) ?
    C9 H9 . 1.0000 ?
    C10 N2 . 1.497(7) ?
    C10 H10A . 0.9900 ?
    C10 H10B . 0.9900 ?
    C11 C16 . 1.376(8) ?
    C11 C12 . 1.389(8) ?
    C12 C13 . 1.389(7) ?
    C12 H12 . 0.9500 ?
    C13 C14 . 1.373(8) ?
    C13 H13 . 0.9500 ?
    C14 C15 . 1.381(8) ?
    C14 H14 . 0.9500 ?
    C15 C16 . 1.397(7) ?
    C15 H15 . 0.9500 ?
    C16 H16 . 0.9500 ?
    C17 C19 . 1.513(8) ?
    C17 C18 . 1.541(8) ?
    C17 H17 . 1.0000 ?
    C18 H18A . 0.9800 ?
    C18 H18B . 0.9800 ?
    C18 H18C . 0.9800 ?
    C19 H19A . 0.9800 ?
    C19 H19B . 0.9800 ?
    C19 H19C . 0.9800 ?
    N1 H1 . 0.84(6) ?
    N2 O1 . 1.217(6) ?
    N2 O2 . 1.222(6) ?
loop_
    _geom_angle_atom_site_label_1
    _geom_angle_atom_site_label_2
    _geom_angle_atom_site_label_3
    _geom_angle_site_symmetry_1
    _geom_angle_site_symmetry_3
    _geom_angle
    _geom_angle_publ_flag
    N1 C1 C2 . . 129.8(5) ?
    N1 C1 C6 . . 107.9(5) ?
    C2 C1 C6 . . 122.3(5) ?
    C3 C2 C1 . . 118.7(5) ?
    C3 C2 H2 . . 120.7 ?
    C1 C2 H2 . . 120.7 ?
    C2 C3 C4 . . 118.8(5) ?
    C2 C3 C17 . . 119.6(5) ?
    C4 C3 C17 . . 121.6(5) ?
    C5 C4 C3 . . 123.2(5) ?
    C5 C4 H4 . . 118.4 ?
    C3 C4 H4 . . 118.4 ?
    C4 C5 C6 . . 118.2(5) ?
    C4 C5 H5 . . 120.9 ?
    C6 C5 H5 . . 120.9 ?
    C5 C6 C1 . . 118.7(5) ?
    C5 C6 C7 . . 134.5(5) ?
    C1 C6 C7 . . 106.8(5) ?
    C8 C7 C6 . . 106.3(5) ?
    C8 C7 C9 . . 128.4(5) ?
    C6 C7 C9 . . 125.4(5) ?
    C7 C8 N1 . . 110.5(5) ?
    C7 C8 H8 . . 124.8 ?
    N1 C8 H8 . . 124.8 ?
    C7 C9 C10 . . 110.3(5) ?
    C7 C9 C11 . . 112.7(5) ?
    C10 C9 C11 . . 110.3(4) ?
    C7 C9 H9 . . 107.8 ?
    C10 C9 H9 . . 107.8 ?
    C11 C9 H9 . . 107.8 ?
    N2 C10 C9 . . 110.1(4) ?
    N2 C10 H10A . . 109.6 ?
    C9 C10 H10A . . 109.6 ?
    N2 C10 H10B . . 109.6 ?
    C9 C10 H10B . . 109.6 ?
    H10A C10 H10B . . 108.2 ?
    C16 C11 C12 . . 119.5(5) ?
    C16 C11 C9 . . 120.1(5) ?
    C12 C11 C9 . . 120.3(5) ?
    C13 C12 C11 . . 120.4(5) ?
    C13 C12 H12 . . 119.8 ?
    C11 C12 H12 . . 119.8 ?
    C14 C13 C12 . . 119.9(6) ?
    C14 C13 H13 . . 120.1 ?
    C12 C13 H13 . . 120.1 ?
    C13 C14 C15 . . 120.2(5) ?
    C13 C14 H14 . . 119.9 ?
    C15 C14 H14 . . 119.9 ?
    C14 C15 C16 . . 120.0(5) ?
    C14 C15 H15 . . 120.0 ?
    C16 C15 H15 . . 120.0 ?
    C11 C16 C15 . . 120.0(5) ?
    C11 C16 H16 . . 120.0 ?
    C15 C16 H16 . . 120.0 ?
    C19 C17 C3 . . 112.2(5) ?
    C19 C17 C18 . . 110.6(5) ?
    C3 C17 C18 . . 111.0(4) ?
    C19 C17 H17 . . 107.6 ?
    C3 C17 H17 . . 107.6 ?
    C18 C17 H17 . . 107.6 ?
    C17 C18 H18A . . 109.5 ?
    C17 C18 H18B . . 109.5 ?
    H18A C18 H18B . . 109.5 ?
    C17 C18 H18C . . 109.5 ?
    H18A C18 H18C . . 109.5 ?
    H18B C18 H18C . . 109.5 ?
    C17 C19 H19A . . 109.5 ?
    C17 C19 H19B . . 109.5 ?
    H19A C19 H19B . . 109.5 ?
    C17 C19 H19C . . 109.5 ?
    H19A C19 H19C . . 109.5 ?
    H19B C19 H19C . . 109.5 ?
    C1 N1 C8 . . 108.6(5) ?
    C1 N1 H1 . . 129(4) ?
    C8 N1 H1 . . 122(4) ?
    O1 N2 O2 . . 123.6(5) ?
    O1 N2 C10 . . 118.7(5) ?
    O2 N2 C10 . . 117.7(5) ?
loop_
    _geom_torsion_atom_site_label_1
    _geom_torsion_atom_site_label_2
    _geom_torsion_atom_site_label_3
    _geom_torsion_atom_site_label_4
    _geom_torsion_site_symmetry_1
    _geom_torsion_site_symmetry_2
    _geom_torsion_site_symmetry_3
    _geom_torsion_site_symmetry_4
    _geom_torsion
    _geom_torsion_publ_flag
    N1 C1 C2 C3 . . . . 179.9(5) ?
    C6 C1 C2 C3 . . . . -2.6(8) ?
    C1 C2 C3 C4 . . . . -0.2(7) ?
    C1 C2 C3 C17 . . . . 177.9(5) ?
    C2 C3 C4 C5 . . . . 1.0(8) ?
    C17 C3 C4 C5 . . . . -177.0(5) ?
    C3 C4 C5 C6 . . . . 0.9(7) ?
    C4 C5 C6 C1 . . . . -3.5(7) ?
    C4 C5 C6 C7 . . . . 179.8(5) ?
    N1 C1 C6 C5 . . . . -177.5(5) ?
    C2 C1 C6 C5 . . . . 4.5(8) ?
    N1 C1 C6 C7 . . . . 0.0(5) ?
    C2 C1 C6 C7 . . . . -178.0(5) ?
    C5 C6 C7 C8 . . . . 176.5(6) ?
    C1 C6 C7 C8 . . . . -0.4(6) ?
    C5 C6 C7 C9 . . . . -4.3(9) ?
    C1 C6 C7 C9 . . . . 178.7(5) ?
    C6 C7 C8 N1 . . . . 0.7(6) ?
    C9 C7 C8 N1 . . . . -178.4(5) ?
    C8 C7 C9 C10 . . . . -6.4(8) ?
    C6 C7 C9 C10 . . . . 174.6(5) ?
    C8 C7 C9 C11 . . . . 117.3(6) ?
    C6 C7 C9 C11 . . . . -61.6(7) ?
    C7 C9 C10 N2 . . . . -176.5(4) ?
    C11 C9 C10 N2 . . . . 58.4(6) ?
    C7 C9 C11 C16 . . . . 118.9(6) ?
    C10 C9 C11 C16 . . . . -117.3(6) ?
    C7 C9 C11 C12 . . . . -64.5(6) ?
    C10 C9 C11 C12 . . . . 59.3(7) ?
    C16 C11 C12 C13 . . . . 0.6(8) ?
    C9 C11 C12 C13 . . . . -176.0(5) ?
    C11 C12 C13 C14 . . . . -0.8(8) ?
    C12 C13 C14 C15 . . . . -0.2(8) ?
    C13 C14 C15 C16 . . . . 1.4(8) ?
    C12 C11 C16 C15 . . . . 0.6(8) ?
    C9 C11 C16 C15 . . . . 177.2(5) ?
    C14 C15 C16 C11 . . . . -1.6(8) ?
    C2 C3 C17 C19 . . . . 126.2(6) ?
    C4 C3 C17 C19 . . . . -55.7(7) ?
    C2 C3 C17 C18 . . . . -109.4(6) ?
    C4 C3 C17 C18 . . . . 68.6(7) ?
    C2 C1 N1 C8 . . . . 178.2(5) ?
    C6 C1 N1 C8 . . . . 0.4(5) ?
    C7 C8 N1 C1 . . . . -0.7(6) ?
    C9 C10 N2 O1 . . . . -120.8(5) ?
    C9 C10 N2 O2 . . . . 60.7(6) ?
loop_
    _geom_hbond_atom_site_label_D
    _geom_hbond_atom_site_label_H
    _geom_hbond_atom_site_label_A
    _geom_hbond_site_symmetry_A
    _geom_hbond_distance_DH
    _geom_hbond_distance_HA
    _geom_hbond_distance_DA
    _geom_hbond_angle_DHA
    N1 H1 Cg2 2_646 0.84(6) 2.64(6) 3.386(5) 148(6)
    C2 H2 Cg1 2_646 0.95 2.63 3.468(6) 147
    C14 H14 Cg2 2_655 0.95 2.79 3.638(6) 148
    C15 H15 Cg3 2_655 0.95 2.87 3.551(7) 129
_shelx_hkl_file
;
   0   0  -2 3324.64  109.45   1-0.43888-0.33712-0.86284-0.91934-0.25076-0.20287
   0   0   2 3349.44  110.16   1-0.34875-0.45051-0.91997-0.86347-0.17891-0.22680
   0   0  -312311.35  283.76   1-0.46038-0.30774-0.84624-0.93099-0.26817-0.19632
   0   0   312611.81  290.23   1-0.32519-0.47783-0.93194-0.84719-0.16038-0.23223
   0   0  -4 1767.86   76.56   1-0.48148-0.27796-0.82870-0.94170-0.28535-0.18956
   0   0   4 2057.23   86.50   1-0.30122-0.50474-0.94297-0.82997-0.14163-0.23743
   0   0  -4 1558.89   60.65   1-0.02861 0.17346 0.76620 0.65220 0.64195 0.73792
   0   0  -510166.35  431.99   1-0.50215-0.24775-0.81021-0.95146-0.30230-0.18256
   0   0   511154.86  478.25   1-0.27683-0.53123-0.95305-0.81180-0.12266-0.24240
   0   0  -5 9278.70  377.69   1-0.04981 0.20278 0.78119 0.63870 0.62229 0.74225
   0   0  -6  214.17   50.75   1-0.52240-0.21712-0.79076-0.96026-0.31902-0.17533
   0   0   6  289.10   51.74   1-0.25202-0.55730-0.96217-0.79267-0.10345-0.24714
   0   0  -6  209.25   38.75   1-0.07108 0.23204 0.79543 0.62443 0.60185 0.74581
   0   0  -7  368.89   54.45   1-0.54222-0.18606-0.77034-0.96809-0.33550-0.16787
   0   0   7  434.19   59.74   1-0.22677-0.58293-0.97031-0.77256-0.08400-0.25164
   0   0  -7  326.69   38.74   1-0.09240 0.26123 0.80889 0.60940 0.58064 0.74858
   0   0  -8 4195.48  441.88   1 0.00000 0.40556-0.26453-0.49060-0.96437-0.77124
   0   0  -8 4242.66  451.17   1-0.56160-0.15456-0.74891-0.97491-0.35175-0.16016
   0   0   8 4640.76  295.35   1-0.20108-0.60812-0.97745-0.75145-0.06432-0.25590
   0   0  -8 4421.85  228.61   1-0.11378 0.29037 0.82157 0.59358 0.55862 0.75056
   0   0  -9   30.82   35.08   1 0.00000 0.45727 0.93044 0.67395 0.36642 0.58024
   0   0  -9   25.81   63.55   1 0.00000 0.45626-0.20709-0.46169-0.97832-0.76069
   0   0  -9  -19.87   40.20   1-0.58052-0.12260-0.72646-0.98071-0.36774-0.15221
   0   0   9 -130.16   52.50   1-0.17495-0.63286-0.98357-0.72932-0.04438-0.25992
   0   0  -9  109.41   39.99   1-0.13523 0.31944 0.83345 0.57695 0.53578 0.75171
   0   0 -10  854.86  130.01   1 0.00000 0.50808 0.95132 0.66634 0.30817 0.54575
   0   0 -10  646.52  109.69   1 0.00000 0.50696-0.14649-0.42938-0.98921-0.74740
   0   0 -10  624.74   98.20   1-0.59898-0.09018-0.70295-0.98545-0.38349-0.14400
   0   0  10  496.96  106.15   1-0.14834-0.65714-0.98864-0.70613-0.02420-0.26368
   0   0 -10  859.36  127.03   1-0.15675 0.34844 0.84450 0.55950 0.51209 0.75202
   0   0 -11   23.05   42.90   1 0.00000 0.55888 0.96919 0.65570 0.24630 0.50763
   0   0 -11  -36.85   65.82   1 0.00000 0.55766-0.08287-0.39404-0.99655-0.73057
   0   0 -11   19.10   44.41   1-0.61696-0.05728-0.67836-0.98911-0.39897-0.13553
   0   0 -12  315.47   93.71   1 0.00000 0.60835-0.01579-0.35526-0.99987-0.70971
   0   0 -12  -14.83   50.34   1-0.63648-0.02653-0.64951-0.99115-0.41596-0.13003
   0   0 -13 -124.19   90.20   1 0.00000 0.65905 0.05531-0.31244-0.99846-0.68412
   0   0 -13   25.20   55.58   1-0.65335 0.00741-0.62250-0.99261-0.43083-0.12107
   0   0 -14  277.05  104.07   1-0.66968 0.04192-0.59425-0.99284-0.44540-0.11182
   0  -1   0  326.54  195.82   1 0.00000 0.05254 0.10312 0.21367-0.99466-0.97548
   0   1   0  -27.88  197.70   1 0.00000-0.05254 0.23792 0.12736-0.97128-0.99046
   0   1   0 -108.22  338.38   1-0.76622-0.81969 0.35106 0.24074 0.53819 0.51975
   0   1   113350.36  338.16   1 0.00000-0.10323 0.55557 0.47330-0.83146-0.87482
   0  -1  -112058.68  320.98   1 0.00000 0.10323 0.37191 0.45418-0.92826-0.88490
   0   1  -112916.16  312.94   1 0.00000-0.00183 0.03331-0.10551-0.99944-0.99441
   0  -1   112668.48  307.62   1 0.00000 0.00184-0.10534 0.03349-0.99443-0.99943
   0   1  -112056.21  338.01   1-0.80261-0.80557 0.11121-0.02763 0.58603 0.59185
   0  -1  -113373.51  433.92   1-0.70344-0.59946 0.52758 0.60936 0.47625 0.51895
   0   1   113474.98  444.36   1-0.60980-0.71377 0.68837 0.60659 0.39278 0.35009
   0  -1   112320.76  287.90   1-0.80379-0.80207-0.07709 0.06167-0.58988-0.59403
   0   1   2   44.57   98.42   1 0.00000-0.15427 0.88337 0.82992-0.46866-0.53611
   0  -1  -2  -59.57  105.65   1 0.00000 0.15427 0.65814 0.71159-0.75289-0.68544
   0   1  -2  201.17   93.98   1 0.00000 0.04885-0.08078-0.24791-0.99673-0.96754
   0  -1   2   43.42   91.45   1 0.00000-0.04885-0.26172-0.09463-0.96514-0.99431
   0  -1  -2  134.08  314.62   1-0.51315-0.35880 0.79982 0.85328 0.31137 0.37837
   0   1   2  113.22  312.34   1-0.28373-0.43809 0.95031 0.89685 0.12802 0.06101
   0   1  -2  108.52   68.83   1-0.79037-0.74127-0.23362-0.40086-0.56632-0.53834
   0  -1   2   22.96   64.79   1-0.75180-0.80090-0.40141-0.23417-0.52311-0.55109
   0   1   313235.35  294.78   1 0.00000-0.20524 0.99997 0.97507 0.00648-0.08424
   0  -1  -311428.70  272.29   1 0.00000 0.20505 0.85806 0.88302-0.51354-0.42217
   0   1  -312509.41  300.17   1 0.00000 0.09954-0.14002-0.33544-0.99014-0.93678
   0   1  -312372.05  286.18   1-0.75411-0.65418-0.39392-0.58963-0.52547-0.47367
   0  -1   313355.40  334.20   1-0.67131-0.77124-0.59129-0.39558-0.44687-0.49868
   0   1   312107.84  264.17   1-0.19072-0.39537 0.86013 0.83535 0.47307 0.38190
   0   1   4    4.60   67.75   1 0.00000-0.25605 0.92791 0.93151 0.37279 0.25830
   0  -1  -4  121.47   75.93   1 0.00000 0.25582 0.94994 0.94641-0.31241-0.19711
   0   1  -4  -87.45   71.64   1 0.00000 0.15024-0.16606-0.38977-0.98611-0.90857
   0   1  -4   21.79   53.32   1-0.72432-0.57357-0.47889-0.70307-0.49598-0.42035
   0  -1   4  135.77   59.65   1-0.59488-0.74603-0.70832-0.48473-0.37998-0.45657
   0  -1  -4  132.00   39.47   1-0.15123 0.10464-0.98814-0.99055-0.02638 0.08860
   0   1   4   35.14   41.48   1-0.09528-0.35045 0.81065 0.81438 0.57771 0.46255
   0  -1  -5 6349.81  269.08   1 0.00000 0.30686 0.98268 0.95059-0.18527-0.04703
   0   1  -5 6596.23  287.03   1 0.00000 0.20094-0.17107-0.42307-0.98525-0.88353
   0   1  -5 6607.01  293.43   1-0.70498-0.50339-0.52422-0.77687-0.47769-0.37822
   0  -1   5 6715.21  313.48   1-0.53047-0.73251-0.78262-0.53078-0.32572-0.42625
   0  -1  -5 6744.51  275.66   1-0.24020 0.06655-0.96612-0.99678-0.09433 0.04460
   0   1   5 6785.63  279.52   1-0.02634-0.33203 0.76455 0.79677 0.64402 0.50487
   0  -1  -6 2527.03  140.10   1 0.00000 0.35767 0.99329 0.93269-0.11564 0.04635
   0   1  -6 2304.28  142.78   1 0.00000 0.25163-0.16189-0.44217-0.98680-0.86090
   0   1  -6 2655.99  167.42   1-0.69408-0.44166-0.54736-0.82848-0.46759-0.34430
   0  -1   6 2379.08  177.55   1-0.47450-0.72741-0.83465-0.55456-0.27965-0.40414
   0  -1  -6 2726.58  146.73   1-0.30847 0.04917-0.93976-0.99866-0.14729 0.01559
   0  -1  -7  235.87   30.89   1 0.00000 0.40848 0.99633 0.90724-0.08550 0.10025
   0   1  -7  173.28   65.06   1 0.00000 0.30233-0.14252-0.45109-0.98979-0.83970
   0   1  -7  156.93   42.96   1-0.68931-0.38606-0.55703-0.86662-0.46320-0.31609
   0  -1   7  282.06   61.97   1-0.42465-0.72844-0.87315-0.56481-0.23931-0.38774
   0  -1  -7  223.96   38.62   1-0.36362 0.04489-0.91182-0.99898-0.19065-0.00381
   0  -1  -8  289.53   34.58   1 0.00000 0.45929 0.99664 0.87905-0.08179 0.12771
   0   1  -8  239.08   66.94   1 0.00000 0.35303-0.11537-0.45223-0.99332-0.81905
   0   1  -8  263.40   45.58   1-0.68888-0.33481-0.55787-0.89593-0.46282-0.29187
   0  -1  -8  168.12   46.68   1-0.41001 0.04938-0.88322-0.99863-0.22757-0.01678
   0  -1   8  197.42   58.01   1-0.37916-0.73383-0.90279-0.56620-0.20297-0.37536
   0  -1  -9  243.59   39.74   1 0.00000 0.51009 0.99530 0.84921-0.09677 0.13650
   0   1  -9  197.03   71.44   1 0.00000 0.40372-0.08194-0.44709-0.99663-0.79819
   0   1  -9  116.67   53.06   1-0.69155-0.28665-0.55252-0.91905-0.46526-0.27049
   0  -1  -9  358.15   55.06   1-0.45025 0.06002-0.85421-0.99787-0.25996-0.02521
   0  -1   9  182.27   65.84   1-0.33677-0.74232-0.92620-0.56136-0.16947-0.36581
   0   1  -9  262.67   60.77   1-0.02984 0.37174 0.76709 0.40032 0.64083 0.83758
   0  -1 -10  940.95  140.22   1 0.00000 0.56090 0.99203 0.81744-0.12598 0.13104
   0   1 -10 1193.91  182.30   1 0.00000 0.45442-0.04318-0.43661-0.99906-0.77644
   0  -1 -10  988.87  156.58   1 0.00000 0.55949-0.26653-0.43856-0.96382-0.70329
   0   1 -10  765.20  117.41   1-0.69641-0.24067-0.54255-0.93755-0.46973-0.25113
   0  -1 -10  878.90  130.22   1-0.48597 0.07518-0.82479-0.99670-0.28902-0.03033
   0  -1 -11 1020.08   95.69   1 0.00000 0.61171 0.98594 0.78285-0.16705 0.11373
   0   1 -11  985.30  108.15   1 0.00000 0.50512 0.00035-0.42136-1.00000-0.75319
   0  -1 -11 1109.75  115.86   1 0.00000 0.61020-0.16979-0.37041-0.98547-0.70031
   0   1 -11  852.13   92.56   1-0.70282-0.19626-0.52893-0.95240-0.47567-0.23325
   0  -1 -11 1037.14   95.46   1-0.51823 0.09380-0.79488-0.99504-0.31557-0.03293
   0   1 -12  -55.73   74.66   1 0.00000 0.55581 0.04837-0.40163-0.99882-0.72784
   0  -1 -12   55.08   79.07   1 0.00000 0.66090-0.07047-0.29938-0.99751-0.68817
   0   1 -12  -50.10  131.54   1-0.80373-0.25108 0.02267-0.43005 0.59456 0.86718
   0   1 -12   -0.21   49.28   1-0.71032-0.15293-0.51230-0.96424-0.48269-0.21643
   0  -1 -12  256.41   59.65   1-0.54776 0.11516-0.76437-0.99278-0.34013-0.03355
   0   1 -13  -12.32  118.52   1 0.00000 0.60651 0.10080-0.37749-0.99490-0.69973
   0   1 -13  -73.57   63.40   1-0.71855-0.11033-0.49307-0.97348-0.49047-0.20039
   0  -1 -13  100.54   79.34   1-0.57504 0.13875-0.73313-0.98979-0.36309-0.03256
   0   1 -14  254.60  128.69   1 0.00000 0.65721 0.15777-0.34882-0.98747-0.66812
   0  -1 -14  353.40  121.66   1-0.60043 0.16425-0.70104-0.98595-0.38472-0.03024
   0   2   0 1652.99  102.81   1 0.00000-0.10508 0.30410 0.08300-0.95263-0.99099
   0  -2   0 1994.59  118.72   1 0.00000 0.10508 0.03452 0.25562-0.99940-0.96104
   0  -2   0 1617.10  156.83   1-0.79999-0.69305 0.15137 0.37200 0.58060 0.61748
   0   2   0 2008.37  176.77   1-0.74750-0.85443 0.41489 0.19426 0.51875 0.48187
   0   2   1 3328.90  127.45   1 0.00000-0.15577 0.45782 0.26500-0.88904-0.95158
   0   2  -1 3343.45  131.59   1 0.00000-0.05438 0.18687-0.06252-0.98238-0.99656
   0  -2  -1 3486.39  136.70   1 0.00000 0.15577 0.15112 0.34394-0.98851-0.92597
   0  -2   1 3416.04  134.14   1 0.00000 0.05438-0.07434 0.17505-0.99723-0.98305
   0  -2   1 3465.62  169.77   1-0.80368-0.74725 0.02057 0.26973 0.59470 0.60732
   0  -2  -1 2884.19  176.21   1-0.77981-0.62237 0.29274 0.48483 0.55334 0.61447
   0   2  -1 3385.50  193.01   1-0.78230-0.83873 0.28026 0.03109 0.55628 0.54365
   0   2   1 3236.04  180.07   1-0.67679-0.83423 0.58120 0.38911 0.45182 0.39068
   0   2   2  738.05   71.47   1 0.00000-0.20700 0.64269 0.47882-0.76612-0.85315
   0  -2  -2  827.63   87.88   1 0.00000 0.20647 0.27244 0.43697-0.96217-0.87545
   0   2  -2  851.46   94.03   1 0.00000-0.00368 0.10321-0.17447-0.99465-0.98465
   0  -2   2  654.45  102.14   1 0.00000 0.00368-0.17452 0.10316-0.98465-0.99465
   0   2  -2 1106.02  150.89   1-0.79727-0.80318 0.18026-0.09743 0.57607 0.58770
   0  -2  -2  767.52  150.25   1-0.73983-0.53187 0.43753 0.60109 0.51108 0.59647
   0   2   2  904.63  165.88   1-0.55255-0.76050 0.75910 0.59554 0.34414 0.25876
   0  -2   2  799.12   72.62   1-0.80039-0.79693-0.14634 0.13119-0.58133-0.58964
   0   2   3 1505.30   89.70   1 0.00000-0.25777 0.82353 0.68814-0.56726-0.67823
   0  -2  -3 1539.92  100.67   1 0.00000 0.25717 0.39263 0.52887-0.91969-0.80879
   0   2  -3 1500.73  111.32   1 0.00000 0.04700 0.04690-0.25906-0.99889-0.96471
   0  -2   3 1552.93   97.87   1 0.00000-0.04701-0.26624 0.03967-0.96390-0.99810
   0   2  -3 1270.34  144.68   1-0.80265-0.75806 0.11027-0.19596 0.58615 0.62204
   0  -2  -3 1324.29  132.79   1-0.68071-0.42225 0.57381 0.70884 0.45537 0.56501
   0   2   3 1565.61  198.66   1-0.37145-0.62966 0.90733 0.77195 0.19686 0.08716
   0   2  -3 1338.69   88.42   1-0.80385-0.75647-0.02847-0.33447-0.59414-0.56201
   0  -2   3 1577.74   93.69   1-0.77038-0.81776-0.33460-0.02859-0.54271-0.57484
   0   2   4  444.44   46.90   1 0.00000-0.30855 0.95562 0.84873-0.29457-0.42946
   0  -2  -4  384.52   67.46   1 0.00000 0.30786 0.50355 0.61151-0.86396-0.72888
   0   2  -4  456.26   82.91   1 0.00000 0.09770 0.01190-0.32235-0.99992-0.94156
   0   2  -4  392.61  125.95   1-0.80400-0.70889 0.06409-0.27067 0.59116 0.65130
   0  -2  -4  526.75  122.41   1-0.60938-0.30040 0.68895 0.79545 0.39242 0.52631
   0   2  -4  403.50   64.79   1-0.80042-0.70222-0.14593-0.48041-0.58139-0.52543
   0  -2   4  337.50   50.23   1-0.72328-0.82148-0.48150-0.14702-0.49498-0.55094
   0   2   5  298.02   36.31   1 0.00000-0.35968 0.99992 0.92162 0.01200-0.14570
   0  -2  -5  395.26   61.54   1 0.00000 0.35933 0.59882 0.67722-0.80088-0.64206
   0   2  -5  221.02   76.90   1 0.00000 0.14840-0.00663-0.36917-0.99997-0.91743
   0   2  -5   85.96  118.74   1-0.80397-0.65835 0.03628-0.32701 0.59355 0.67795
   0  -2  -5  407.04  145.61   1-0.53692-0.17744 0.77595 0.85390 0.33108 0.48923
   0   2  -5  297.59   59.22   1-0.79111-0.64208-0.22870-0.59165-0.56729-0.48751
   0  -2   5  319.63   58.66   1-0.66990-0.81892-0.59386-0.23091-0.44560-0.52538
   0   2   5  302.63   43.12   1-0.17827-0.53706 0.85467 0.77662 0.48760 0.32925
   0   2   6  710.04   57.45   1 0.00000-0.41049 0.95392 0.90411 0.30006 0.11859
   0  -2  -6  622.54   68.24   1 0.00000 0.41010 0.67085 0.72076-0.74159-0.55884
   0   2  -6  648.85   85.82   1 0.00000 0.19909-0.01234-0.40318-0.99992-0.89319
   0   2  -6  652.29  144.61   1-0.80373-0.60760 0.02264-0.36919 0.59456 0.70321
   0  -2  -6  738.94  150.26   1-0.47533-0.06563 0.83394 0.88394 0.28033 0.46295
   0   2  -6  724.36   72.37   1-0.78129-0.58143-0.28541-0.67683-0.55508-0.45146
   0  -2   6  425.72   75.85   1-0.61378-0.81433-0.68285-0.29216-0.39621-0.50150
   0   2   6  668.29   52.19   1-0.10391-0.51321 0.81582 0.76628 0.56888 0.38655
   0  -2  -7  226.42   53.61   1 0.00000 0.46088 0.72087 0.74230-0.69306-0.48638
   0   2  -7  225.21   77.43   1 0.00000 0.24979-0.00787-0.42700-0.99996-0.86906
   0   2  -7   94.47  119.49   1-0.80366-0.55703 0.02007-0.40030 0.59474 0.72764
   0  -2  -7  302.24  148.58   1-0.42606 0.03413 0.87215 0.89369 0.24044 0.44737
   0   2  -7   88.71   48.28   1-0.77314-0.52245-0.32311-0.74300-0.54575-0.41831
   0  -2   7  262.15   58.62   1-0.56085-0.81228-0.74976-0.33083-0.35112-0.48035
   0  -2  -7  306.54   52.43   1-0.19925 0.26163-0.97792-0.95449-0.06291 0.14313
   0   2   7  178.54   46.17   1-0.04152-0.50134 0.77542 0.75437 0.63007 0.42374
   0  -2  -8  337.00   60.33   1 0.00000 0.51166 0.75123 0.74417-0.66003-0.42942
   0   2  -8  310.75   82.79   1 0.00000 0.30048 0.00486-0.44254-0.99998-0.84490
   0   2  -8  -88.91  126.88   1-0.80381-0.50666 0.02631-0.42259 0.59430 0.75146
   0  -2  -8   56.70  144.30   1-0.39223 0.11846 0.89477 0.88785 0.21336 0.44460
   0   2  -8  305.14   64.28   1-0.76730-0.46579-0.34689-0.79525-0.53935-0.38808
   0  -2   8  182.23   67.26   1-0.51015-0.81246-0.80270-0.35551-0.30889-0.46207
   0  -2  -8  233.14   46.27   1-0.26544 0.24632-0.95738-0.96220-0.11382 0.11616
   0  -2  -9 1036.16  123.97   1 0.00000 0.56243 0.76474 0.72918-0.64433-0.38980
   0   2  -9  981.54  133.54   1 0.00000 0.35118 0.02452-0.45117-0.99969-0.82043
   0   2  -9 1071.13  181.41   1-0.80400-0.45635 0.03975-0.43768 0.59328 0.77470
   0  -2  -9  918.39  196.08   1-0.37290 0.18828 0.90649 0.87111 0.19801 0.45355
   0   2  -9 1182.89  150.83   1-0.76377-0.41142-0.36029-0.83712-0.53557-0.36047
   0  -2   9  816.17  122.00   1-0.46169-0.81488-0.84519-0.36976-0.26923-0.44636
   0  -2  -9 1223.20  139.59   1-0.32287 0.23977-0.93306-0.96613-0.15856 0.09537
   0  -2 -10   23.52   63.33   1 0.00000 0.61321 0.76308 0.69904-0.64629-0.36783
   0   2 -10 -222.25   63.58   1 0.00000 0.40188 0.05012-0.45386-0.99874-0.79529
   0   2 -10  -80.89  144.78   1-0.80404-0.40587 0.05922-0.44675 0.59161 0.79729
   0   2 -10    3.49   63.24   1-0.76227-0.35910-0.36577-0.87107-0.53398-0.33506
   0  -2 -10 -131.26   48.31   1-0.37344 0.24008-0.90617-0.96749-0.19843 0.07945
   0  -2 -11  443.37  130.30   1 0.00000 0.66399 0.74583 0.65329-0.66613-0.36374
   0   2 -11  344.67   85.65   1 0.00000 0.45258 0.08097-0.45130-0.99671-0.76908
   0  -2 -11  549.39   84.55   1 0.00000 0.66272-0.26138-0.35109-0.96523-0.66145
   0  -2 -11  489.06  185.39   1-0.37122 0.29095 0.90747 0.81517 0.19667 0.50083
   0   2 -11  300.21   69.92   1-0.76248-0.30848-0.36502-0.89879-0.53420-0.31145
   0  -2 -11  528.63   67.43   1-0.41858 0.24582-0.87739-0.96696-0.23443 0.06740
   0   2 -12  478.91  126.83   1 0.00000 0.50327 0.11662-0.44394-0.99317-0.74136
   0  -2 -12  416.90  209.46   1-0.38608 0.32659 0.89859 0.77783 0.20847 0.53694
   0   2 -12   17.07   55.61   1-0.76406-0.25922-0.35922-0.92146-0.53587-0.28929
   0  -2 -12  279.91   74.57   1-0.45931 0.25596-0.84709-0.96491-0.26730 0.05848
   0   2 -13  191.01   89.86   1 0.00000 0.55397 0.15679-0.43206-0.98763-0.71164
   0   2 -13   94.61   91.86   1-0.76670-0.21104-0.34922-0.93993-0.53870-0.26830
   0  -2 -13  290.44   68.72   1-0.49644 0.26972-0.81545-0.96152-0.29760 0.05213
   0   2 -14  101.77  115.51   1 0.00000 0.60466 0.20137-0.41576-0.97951-0.67934
   0   2 -14  -85.10   58.56   1-0.77014-0.16365-0.33559-0.95478-0.54244-0.24821
   0  -2 -14  -25.71   54.62   1-0.53053 0.28650-0.78256-0.95687-0.32577 0.04791
   0   3   0  -70.12   74.33   1 0.00000-0.15762 0.36947 0.03781-0.92923-0.98677
   0  -3   0  -46.22   74.11   1 0.00000 0.15762-0.03490 0.29675-0.99939-0.94185
   0  -3   0 -128.51  108.00   1-0.80368-0.64328 0.08204 0.41298 0.58937 0.64468
   0   3   0  -15.37  145.59   1-0.72495-0.88535 0.47732 0.14637 0.49658 0.44127
   0   3   1 2514.14  133.87   1 0.00000-0.20831 0.47172 0.16834-0.88174-0.96346
   0   3  -1 2648.23  144.07   1 0.00000-0.10692 0.28619-0.07375-0.95817-0.99152
   0  -3  -1 2514.78  142.57   1 0.00000 0.20831 0.03497 0.33834-0.99938-0.91767
   0  -3   1 1979.93  116.98   1 0.00000 0.10692-0.10525 0.25469-0.99444-0.96109
   0  -3  -1 2248.16  160.18   1-0.79836-0.58745 0.16953 0.47194 0.57781 0.65739
   0   3  -1 1996.56  237.83   1-0.75718-0.86707 0.38366 0.02418 0.52864 0.49758
   0   3   1 2261.61  189.12   1-0.67370-0.88461 0.58692 0.28451 0.44903 0.36945
   0   3   2  106.14   60.08   1 0.00000-0.25972 0.59364 0.31935-0.80472-0.91134
   0   3  -2  194.62   82.47   1 0.00000-0.05622 0.22134-0.16689-0.97519-0.98436
   0  -3  -2  324.90   84.71   1 0.00000 0.25901 0.10304 0.37812-0.99467-0.88878
   0  -3   2  207.63   67.93   1 0.00000 0.05622-0.17503 0.21320-0.98456-0.97538
   0  -3  -2 -195.36  127.91   1-0.78664-0.52522 0.25659 0.53046 0.56155 0.66538
   0   3   2  124.28  141.78   1-0.59652-0.85794 0.70618 0.43230 0.38138 0.27755
   0  -3   2  169.44   63.67   1-0.80399-0.74798-0.06468 0.32315-0.59110-0.57973
   0   3   3 3180.72  175.64   1 0.00000-0.31050 0.72146 0.47565-0.69245-0.82300
   0   3  -3 3436.02  194.68   1 0.00000-0.00553 0.17308-0.24343-0.98490-0.96990
   0  -3  -3 3706.83  207.11   1 0.00000 0.30971 0.16759 0.41439-0.98585-0.85578
   0  -3   3 3121.60  185.03   1 0.00000 0.00551-0.24368 0.17280-0.96985-0.98494
   0   3  -3 3174.63  274.90   1-0.78791-0.79678 0.24910-0.16744 0.56314 0.58059
   0  -3  -3 2965.66  212.97   1-0.76888-0.45695 0.34068 0.58603 0.54106 0.66914
   0   3   3 3038.97  264.16   1-0.48796-0.79989 0.82305 0.57770 0.29065 0.16257
   0  -3   3 3181.71  190.00   1-0.79299-0.78780-0.21554 0.20076-0.56983-0.58228
   0   3   4 1123.47   78.26   1 0.00000-0.36128 0.84453 0.62721-0.53550-0.68998
   0  -3  -4 1125.41   97.69   1 0.00000 0.36040 0.22665 0.44515-0.97397-0.81971
   0   3  -4 1130.03   98.33   1 0.00000 0.04516 0.13918-0.30562-0.99026-0.95108
   0  -3   4 1158.94   97.68   1 0.00000-0.04517-0.31025 0.13449-0.95065-0.98988
   0   3  -4  945.68  132.86   1-0.79429-0.75265 0.20569-0.23938 0.57165 0.61335
   0  -3  -4  931.45  137.91   1-0.74616-0.38373 0.41894 0.63575 0.51740 0.66974
   0   3   4 1065.45  161.76   1-0.34913-0.71120 0.91977 0.70247 0.17921 0.02682
   0  -3   4  999.50   89.44   1-0.76680-0.81244-0.34885 0.09592-0.53881-0.57509
   0   3   5 1844.88  197.09   1 0.00000-0.41205 0.94292 0.75409-0.33301-0.51141
   0  -3  -5 1769.70  198.29   1 0.00000 0.41110 0.27802 0.46824-0.96057-0.78213
   0   3  -5 1727.35  202.60   1 0.00000 0.09585 0.11749-0.35560-0.99307-0.92970
   0   3  -5 1849.64  240.66   1-0.79777-0.70562 0.17548-0.29813 0.57686 0.64281
   0  -3  -5 1627.25  205.61   1-0.72041-0.30746 0.48857 0.67685 0.49224 0.66883
   0  -3   5 1336.22  169.59   1-0.73053-0.82700-0.46295 0.01029-0.50198-0.56209
   0   3   6 1276.91   77.61   1 0.00000-0.46332 0.99545 0.83525-0.09518-0.29610
   0  -3  -6 1210.26   95.89   1 0.00000 0.46180 0.31946 0.48139-0.94759-0.74497
   0   3  -6 1171.90  100.01   1 0.00000 0.14655 0.10613-0.39525-0.99435-0.90680
   0   3  -6 1239.07  134.87   1-0.79956-0.65690 0.15646-0.34568 0.57984 0.67005
   0  -3  -6 1161.46  127.63   1-0.69408-0.23062 0.54737 0.70711 0.46758 0.66843
   0   3  -6 1163.24   89.11   1-0.80405-0.65675-0.05559-0.55731-0.59194-0.50800
   0  -3   6 1111.46   99.18   1-0.68835-0.83565-0.55894-0.05723-0.46233-0.54626
   0   3   6 1244.86   77.49   1-0.19801-0.66041 0.86319 0.70337 0.46442 0.26290
   0   3   7  440.16   57.74   1 0.00000-0.51413 0.98701 0.85531 0.16060-0.06407
   0  -3  -7  340.96   73.40   1 0.00000 0.51249 0.34863 0.48227-0.93725-0.71046
   0   3  -7  444.65   89.41   1 0.00000 0.19725 0.10355-0.42612-0.99462-0.88289
   0   3  -7  523.34  171.22   1-0.80034-0.60718 0.14690-0.38378 0.58125 0.69572
   0  -3  -7  402.24  121.87   1-0.66979-0.15582 0.59404 0.72525 0.44550 0.67061
   0   3  -7  523.09  130.14   1-0.80284-0.60471-0.10619-0.63638-0.58664-0.47888
   0  -3   7  439.24   72.86   1-0.64311-0.84124-0.63913-0.10894-0.42179-0.52955
   0   3   7  534.23   69.71   1-0.12839-0.64131 0.82976 0.69844 0.54315 0.31763
   0  -3  -8  -50.62   60.96   1 0.00000 0.56319 0.36287 0.46823-0.93183-0.68085
   0   3  -8  -96.50   86.26   1 0.00000 0.24794 0.10848-0.44947-0.99409-0.85819
   0   3  -8  -19.71  152.80   1-0.80046-0.55679 0.14535-0.41386 0.58148 0.72020
   0  -3  -8 -165.48  119.53   1-0.64988-0.08540 0.62822 0.73089 0.42776 0.67711
   0   3  -8 -203.03   64.78   1-0.80061-0.55165-0.14351-0.70217-0.58174-0.45015
   0  -3   8  -39.50   69.35   1-0.59463-0.84457-0.70865-0.15088-0.37976-0.51373
   0  -3  -8   34.23   42.45   1-0.15035 0.41377-0.98829-0.88252-0.02572 0.22347
   0   3   8  -39.69   44.81   1-0.06669-0.63013 0.79256 0.68974 0.60613 0.35662
   0  -3  -9 2482.05  284.26   1 0.00000 0.61389 0.35840 0.43546-0.93356-0.65840
   0   3  -9 2267.58  265.71   1 0.00000 0.29864 0.11995-0.46630-0.99277-0.83269
   0  -3  -9 2564.76  319.70   1-0.63612-0.02113 0.65006 0.72420 0.41564 0.68926
   0   3  -9 2144.42  250.34   1-0.79832-0.49854-0.16989-0.75702-0.57775-0.42233
   0  -3  -9 3399.07  268.89   1-0.21654 0.39847-0.97329-0.89577-0.07614 0.19700
   0   3   9 2723.73  299.44   1-0.01159-0.62556 0.75360 0.67928 0.65722 0.38372
   0   3 -10  -41.20   75.92   1 0.00000 0.34934 0.13718-0.47736-0.99054-0.80627
   0  -3 -10  136.23  144.64   1-0.62971 0.03577 0.65978 0.70538 0.41005 0.70792
   0   3 -10   67.42   60.62   1-0.79650-0.44588-0.18730-0.80290-0.57489-0.39564
   0  -3 -10  315.29   53.25   1-0.27604 0.38984-0.95336-0.90408-0.12204 0.17505
   0   3 -11   86.94  151.75   1 0.00000 0.40003 0.15957-0.48325-0.98718-0.77873
   0  -3 -11  200.31  159.11   1-0.63151 0.08449 0.65707 0.67414 0.41162 0.73374
   0   3 -11  263.13   93.69   1-0.79533-0.39389-0.19729-0.84135-0.57316-0.37008
   0  -3 -11  243.13   71.22   1-0.32984 0.38692-0.92967-0.90864-0.16403 0.15700
   0   3 -12  164.39  117.09   1 0.00000 0.45073 0.18670-0.48441-0.98241-0.74978
   0   3 -12  101.66   91.73   1-0.79487-0.34260-0.20107-0.87361-0.57248-0.34558
   0  -3 -12   15.61   59.73   1-0.37879 0.38885-0.90301-0.91023-0.20268 0.14231
   0   3 -13  122.41   92.86   1-0.79505-0.29195-0.19957-0.90059-0.57275-0.32202
   0  -3 -13    5.67   66.54   1-0.42357 0.39495-0.87391-0.90938-0.23845 0.13049
   0   4   0   34.46   75.31   1 0.00000-0.21016 0.43398-0.00822-0.90091-0.97763
   0  -4   0  137.09   71.51   1 0.00000 0.21016-0.10518 0.33702-0.99445-0.91773
   0  -4   0 -106.12  116.72   1-0.80341-0.58954 0.01125 0.45252 0.59531 0.66907
   0   4   0  364.96  171.75   1-0.69843-0.91230 0.53830 0.09704 0.47161 0.39785
   0   4   1  415.16   75.49   1 0.00000-0.26167 0.51439 0.10118-0.85755-0.95983
   0   4  -1  550.33   99.42   1 0.00000-0.15946 0.36898-0.10151-0.92943-0.98196
   0  -4  -1  447.55   92.01   1 0.00000 0.26086-0.05812 0.35580-0.99831-0.89741
   0  -4   1  553.01   91.16   1 0.00000 0.15946-0.15490 0.31560-0.98793-0.93539
   0  -4  -1  510.99  120.06   1-0.80389-0.53951 0.07206 0.48479 0.59039 0.68840
   0   4  -1  727.51  157.10   1-0.72911-0.89246 0.46668-0.00311 0.50059 0.45109
   0   4   1  455.19  161.60   1-0.65508-0.91945 0.61961 0.20688 0.43236 0.33435
   0   4   2  170.30   56.24   1 0.00000-0.31245 0.60191 0.21719-0.79855-0.92476
   0   4  -2  185.95   81.49   1 0.00000-0.10877 0.31599-0.18279-0.94876-0.97711
   0  -4   2   81.68   70.37   1 0.00000 0.10877-0.20644 0.29234-0.97845-0.95010
   0  -4  -2  340.80  117.54   1-0.80151-0.48662 0.13062 0.51481 0.58353 0.70580
   0   4  -2   97.03  140.33   1-0.75034-0.86318 0.40607-0.09226 0.52162 0.49637
   0   4   2  -34.05  142.18   1-0.59547-0.91036 0.70755 0.32336 0.38048 0.25822
   0  -4   2  257.87   88.27   1-0.80406-0.69549-0.04969 0.44844-0.59246-0.56141
   0   4   3   24.76   54.44   1 0.00000-0.36323 0.69711 0.34088-0.71696-0.86710
   0   4  -3   92.01   67.16   1 0.00000-0.05807 0.27436-0.25271-0.96162-0.96579
   0  -4  -3  -12.18   66.85   1 0.00000 0.36225 0.02409 0.38144-0.99971-0.85045
   0  -4  -3   13.51  109.26   1-0.79666-0.43127 0.18582 0.54148 0.57514 0.72166
   0   4  -3  305.39  133.13   1-0.76476-0.82710 0.35659-0.17026 0.53662 0.53563
   0   4   3 -175.20  140.37   1-0.51629-0.88168 0.79678 0.44112 0.31396 0.16744
   0  -4   3  122.10   56.32   1-0.79821-0.74046-0.17107 0.35552-0.57757-0.57035
   0   4   4  155.46   52.91   1 0.00000-0.41400 0.79426 0.46652-0.60756-0.78163
   0   4  -4  232.30   72.74   1 0.00000-0.00737 0.24314-0.31221-0.96998-0.94998
   0  -4  -4  227.83   68.08   1 0.00000 0.41295 0.05685 0.38591-0.99838-0.82494
   0  -4   4  136.37   73.43   1 0.00000 0.00735-0.31248 0.24283-0.94992-0.97004
   0  -4  -4 -184.43  114.95   1-0.78994-0.37404 0.23644 0.56357 0.56575 0.73653
   0   4   4  175.10  145.75   1-0.41678-0.83221 0.87863 0.55095 0.23299 0.06221
   0  -4   4  129.51   64.22   1-0.78143-0.77452-0.28470 0.27036-0.55524-0.57185
   0   4   5  204.11   49.90   1 0.00000-0.46478 0.88460 0.58535-0.46633-0.66433
   0   4  -5  239.31   78.35   1 0.00000 0.04331 0.22127-0.36238-0.97521-0.93102
   0  -4  -5  192.86   73.72   1 0.00000 0.46364 0.08214 0.38291-0.99662-0.79900
   0   4  -5  120.49  137.49   1-0.78066-0.74198 0.28858-0.29535 0.55433 0.60185
   0  -4  -5  146.43  117.46   1-0.78211-0.31570 0.28123 0.57982 0.55605 0.75108
   0  -4   5  181.40   59.83   1-0.75582-0.79974-0.38824 0.19530-0.52724-0.56768
   0   4   6  365.14   59.87   1 0.00000-0.51555 0.95643 0.68567-0.29192-0.51385
   0   4  -6  424.55   88.55   1 0.00000 0.09401 0.20772-0.40421-0.97818-0.90981
   0  -4  -6  330.64   72.15   1 0.00000 0.51434 0.09810 0.37058-0.99517-0.77338
   0   4  -6  301.62  166.79   1-0.78458-0.69539 0.26819-0.34428 0.55901 0.63079
   0   4   7 1591.48  208.59   1 0.00000-0.56695 0.99616 0.75406-0.08743-0.33157
   0   4  -7 1402.73  202.76   1 0.00000 0.14471 0.20157-0.43866-0.97947-0.88692
   0  -4  -7 1244.40  177.81   1 0.00000 0.56503 0.10230 0.34650-0.99475-0.74877
   0  -4  -7 1529.80  229.03   1-0.76695-0.19951 0.34827 0.58980 0.53897 0.78251
   0   4   7 1553.47  202.78   1-0.18578-0.75180 0.85800 0.61641 0.47887 0.23416
   0   4   8  565.41   66.44   1 0.00000-0.61776 0.98984 0.77624 0.14214-0.12575
   0   4  -8  508.44  103.39   1 0.00000 0.19540 0.20200-0.46651-0.97938-0.86265
   0  -4  -8  523.28   94.18   1 0.00000 0.61573 0.09108 0.30699-0.99584-0.72568
   0  -4  -8  221.71  194.56   1-0.76166-0.14372 0.36797 0.58096 0.53334 0.80113
   0   4   8  624.24   70.53   1-0.12169-0.73822 0.82605 0.61296 0.55029 0.28159
   0   4   9  358.61   74.19   1 0.00000-0.66857 0.92284 0.73774 0.38516 0.09351
   0   4  -9  666.43  137.28   1 0.00000 0.24610 0.20832-0.48848-0.97805-0.83714
   0  -4  -9  421.68  107.17   1 0.00000 0.66643 0.05787 0.24549-0.99832-0.70398
   0  -4  -9  100.34  132.73   1-0.75927-0.09082 0.37645 0.56090 0.53083 0.82288
   0   4  -9  218.92   75.36   1-0.80277-0.55554 0.00511-0.69231-0.59626-0.46051
   0  -4  -9  501.42   98.91   1-0.13793 0.52943-0.99030-0.80219-0.01633 0.27602
   0   4   9  506.98   95.60   1-0.06291-0.72996 0.79005 0.60547 0.60979 0.31710
   0   4 -10  239.90  103.82   1 0.00000 0.29680 0.21998-0.50511-0.97550-0.81041
   0  -4 -10  239.36  162.37   1-0.76071-0.04174 0.37139 0.52731 0.53233 0.84864
   0   4 -10  236.10   84.00   1-0.80364-0.50558-0.01905-0.74495-0.59480-0.43523
   0  -4 -10  399.57  108.74   1-0.20077 0.51748-0.97754-0.81767-0.06407 0.25222
   0   4 -11  141.74  134.41   1 0.00000 0.34749 0.23651-0.51687-0.97162-0.78235
   0   4 -11 -116.78   72.20   1-0.80396-0.45508-0.03598-0.79035-0.59358-0.41018
   0  -4 -11  -31.57   60.45   1-0.25877 0.51036-0.95980-0.82819-0.10866 0.23158
   0   4 -12 -151.41   99.88   1 0.00000 0.39819 0.25754-0.52412-0.96626-0.75281
   0   4 -12  181.44   94.04   1-0.80405-0.40433-0.04655-0.82939-0.59272-0.38550
   0  -4 -12 -174.65   67.01   1-0.31238 0.50762-0.93798-0.83461-0.15035 0.21384
   0   5   0   67.64   71.83   1 0.00000-0.26362 0.50119-0.05092-0.86533-0.96327
   0  -5   0    4.94   72.44   1 0.00000 0.26270-0.17636 0.37639-0.98432-0.88843
   0   5   0  226.86  155.97   1-0.66773-0.93506 0.59775 0.04617 0.44365 0.35146
   0   5   1 1879.49  217.49   1 0.00000-0.31440 0.56277 0.03914-0.82661-0.94848
   0   5  -1 1900.23  222.90   1 0.00000-0.21200 0.44420-0.13685-0.89592-0.96763
   0  -5  -1 1902.32  223.57   1 0.00000 0.31340-0.14303 0.38144-0.98971-0.86964
   0  -5   1 1639.74  204.86   1 0.00000 0.21200-0.21304 0.36800-0.97704-0.90533
   0   5  -1 2024.12  310.09   1-0.69756-0.91438 0.54013-0.03997 0.47080 0.40286
   0   5   1 1829.11  293.15   1-0.62832-0.94617 0.66185 0.13880 0.40884 0.29239
   0   5   2  601.83  112.26   1 0.00000-0.36517 0.63191 0.13677-0.77503-0.92083
   0   5  -2  885.79  152.20   1 0.00000-0.16131 0.39939-0.20995-0.91678-0.96431
   0  -5  -2  546.77  114.08   1 0.00000 0.36409-0.11381 0.38237-0.99350-0.84924
   0  -5   2  692.77  134.55   1 0.00000 0.16128-0.25279 0.35657-0.96751-0.92024
   0  -5  -2  445.59  141.73   1-0.80378-0.43543 0.02513 0.51964 0.59438 0.73509
   0   5  -2  274.27  200.95   1-0.71981-0.88613 0.49001-0.11863 0.49167 0.44799
   0   5   2  -51.80  210.61   1-0.57717-0.94552 0.73056 0.23604 0.36490 0.22419
   0   5   3  954.96  134.24   1 0.00000-0.41595 0.70685 0.24019-0.70736-0.87708
   0   5  -3  943.91  149.25   1 0.00000-0.11061 0.36296-0.27467-0.93180-0.95515
   0  -5  -3 1067.12  162.90   1 0.00000 0.41479-0.08959 0.37830-0.99597-0.82754
   0  -5  -3  848.22  174.57   1-0.80401-0.38515 0.06296 0.52893 0.59127 0.75623
   0   5   4   84.87   58.26   1 0.00000-0.46673 0.78452 0.34635-0.62009-0.81375
   0   5  -4  332.86  101.12   1 0.00000-0.05991 0.33448-0.33143-0.94240-0.94157
   0  -5  -4  -13.76   70.88   1 0.00000 0.46549-0.07142 0.36818-0.99744-0.80483
   0  -5  -4  -56.30  110.71   1-0.80325-0.33388 0.09616 0.53360 0.58782 0.77703
   0   5   4  267.35  208.99   1-0.43253-0.90132 0.86750 0.42944 0.24565 0.05649
   0   5   5  491.47   77.19   1 0.00000-0.51750 0.86026 0.45058-0.50984-0.72742
   0   5  -5  124.80   92.66   1 0.00000-0.00922 0.31340-0.38080-0.94961-0.92461
   0  -5  -5  424.97   90.12   1 0.00000 0.51618-0.06059 0.35073-0.99816-0.78136
   0  -5  -5  396.81  126.13   1-0.80193-0.28205 0.12380 0.53271 0.58444 0.79791
   0   5   5  154.17  208.49   1-0.33529-0.85458 0.92695 0.51735 0.16831-0.04515
   0   5   6 1082.66  112.96   1 0.00000-0.56828 0.92752 0.54633-0.37376-0.61528
   0   5  -6 1071.26  135.32   1 0.00000 0.04147 0.29914-0.42334-0.95420-0.90501
   0  -5  -6  989.55  110.41   1 0.00000 0.56688-0.05877 0.32425-0.99827-0.75729
   0  -5  -6  833.73  137.32   1-0.80051-0.23012 0.14480 0.52517 0.58156 0.81928
   0   5   7  107.32   54.86   1 0.00000-0.61978 0.97747 0.62497-0.21103-0.47463
   0   5  -7  225.55   99.25   1 0.00000 0.09217 0.29114-0.45964-0.95667-0.88330
   0  -5  -7  149.68   94.22   1 0.00000 0.61758-0.06834 0.28640-0.99766-0.73250
   0  -5  -7   10.60  148.15   1-0.79943-0.17853 0.15788 0.50972 0.57962 0.84161
   0   5   7   43.26   43.23   1-0.21715-0.83626 0.87070 0.51884 0.44127 0.17737
   0   5   8  597.26  128.26   1 0.00000-0.67058 0.99982 0.67582-0.01853-0.30588
   0   5  -8   57.73  166.28   1 0.00000 0.14286 0.28886-0.49020-0.95736-0.85981
   0  -5  -8  389.41  163.77   1-0.79913-0.12772 0.16133 0.48464 0.57910 0.86533
   0   5   8  245.19   76.11   1-0.15388-0.82351 0.84308 0.51972 0.51529 0.22740
   0   5  -9  397.64  115.12   1 0.00000 0.19356 0.29185-0.51551-0.95646-0.83473
   0   5   9  413.06  102.90   1-0.09432-0.81447 0.81007 0.51521 0.57869 0.26681
   0   5 -10  247.92  172.24   1 0.00000 0.24426 0.29967-0.53597-0.95403-0.80812
   0  -5 -10  363.73  138.44   1-0.14830 0.62231-0.98864-0.71818-0.02417 0.31133
   0   5  10  248.82   92.15   1-0.03852-0.80919 0.77331 0.50695 0.63285 0.29697
   0   6   0 3608.82  930.47   1 0.00000-0.31635 0.56374-0.09880-0.82594-0.94348
   0   6   1  158.87   71.49   1 0.00000-0.36712 0.61501-0.01904-0.78851-0.92997
   0   6  -1   39.63   93.38   1 0.00000-0.26557 0.51870-0.17233-0.85495-0.94856
   0   6   2   36.10   73.30   1 0.00000-0.41790 0.67185 0.06628-0.74067-0.90606
   0   6  -2  215.13  104.25   1 0.00000-0.21385 0.47628-0.24361-0.87929-0.94600
   0   6   3  106.56   79.59   1 0.00000-0.46868 0.73305 0.15597-0.68017-0.86948
   0   6  -3 -166.65   89.48   1 0.00000-0.16315 0.44402-0.30416-0.89601-0.93854
   0   6   4  135.07  110.62   1 0.00000-0.51945 0.79663 0.24804-0.60445-0.81770
   0   6  -4   95.93  108.75   1 0.00000-0.11246 0.41806-0.35840-0.90841-0.92676
   0  -6  -4  -40.91  109.00   1 0.00000 0.51803-0.18114 0.36902-0.98345-0.77166
   0   6   5  438.29  111.01   1 0.00000-0.57023 0.85967 0.33957-0.51083-0.74801
   0   6  -5  381.65  160.22   1 0.00000-0.06176 0.39812-0.40663-0.91733-0.91149
   0  -6  -5  345.09  112.51   1 0.00000 0.56872-0.17935 0.34252-0.98378-0.74781
   0   6   5  250.45  234.12   1-0.33986-0.91250 0.92463 0.40464 0.17190-0.05995
   0   6   6  786.92  135.94   1 0.00000-0.62101 0.91800 0.42638-0.39657-0.65767
   0   6  -6  441.67  124.01   1 0.00000-0.01106 0.38387-0.44917-0.92338-0.89337
   0   6   7   53.50   83.43   1 0.00000-0.67178 0.96588 0.50276-0.25896-0.54399
   0   6  -7  -17.58  104.67   1 0.00000 0.03962 0.37496-0.48637-0.92704-0.87284
   0   6  -8   41.04  154.33   1 0.00000 0.09032 0.37104-0.51858-0.92861-0.85024
   0   6   8   83.90   75.43   1-0.16587-0.88860 0.84892 0.41529 0.50181 0.19473
   0   7   0   75.24  102.51   1 0.00000-0.36907 0.62521-0.14776-0.78045-0.91757
   0   7   1  -15.80   83.06   1 0.00000-0.41985 0.66886-0.07562-0.74338-0.90443
   0   7  -1  -89.76   91.35   1 0.00000-0.31830 0.58634-0.21512-0.81006-0.92325
   0   7   2  188.05  100.89   1 0.00000-0.47063 0.71673 0.00073-0.69735-0.88233
   0   7  -2  136.85  134.21   1 0.00000-0.26752 0.55254-0.27741-0.83348-0.92275
   0   7   3   34.11   85.62   1 0.00000-0.52140 0.76786 0.08036-0.64060-0.84951
   0   7  -3  421.44  176.76   1 0.00000-0.21675 0.52390-0.33454-0.85177-0.91711
   0   7   4  114.06   93.34   1 0.00000-0.57218 0.82083 0.16181-0.57116-0.80400
   0   7  -4   -1.20  102.57   1 0.00000-0.16597 0.50038-0.38654-0.86580-0.90721
   0   7   5 -189.24   98.64   1 0.00000-0.62296 0.87351 0.24298-0.48679-0.74355
   1   0 -15  -20.41   57.43   1-0.68421 0.07898-0.56708-0.98332-0.45855-0.16379
   1   0 -14   96.98   67.78   1-0.66866 0.04369-0.59608-0.98385-0.44449-0.17356
   1   0 -13  273.94   92.10   1 0.00000 0.66004 0.18469-0.17264-0.98279-0.73111
   1   0 -13   95.55   75.95   1-0.65259 0.00893-0.62376-0.98306-0.43016-0.18306
   1   0 -12  933.01   83.94   1 0.00000 0.61044 0.96888 0.63758 0.24750 0.46993
   1   0 -12  923.41  108.16   1 0.00000 0.60934 0.12109-0.20796-0.99264-0.76514
   1   0 -12  734.81   71.79   1-0.63604-0.02534-0.65017-0.98100-0.41558-0.19231
   1   0 -11  193.92   49.97   1 0.00000 0.55963 0.94614 0.64335 0.32373 0.52240
   1   0 -11   41.59   71.49   1 0.00000 0.55865 0.06329-0.23747-0.99799-0.79467
   1   0 -11  113.14   44.34   1-0.61701-0.05657-0.67828-0.97851-0.39901-0.19828
   1   0 -10  621.30   78.88   1 0.00000 0.50882 0.91790 0.64359 0.39681 0.57173
   1   0 -10  597.85  100.67   1 0.00000 0.50795 0.01120-0.26128-0.99993-0.82080
   1   0 -10  542.21   73.24   1-0.59958-0.09001-0.70217-0.97414-0.38400-0.20721
  -1   0  10  564.50   96.04   1-0.15785-0.66742-0.98696-0.71498-0.03140-0.20818
   1   0 -10  599.48   79.08   1-0.11072 0.39545 0.81981 0.54524 0.56181 0.73913
   1   0  -9   23.36   60.26   1 0.00000 0.45725-0.03480-0.27899-0.99939-0.84443
   1   0  -9  -53.00   47.97   1-0.58182-0.12313-0.72487-0.96859-0.36884-0.21601
  -1   0   9  -97.10   47.54   1-0.18467-0.64336-0.98143-0.73770-0.05179-0.20462
   1   0  -9  -17.96   43.65   1-0.08416 0.37149 0.80379 0.55771 0.58892 0.74225
   1   0  -8  -22.04   59.86   1 0.00000 0.40655-0.07371-0.28961-0.99728-0.86650
   1   0  -8   35.00   47.17   1-0.56380-0.15600-0.74637-0.96185-0.35360-0.22472
  -1   0   8   82.64   45.68   1-0.21111-0.61892-0.97480-0.75933-0.07199-0.20088
   1   0  -8   36.76   37.26   1-0.05637 0.34876 0.78567 0.56809 0.61606 0.74540
   1   0  -7 1890.77  122.73   1 0.00000 0.35586-0.10351-0.29113-0.99462-0.88803
   1   0  -7 1899.74  127.69   1-0.54565-0.18873-0.76665-0.95388-0.33837-0.23343
  -1   0   7 1889.31  136.62   1-0.23722-0.59415-0.96708-0.77985-0.09204-0.19698
   1   0  -7 2049.26  113.88   1-0.02676 0.32786 0.76485 0.57578 0.64364 0.74898
   1   0  -6 8541.67  357.32   1 0.00000 0.30516-0.12027-0.27960-0.99273-0.91032
   1   0  -6 9905.91  427.82   1-0.52755-0.22150-0.78560-0.94457-0.32329-0.24230
  -1   0   610416.28  438.91   1-0.26309-0.56913-0.95824-0.79927-0.11200-0.19299
   1   0  -5  978.72   88.16   1 0.00000 0.25445-0.11496-0.24589-0.99337-0.93529
   1   0  -5 1094.51   64.73   1-0.50983-0.25467-0.80300-0.93372-0.30863-0.25159
  -1   0   5 1224.82   69.23   1-0.28884-0.54400-0.94823-0.81751-0.13198-0.18903
   1   0  -4 1003.08  145.94   1 0.00000 0.20376-0.07049-0.17317-0.99751-0.96358
   1   0  -4 1299.68   75.82   1-0.49324-0.28895-0.81835-0.92082-0.29498-0.26188
  -1   0   4 1498.85   76.47   1-0.31477-0.51906-0.93687-0.83440-0.15222-0.18531
   1   0  -344751.73 1793.10   1 0.00000 0.15307 0.06290-0.01155-0.99801-0.98814
   1   0  -357762.45 2272.13   1-0.47970-0.32630-0.83022-0.90445-0.28390-0.27475
  -1   0   357795.72 2273.68   1-0.34166-0.49507-0.92370-0.84947-0.17332-0.18247
  -1   0   2 1831.71  119.09   1 0.00000-0.10238 0.16671 0.21289-0.98600-0.97169
   1   0   1  107.96  153.44   1-0.80107-0.85058 0.13713 0.17567 0.58264 0.49561
   1   0   1  301.32  110.84   1-0.32651-0.37663-0.93130-0.89253-0.16142-0.24807
  -1   0  -1   -6.88   93.58   1-0.40824-0.35813-0.88441-0.92318-0.22615-0.13950
  -1   0  -1  225.71   84.76   1-0.21304-0.16350 0.86915 0.83023 0.44630 0.53289
  -1   0  -323692.61  508.22   1-0.45963-0.30776-0.84684-0.94211-0.26756-0.13301
  -1   0  -417787.09  399.40   1-0.48207-0.27932-0.82819-0.95171-0.28583-0.12734
  -1   0  -5 1966.19  107.56   1-0.50358-0.24995-0.80888-0.96066-0.30348-0.12104
   1   0   5 2021.61  103.60   1-0.25852-0.51216-0.95989-0.80811-0.10847-0.29091
  -1   0  -5 1996.60   94.62   1-0.12835 0.12325 0.82974 0.67682 0.54318 0.72575
  -1   0  -6  353.72   42.30   1 0.00000 0.30410 0.91553 0.73385 0.40224 0.60743
  -1   0  -6  419.24   56.09   1-0.52439-0.21988-0.78878-0.96881-0.32067-0.11428
   1   0   6  378.18   47.38   1-0.23530-0.53981-0.96769-0.78767-0.09055-0.29695
  -1   0  -6  451.07   46.24   1-0.13851 0.16362 0.83519 0.65377 0.53222 0.73878
  -1   0  -7 2684.71  170.40   1 0.00000 0.35491 0.92995 0.71977 0.36766 0.59662
  -1   0  -7 2835.36  181.35   1-0.54459-0.18920-0.76779-0.97607-0.33748-0.10715
   1   0   7 2882.63  192.72   1-0.21119-0.56658-0.97478-0.76651-0.07205-0.30239
  -1   0  -7 3088.80  172.86   1-0.15157 0.20108 0.84192 0.63200 0.51787 0.74842
  -1   0  -8  -21.02   40.79   1 0.00000 0.40572 0.94481 0.70613 0.32759 0.58030
  -1   0  -8 -116.08   48.34   1-0.56424-0.15797-0.74587-0.98239-0.35397-0.09969
   1   0   8   -3.67   53.11   1-0.18636-0.59263-0.98104-0.74452-0.05307-0.30736
  -1   0  -8  119.60   41.37   1-0.16655 0.23661 0.84924 0.61082 0.50103 0.75557
  -1   0  -9  309.79   56.96   1 0.00000 0.45652 0.95920 0.69203 0.28270 0.55917
  -1   0  -9  241.74   57.47   1-0.58336-0.12621-0.72296-0.98773-0.37015-0.09192
   1   0   9  157.23   82.25   1-0.16087-0.61802-0.98639-0.72162-0.03369-0.31193
  -1   0  -9  299.71   48.97   1-0.18289 0.27080 0.85673 0.58981 0.48224 0.76077
  -1   0 -10  147.25   42.20   1 0.00000 0.50733 0.97240 0.67672 0.23329 0.53352
  -1   0 -10  164.15   73.52   1 0.00000 0.50597-0.26075-0.55371-0.96540-0.66135
  -1   0 -10   81.48   52.64   1-0.60195-0.09392-0.69901-0.99204-0.38603-0.08385
  -1   0 -11   -3.06   42.31   1 0.00000 0.55814 0.98377 0.65960 0.17940 0.50338
  -1   0 -11    9.13   76.60   1 0.00000 0.55667-0.19236-0.51393-0.98132-0.65267
  -1   0 -11  237.36  127.03   1-0.80391-0.24930 0.03219-0.29169 0.59387 0.92344
  -1   0 -11   58.54   60.01   1-0.62002-0.06111-0.67399-0.99527-0.40162-0.07548
  -1   0 -12 -111.00   40.91   1 0.00000 0.60895 0.99267 0.63999 0.12085 0.46859
  -1   0 -12 -169.35   82.34   1 0.00000 0.60737-0.12102-0.47088-0.99264-0.63981
  -1   0 -12   26.44  137.89   1-0.80361-0.19848 0.08493-0.26748 0.58906 0.94289
  -1   0 -12   71.37   68.88   1-0.63963-0.03045-0.64461-0.99707-0.41873-0.07014
  -1   0 -13  361.39  102.83   1 0.00000 0.65806-0.04631-0.42446-0.99892-0.62191
  -1   0 -13   64.35   67.85   1-0.65652 0.00349-0.61718-0.99811-0.43365-0.06123
  -1   0 -14  162.82   66.82   1-0.67284 0.03800-0.58852-0.99792-0.44824-0.05200
   1   1 -14  649.25  135.56   1 0.00000 0.65819 0.25018-0.24600-0.96819-0.71151
   1   1 -14  244.53   63.97   1-0.72859-0.06878-0.46802-0.96609-0.50009-0.24884
   1  -1 -14  426.26   81.66   1-0.59582 0.16962-0.70709-0.98148-0.38078-0.08900
   1   1 -13  747.11  165.24   1 0.00000 0.60750 0.19914-0.26875-0.97996-0.74747
   1   1 -13  465.54  107.25   1-0.72057-0.11159-0.48817-0.95777-0.49239-0.26497
   1  -1 -13  607.37  127.26   1-0.56998 0.14458-0.73916-0.98530-0.35881-0.09098
   1  -1 -12   63.46   38.73   1 0.00000 0.66290 0.96944 0.74870-0.24532-0.00127
   1   1 -12  132.60   80.07   1 0.00000 0.55680 0.15353-0.28607-0.98814-0.77982
   1  -1 -12    0.14   80.35   1 0.00000 0.66189 0.13192-0.08657-0.99125-0.74458
   1   1 -12  -78.84   56.36   1-0.71318-0.15503-0.50574-0.94686-0.48538-0.28178
   1  -1 -12  101.08   48.72   1-0.54210 0.12158-0.77046-0.98835-0.33540-0.09152
   1  -1 -11  147.20   39.70   1 0.00000 0.61246 0.98230 0.78989-0.18731 0.03082
   1   1 -11  234.26   75.54   1 0.00000 0.50610 0.11346-0.29785-0.99354-0.80940
   1  -1 -11   27.21   66.74   1 0.00000 0.61119 0.03832-0.15189-0.99926-0.77677
   1   1 -11  160.90   58.88   1-0.70674-0.19942-0.52034-0.93300-0.47933-0.29956
   1  -1 -11  124.21   51.14   1-0.51178 0.10102-0.80114-0.99077-0.31023-0.09029
   1  -1 -10  309.23   46.16   1 0.00000 0.56165 0.98969 0.82578-0.14320 0.05116
   1   1 -10  357.25   78.78   1 0.00000 0.45541 0.07936-0.30367-0.99684-0.83688
   1  -1 -10  415.27   80.05   1 0.00000 0.56049-0.05068-0.21261-0.99871-0.80040
   1   1 -10  321.58   63.84   1-0.70166-0.24517-0.53142-0.91560-0.47460-0.31866
   1  -1 -10  500.63   72.60   1-0.47841 0.08351-0.83133-0.99271-0.28285-0.08686
  -1  -1  10  310.26   88.79   1-0.31531-0.77251-0.93663-0.55406-0.15264-0.31022
   1  -1  -9   32.27   28.53   1 0.00000 0.51084 0.99330 0.85790-0.11549 0.05512
   1   1  -9   97.56   70.19   1 0.00000 0.40471 0.05199-0.30275-0.99864-0.86287
   1  -1  -9   18.50   56.37   1 0.00000 0.50979-0.13791-0.27155-0.99044-0.81630
   1   1  -9   -0.61   50.14   1-0.69853-0.29287-0.53810-0.89381-0.47169-0.33958
   1  -1  -9  -68.77   44.00   1-0.44113 0.06991-0.86116-0.99429-0.25258-0.08054
  -1  -1   9  -52.04   63.68   1-0.35742-0.76374-0.91528-0.56096-0.18575-0.31938
   1  -1  -9  126.78   40.90   1-0.21835 0.29040 0.87114 0.73534 0.43980 0.61232
   1  -1  -8  380.24   52.49   1 0.00000 0.46003 0.99400 0.88710-0.10928 0.03757
   1   1  -8  556.99   89.57   1 0.00000 0.35401 0.03259-0.29385-0.99946-0.88787
   1  -1  -8  408.21   74.43   1 0.00000 0.45908-0.22511-0.33026-0.97433-0.82472
   1   1  -8  357.30   65.81   1-0.69810-0.34327-0.53899-0.86624-0.47130-0.36301
  -1  -1   8  440.36   84.40   1-0.40235-0.75779-0.88830-0.56223-0.22144-0.33112
   1  -1  -8  632.46   80.08   1-0.39858 0.06158-0.89073-0.99562-0.21844-0.07034
   1  -1  -8  623.07   78.29   1-0.20889 0.24934 0.86755 0.76024 0.45135 0.59987
   1  -1  -7  446.10   40.55   1 0.00000 0.40922 0.99075 0.91234-0.13568-0.01257
   1   1  -7  347.69   69.67   1 0.00000 0.30332 0.02308-0.27508-0.99973-0.91231
   1   1  -7  445.28   59.65   1-0.70146-0.39746-0.53186-0.83063-0.47441-0.38995
  -1  -1   7  504.27   72.69   1-0.45121-0.75577-0.85347-0.55565-0.26073-0.34647
   1  -1  -7  514.30   51.78   1-0.34866 0.06062-0.92002-0.99666-0.17884-0.05469
   1  -1  -7  512.63   43.20   1-0.20320 0.20451 0.86530 0.78649 0.45821 0.58275
   1  -1  -6  719.55   80.41   1 0.00000 0.35841 0.97582 0.92592-0.21853-0.11918
   1   1  -6  652.34   75.63   1 0.00000 0.25262 0.02635-0.24352-0.99965-0.93641
   1   1  -6  684.51   64.20   1-0.71010-0.45692-0.51280-0.78310-0.48248-0.42185
  -1  -1   6  672.88   79.41   1-0.50561-0.75929-0.80699-0.53742-0.30515-0.36693
   1  -1  -6  705.80   51.04   1-0.28785 0.07055-0.94864-0.99702-0.13122-0.03102
   1  -1  -6  720.25   52.89   1-0.20334 0.15385 0.86535 0.81505 0.45804 0.55858
   1  -1  -5 1065.59   70.20   1 0.00000 0.30746 0.91472 0.89341-0.40407-0.32753
   1   1  -5 1157.25   95.59   1 0.00000 0.20192 0.04686-0.19473-0.99890-0.95984
   1   1  -5 1096.56   81.85   1-0.72596-0.52362-0.47477-0.71660-0.49756-0.46075
  -1  -1   5 1206.23   98.28   1-0.56768-0.77048-0.74187-0.50055-0.35687-0.39471
   1  -1  -5 1104.66   62.31   1-0.21006 0.09746-0.97509-0.99522-0.07118 0.00505
   1  -1  -5 1051.98   62.79   1-0.21321 0.09346 0.86921 0.84740 0.44610 0.52264
   1  -1  -4 3929.94  117.10   1 0.00000 0.25669 0.66810 0.67527-0.74406-0.69145
   1   1  -4 4493.21  155.38   1 0.00000 0.15123 0.09133-0.12196-0.99581-0.98094
  -1  -1   4 4480.20  148.79   1 0.00000-0.15122-0.22840-0.01515-0.97356-0.98838
   1   1  -4 4474.72  127.73   1-0.75094-0.59943-0.40415-0.61751-0.52223-0.50926
  -1  -1   4 4541.79  200.35   1-0.64137-0.79288-0.64189-0.42852-0.42025-0.43323
  -1   1   4 4280.70  112.76   1-0.01966-0.27582 0.75964 0.75294 0.65004 0.59748
  -1   1   335665.14  738.06   1 0.00000-0.20591 0.92647 0.89080-0.37635-0.40504
   1  -1  -335339.48  762.57   1 0.00000 0.20561 0.17680 0.21289-0.98424-0.95519
   1   1  -336789.35 1467.84   1 0.00000 0.10053 0.16962-0.01539-0.98550-0.99481
  -1  -1   335661.14  762.74   1 0.00000-0.10053-0.06988 0.11513-0.99755-0.98824
   1   1  -335500.76  737.10   1-0.78354-0.68286-0.27377-0.45867-0.55776-0.56861
  -1  -1   337042.14 1491.64   1-0.72210-0.82279-0.48442-0.29953-0.49385-0.48300
  -1   1   336814.90 1448.08   1-0.11054-0.31617 0.81970 0.78451 0.56201 0.53344
   1   1  -263938.85 2524.93   1 0.00000 0.04983 0.29407 0.13734-0.95578-0.98926
  -1   1   263500.75 2511.59   1 0.00000-0.15492 0.29115 0.22677-0.95667-0.96154
  -1  -1   265950.60 2604.68   1 0.00000-0.04983 0.12219 0.27891-0.99250-0.95902
   1  -1  -263715.50 2523.61   1 0.00000 0.15492-0.14390-0.07952-0.98959-0.98472
   1  -1  -262231.54 2494.39   1-0.44709-0.29165 0.85665 0.92004 0.25740 0.26165
   1   1  -254132.73 2131.33   1-0.80395-0.75409-0.03462-0.19105-0.59368-0.62836
  -1  -1   265465.79 2586.94   1-0.79286-0.84272-0.21642-0.06000-0.56966-0.53498
   1   1  -1 4875.88  156.62   1 0.00000-0.00085 0.47279 0.34435-0.88117-0.93883
  -1  -1   1 4622.18  158.85   1 0.00000 0.00085 0.34434 0.47278-0.93884-0.88117
  -1   1   1 4565.09  195.41   1 0.00000-0.10421-0.10112-0.19379-0.99487-0.97549
   1  -1  -1 4376.57  241.26   1-0.61492-0.50998 0.68124 0.77309 0.39720 0.37714
  -1   1   1 4621.38  276.25   1-0.52903-0.63400 0.78409 0.69230 0.32452 0.34459
   1   1   023300.23  510.34   1 0.00000-0.05155 0.68904 0.58889-0.72471-0.80656
  -1  -1   023182.82  515.59   1 0.00000 0.05186 0.57674 0.67646-0.81692-0.73464
  -1   1   022875.29  509.46   1 0.00000-0.05351-0.26672-0.38766-0.96377-0.92024
   1  -1   023859.75  574.24   1-0.73846-0.68400 0.44139 0.56172 0.50974 0.46540
  -1   1   023712.31  579.54   1-0.68704-0.74151 0.56152 0.44120 0.46114 0.50547
   1   1   113457.49  301.91   1 0.00000-0.10264 0.88447 0.81324-0.46659-0.57279
  -1  -1  -113283.68  305.55   1 0.00000 0.10264 0.76735 0.83858-0.64121-0.53501
  -1  -1  -114161.39  410.22   1-0.80302-0.70003 0.10219 0.17396 0.58712 0.69258
   1  -1   113357.04  364.60   1-0.79560-0.79164 0.19510 0.34396 0.57354 0.50495
  -1   1  -113520.66  383.45   1-0.76447-0.76842 0.35768 0.20882 0.53631 0.60490
   1   1   112569.23  369.17   1-0.71671-0.81969 0.49746 0.42568 0.48872 0.38326
  -1   1  -113140.08  306.16   1-0.79960-0.80208-0.15598-0.30557-0.57991-0.51310
   1  -1   113748.92  312.49   1-0.77366-0.77117-0.32088-0.17130-0.54633-0.61314
   1   1   2 4801.00  125.44   1 0.00000-0.15341 0.98686 0.94412-0.16157-0.29170
  -1  -1  -2 4645.71  126.89   1 0.00000 0.15341 0.89050 0.93324-0.45497-0.32484
  -1   1  -2 4589.58  219.15   1-0.79378-0.74723 0.20958 0.03218 0.57094 0.66378
  -1  -1  -2 4701.21  226.75   1-0.68514-0.53165 0.56527 0.60851 0.45939 0.58911
  -1   1  -2 4664.20  138.78   1-0.76354-0.71520-0.36114-0.53920-0.53532-0.44468
   1  -1   2 5159.19  180.82   1-0.69488-0.74322-0.54571-0.36766-0.46832-0.55896
   1   1   3 1046.43   50.34   1 0.00000-0.20450 0.99256 0.97835 0.12170-0.03168
  -1  -1  -3 1263.82   61.73   1 0.00000 0.20419 0.95356 0.96780-0.30119-0.14713
  -1   1  -3 1154.26  129.94   1-0.80247-0.70541 0.11392-0.09200 0.58570 0.70280
  -1  -1  -3 1138.52  239.16   1-0.38311-0.17935 0.90041 0.91548 0.20611 0.36017
  -1   1  -3 1151.10   67.65   1-0.72853-0.62936-0.46818-0.67470-0.50004-0.38557
   1  -1   3 1440.80   90.08   1-0.61584-0.71534-0.67995-0.47408-0.39799-0.51333
   1   1   4  740.63   48.31   1 0.00000-0.25531 0.93722 0.95151 0.34871 0.17157
  -1  -1  -4  687.08   44.29   1 0.00000 0.25531 0.98099 0.96671-0.19403-0.01688
  -1   1  -4  520.21  116.21   1-0.80405-0.65647 0.05699-0.17747 0.59181 0.73317
  -1   1  -4  801.88   78.75   1-0.70473-0.55473-0.52476-0.75975-0.47746-0.33917
   1  -1   4  798.67   68.87   1-0.54926-0.69964-0.76273-0.52861-0.34139-0.48067
  -1  -1  -4  691.06   46.85   1-0.19684 0.05827-0.97853-0.99146-0.06107 0.11662
   1   1   4  796.59   50.31   1-0.13714-0.39133 0.83447 0.84862 0.53371 0.35594
  -1  -1  -5 2496.19  114.89   1 0.00000 0.30612 0.99190 0.94911-0.12699 0.07390
  -1   1  -5 2544.85  169.64   1-0.80382-0.60573 0.02700-0.23599 0.59425 0.75986
  -1   1  -5 2360.43  131.42   1-0.69072-0.48989-0.55418-0.81765-0.46450-0.30238
   1  -1   5 2783.79  157.88   1-0.49199-0.69325-0.81947-0.55710-0.29395-0.45719
  -1  -1  -5 2773.20  124.15   1-0.27223 0.03375-0.95483-0.99601-0.11909 0.08255
   1   1   5 2780.68  125.76   1-0.06760-0.37231 0.79316 0.83580 0.60525 0.40349
  -1  -1  -6 3102.99  165.79   1 0.00000 0.35692 0.99583 0.92455-0.09120 0.13345
  -1   1  -6 3496.34  196.85   1 0.00000 0.25065-0.30342-0.59391-0.95285-0.76448
  -1   1  -6 3258.30  222.80   1-0.80355-0.55495 0.01588-0.27564 0.59502 0.78488
  -1   1  -6 2958.01  183.69   1-0.68387-0.43221-0.56774-0.85967-0.45824-0.27229
   1  -1   6 3194.62  218.44   1-0.44148-0.69363-0.86089-0.57028-0.25287-0.44005
  -1  -1  -6 3768.97  198.51   1-0.33225 0.02462-0.92848-0.99791-0.16592 0.05966
  -1  -1  -7 1193.35  130.08   1 0.00000 0.40773 0.99691 0.89713-0.07843 0.16997
  -1   1  -7 1261.03  151.13   1 0.00000 0.30135-0.26939-0.58814-0.96303-0.75051
  -1   1  -7 1235.63  171.89   1-0.80362-0.50451 0.01836-0.30170 0.59485 0.80897
  -1   1  -7 1067.89  127.34   1-0.68207-0.37958-0.57121-0.89162-0.45660-0.24683
   1  -1   7  948.21  151.57   1-0.39574-0.69877-0.89255-0.57368-0.21617-0.42730
  -1  -1  -7 1461.00  160.79   1-0.38212 0.02562-0.90100-0.99869-0.20532 0.04421
  -1   1  -7 1262.94  139.65   1-0.02895 0.27060 0.76645 0.44626 0.64164 0.85300
  -1  -1  -8 1739.11  140.11   1 0.00000 0.45854 0.99655 0.86827-0.08288 0.18928
  -1   1  -8 1809.02  158.63   1 0.00000 0.35204-0.23093-0.57820-0.97296-0.73603
  -1   1  -8 1532.58  174.26   1-0.80389-0.45428 0.03103-0.31757 0.59395 0.83233
  -1   1  -8 1591.73  135.75   1-0.68384-0.33052-0.56780-0.91667-0.45821-0.22461
  -1  -1  -8 1729.12  137.36   1-0.42497 0.03365-0.87292-0.99885-0.23957 0.03391
   1  -1   8 1474.41  158.24   1-0.35337-0.70727-0.91749-0.57038-0.18255-0.41763
  -1   1  -8 1679.24  136.87   1-0.05769 0.29238 0.78656 0.43787 0.61480 0.85016
  -1  -1  -9   16.25   45.55   1 0.00000 0.50935 0.99491 0.83813-0.10075 0.19517
  -1   1  -9   51.12   67.22   1 0.00000 0.40274-0.18833-0.56388-0.98210-0.72099
  -1   1  -9 -124.75  118.07   1-0.80406-0.40394 0.05164-0.32548 0.59229 0.85492
  -1   1  -9 -129.68   42.18   1-0.68813-0.28399-0.55937-0.93671-0.46213-0.20470
  -1  -1  -9    9.65   41.81   1-0.46274 0.04677-0.84434-0.99853-0.27008 0.02735
   1  -1   9   11.99   65.28   1-0.31336-0.71815-0.93752-0.56216-0.15112-0.41015
  -1   1  -9   93.89   49.63   1-0.08510 0.31549 0.80438 0.42719 0.58798 0.84732
  -1  -1 -10  527.52   77.80   1 0.00000 0.56016 0.99156 0.80628-0.12962 0.19005
  -1   1 -10  475.10   94.78   1 0.00000 0.45343-0.14203-0.54587-0.98986-0.70456
  -1   1 -10  543.77  141.34   1-0.80376-0.35313 0.07875-0.32692 0.58971 0.87659
  -1   1 -10  515.50   85.31   1-0.69422-0.23925-0.54706-0.95288-0.46772-0.18646
  -1  -1 -10  669.83   97.84   1-0.49666 0.06372-0.81525-0.99768-0.29779 0.02359
  -1   1 -11  223.28   81.55   1 0.00000 0.50532 0.90933 0.47476 0.41607 0.72059
  -1  -1 -11  210.53   50.15   1 0.00000 0.61097 0.98576 0.77199-0.16810 0.17533
  -1   1 -11  312.76   77.38   1 0.00000 0.50413-0.09216-0.52429-0.99574-0.68627
  -1  -1 -11  308.05   75.67   1 0.00000 0.60920-0.30015-0.51080-0.95389-0.60658
  -1   1 -11  170.57   48.53   1-0.70158-0.19577-0.53161-0.96589-0.47452-0.16944
  -1  -1 -11  279.01   49.82   1-0.52758 0.08368-0.78556-0.99624-0.32332 0.02201
  -1  -1 -12  379.85  106.43   1 0.00000 0.65991-0.20335-0.44266-0.97910-0.60709
  -1   1 -12   10.46   50.76   1-0.70980-0.15317-0.51347-0.97623-0.48220-0.15329
  -1  -1 -12  244.09   68.53   1-0.55607 0.10607-0.75517-0.99411-0.34710 0.02217
  -1   1 -13  101.17   97.81   1 0.00000 0.60552 0.01841-0.47029-0.99983-0.64199
  -1   1 -13   16.00   58.87   1-0.71859-0.11113-0.49298-0.98421-0.49050-0.13776
  -1  -1 -13  140.12   94.20   1-0.58253 0.13049-0.72398-0.99116-0.36945 0.02377
  -1  -1 -14  555.29  158.43   1-0.60725 0.15665-0.69186-0.98729-0.39059 0.02658
   1   2 -14  438.52  161.91   1 0.00000 0.60565 0.27590-0.33084-0.96118-0.72368
   1   2 -14   38.60   67.57   1-0.77225-0.16500-0.32687-0.93524-0.54476-0.31319
   1  -2 -14  385.31  138.61   1-0.52180 0.29600-0.79136-0.95515-0.31852-0.00753
   1   2 -13 -151.50   94.32   1 0.00000 0.55496 0.23645-0.34200-0.97164-0.75832
   1  -2 -13  405.32  208.79   1-0.35094 0.41332 0.91880 0.77951 0.18063 0.47065
   1   2 -13  -67.08   71.19   1-0.76948-0.21306-0.33829-0.91818-0.54171-0.33397
   1  -2 -13  157.71   60.42   1-0.48650 0.28042-0.82432-0.95987-0.28946-0.00242
   1   2 -12  356.58  101.95   1 0.00000 0.50426 0.20199-0.34817-0.97938-0.79024
   1  -2 -12 1295.58  307.10   1-0.33271 0.38105 0.92825 0.81742 0.16628 0.43199
   1   2 -12  275.37   78.73   1-0.76762-0.26203-0.34565-0.89708-0.53969-0.35577
   1  -2 -12  302.94   68.03   1-0.44786 0.26818-0.85606-0.96335-0.25802 0.00506
   1   2 -11  125.75   65.32   1 0.00000 0.45356 0.17277-0.34910-0.98496-0.82000
   1   2 -11  287.41   70.33   1-0.76696-0.31220-0.34823-0.87119-0.53898-0.37889
   1  -2 -11  208.38   47.55   1-0.40518 0.25999-0.88644-0.96548-0.22370 0.01543
   1  -2 -10 1891.25  278.09   1 0.00000 0.61305 0.51506 0.46368-0.85715-0.63965
   1   2 -10 1747.16  238.79   1 0.00000 0.40287 0.14926-0.34432-0.98879-0.84801
   1   2 -10 1445.89  204.78   1-0.76779-0.36386-0.34497-0.83945-0.53988-0.40362
   1  -2 -10 2017.01  261.34   1-0.35751 0.25677-0.91523-0.96602-0.18582 0.02936
   1  -2  -9 1438.53  195.51   1 0.00000 0.56234 0.52062 0.49753-0.85378-0.66047
   1   2  -9 1554.31  181.51   1 0.00000 0.35217 0.13214-0.33315-0.99123-0.87463
   1  -2  -9 1436.20  229.17   1-0.32854 0.23372 0.93031 0.90486 0.16301 0.35580
   1   2  -9 1371.11  155.63   1-0.77044-0.41734-0.33438-0.80039-0.54277-0.43033
  -1  -2   9 1018.04  153.20   1-0.48727-0.84122-0.82366-0.35875-0.29008-0.40451
   1  -2  -9 1524.39  160.26   1-0.30359 0.25981-0.94193-0.96447-0.14348 0.04775
   1  -2  -8 1329.30  122.49   1 0.00000 0.51164 0.48679 0.49200-0.87351-0.70438
   1   2  -8 1030.67   91.07   1 0.00000 0.30147 0.12238-0.31463-0.99248-0.90006
   1  -2  -8 1228.78  161.75   1-0.34765 0.16411 0.92056 0.92357 0.17804 0.34652
   1   2  -8  985.88   98.40   1-0.77515-0.47288-0.31433-0.75188-0.54801-0.45940
  -1  -2   8 1095.59  107.76   1-0.53785-0.84093-0.77496-0.33831-0.33186-0.42234
   1  -2  -8 1443.75   86.19   1-0.24168 0.27084-0.96564-0.95993-0.09547 0.07182
   1  -2  -7 2414.22  266.89   1 0.00000 0.46094 0.42177 0.45526-0.90670-0.76174
   1   2  -7 1982.07  220.56   1 0.00000 0.25078 0.12127-0.28744-0.99261-0.92438
   1  -2  -7 2439.68  307.43   1-0.37930 0.08197 0.90270 0.93417 0.20308 0.34726
   1   2  -7 2079.84  241.53   1-0.78201-0.53056-0.28177-0.69084-0.55593-0.49114
  -1  -2   7 1793.58  224.01   1-0.59077-0.84296-0.71362-0.30521-0.37646-0.44299
   1  -2  -7 2495.24  261.99   1-0.16942 0.29223-0.98472-0.95076-0.04018 0.10316
  -1   2   6 1144.05   87.54   1 0.00000-0.41124 0.95362 0.89313 0.30099 0.18218
   1  -2  -6 1048.56  107.25   1 0.00000 0.41024 0.33254 0.39432-0.94308-0.82231
   1   2  -6 1256.47  107.86   1 0.00000 0.20008 0.13056-0.24986-0.99143-0.94738
   1  -2  -6 1001.44  165.75   1-0.42444-0.01365 0.87330 0.93323 0.23914 0.35900
   1   2  -6  930.01   78.45   1-0.79057-0.58996-0.23230-0.61290-0.56658-0.52563
  -1  -2   6  981.13  100.29   1-0.64733-0.84795-0.63237-0.25177-0.42550-0.46646
  -1   2   6 1282.25   80.40   1-0.06587-0.47616 0.79202 0.73205 0.60692 0.48719
  -1   2   5 1414.26   89.22   1 0.00000-0.36019 0.98837 0.89925-0.15204-0.24818
   1  -2  -5 1357.01  122.61   1 0.00000 0.35955 0.22934 0.31940-0.97334-0.87675
   1   2  -5 1202.65  102.59   1 0.00000 0.14938 0.15253-0.19960-0.98829-0.96842
  -1  -2   5 1074.95   95.73   1 0.00000-0.14938-0.26268 0.08939-0.96488-0.98472
   1  -2  -5 1560.94  261.71   1-0.48265-0.12236 0.82768 0.91607 0.28631 0.38187
   1   2  -5 1126.35   80.33   1-0.79926-0.64948-0.15982-0.51195-0.57933-0.56220
  -1  -2   5 1167.11  100.61   1-0.70225-0.85203-0.53017-0.17803-0.47514-0.49227
  -1   2   5 1417.78   74.61   1-0.14280-0.50257 0.83744 0.74897 0.52753 0.43179
  -1   2   4  928.94   66.78   1 0.00000-0.30941 0.83024 0.71263-0.55740-0.62961
   1   2  -4  925.17   95.10   1 0.00000 0.09869 0.19004-0.13381-0.98177-0.98607
   1  -2  -4 1037.36   93.75   1 0.00000 0.30885 0.12285 0.24120-0.99242-0.92001
  -1  -2   4  948.16   93.48   1 0.00000-0.09869-0.16388 0.15997-0.98647-0.98217
   1  -2  -4 1045.69  145.94   1-0.54991-0.23994 0.76201 0.87852 0.34193 0.41306
   1   2  -4  868.65   73.61   1-0.80405-0.70509-0.05655-0.38022-0.59185-0.59855
  -1  -2   4  980.37   75.80   1-0.75333-0.85228-0.39649-0.07283-0.52467-0.51797
  -1   2   3 1282.08   77.16   1 0.00000-0.25815 0.57708 0.43044-0.81668-0.86491
   1   2  -3 1541.14  103.09   1 0.00000 0.04799 0.24645-0.04911-0.96915-0.99763
   1  -2  -3 1582.18   96.71   1 0.00000 0.25815 0.02033 0.16697-0.99979-0.95156
  -1  -2   3 1574.65  101.14   1 0.00000-0.04799-0.05684 0.23873-0.99838-0.96989
   1  -2  -3 1485.09  152.34   1-0.62232-0.36286 0.67067 0.81571 0.40361 0.45049
  -1   2   3 1181.04  175.84   1-0.36980-0.62910 0.90829 0.76298 0.19555 0.14860
  -1  -2   3 1543.05   88.10   1-0.79188-0.84001-0.22343 0.07175-0.56832-0.53779
  -1   2   210720.10  260.75   1 0.00000-0.20746 0.34135 0.16642-0.93993-0.96398
   1   2  -210249.42  256.69   1 0.00000-0.00270 0.32517 0.05789-0.94565-0.99831
  -1  -2   210818.00  276.17   1 0.00000 0.00270 0.05786 0.32514-0.99832-0.94566
   1  -2  -210812.58  265.86   1 0.00000 0.20746-0.07505 0.09988-0.99717-0.97312
   1   2  -210641.86  323.59   1-0.80401-0.80893 0.04021-0.22747 0.59324 0.54211
   1  -2  -210469.28  322.42   1-0.68983-0.48088 0.55598 0.72955 0.46369 0.48630
  -1   2   210239.70  346.41   1-0.51733-0.72627 0.79577 0.62220 0.31482 0.29220
  -1  -2   210808.48  273.39   1-0.80335-0.80065-0.00944 0.25727-0.59543-0.54107
   1   2  -1 4379.20  147.30   1 0.00000-0.05339 0.42835 0.18936-0.90360-0.98045
  -1  -2   1 4332.79  147.77   1 0.00000 0.05339 0.17855 0.41754-0.98392-0.90708
  -1   2   1 4448.02  153.25   1 0.00000-0.15676 0.16143-0.04178-0.98688-0.98675
   1  -2  -1 4254.95  148.87   1 0.00000 0.15676-0.16271 0.04050-0.98667-0.98680
   1   2  -1 4691.77  210.11   1-0.80087-0.85630 0.13994-0.09921 0.58225 0.50685
   1  -2  -1 4678.33  206.10   1-0.74431-0.58587 0.42450 0.62661 0.51554 0.51391
  -1   2   1 3987.75  206.74   1-0.62956-0.78799 0.66001 0.45791 0.40991 0.41155
   1   2   0  596.80   91.98   1 0.00000-0.10459 0.55803 0.34789-0.82981-0.93168
  -1  -2   0  475.55   84.73   1 0.00000 0.10409 0.30181 0.51252-0.95336-0.85233
  -1   2   0  462.79   97.34   1 0.00000-0.10606 0.03638-0.19512-0.99933-0.97502
   1  -2   0  541.17   97.33   1 0.00000 0.10605-0.24360-0.01210-0.96987-0.99428
   1  -2   0  472.16  137.57   1-0.78121-0.67328 0.28584 0.51648 0.55497 0.52908
   1   2   0  865.25  160.80   1-0.78120-0.88713 0.28588 0.07526 0.55497 0.45532
  -1   2   0  357.43  173.14   1-0.70450-0.81243 0.52527 0.29463 0.47724 0.50313
   1   2   1  733.00   76.71   1 0.00000-0.15536 0.69723 0.51558-0.71684-0.84263
  -1  -2  -1  845.96   89.61   1 0.00000 0.15479 0.42230 0.60472-0.90645-0.78124
  -1   2  -1  749.52   87.28   1 0.00000-0.05537-0.04612-0.30592-0.99893-0.95044
  -1  -2  -1  680.28  124.12   1-0.80348-0.64703 0.08942 0.27151 0.58857 0.71248
   1  -2   1  520.67  130.66   1-0.80019-0.74277 0.14889 0.40806 0.58096 0.53082
  -1   2  -1  845.26  172.67   1-0.74981-0.80723 0.40774 0.14856 0.52108 0.57123
   1   2   1  684.45  141.81   1-0.72197-0.87842 0.48475 0.30266 0.49373 0.36982
   1  -2   1  886.14   71.52   1-0.80380-0.74876-0.07679 0.18309-0.58991-0.63704
   1   2   2 1475.83   73.78   1 0.00000-0.20614 0.83151 0.67835-0.55550-0.70522
  -1  -2  -2 1462.36   82.88   1 0.00000 0.20614 0.53647 0.68962-0.84391-0.69419
  -1   2  -2 1527.23   97.24   1 0.00000-0.00467-0.09780-0.38588-0.99520-0.92253
   1  -2   2 1519.01  137.63   1-0.80365-0.79674 0.01955 0.30726 0.59477 0.52037
   1   2   2 1327.19  148.13   1-0.58682-0.79377 0.71863 0.56508 0.37310 0.22494
   1  -2   2 1413.41   78.15   1-0.78264-0.77843-0.27849 0.00985-0.55668-0.62764
   1   2   3 3096.02  137.49   1 0.00000-0.25692 0.93648 0.81181-0.35071-0.52436
  -1  -2  -3 3383.24  161.14   1 0.00000 0.25692 0.63172 0.75639-0.77519-0.60154
  -1   2  -3 3071.44  157.86   1 0.00000 0.04602-0.12728-0.44365-0.99186-0.89501
  -1   2  -3 2572.96  196.12   1-0.78878-0.74518 0.24379-0.07244 0.56425 0.66291
  -1  -2  -3 2542.29  184.59   1-0.75715-0.49969 0.38376 0.50878 0.52861 0.70103
   1   2   3 2971.90  227.75   1-0.35298-0.61010 0.91771 0.79225 0.18224 0.00979
  -1   2  -3 2811.03  138.83   1-0.80231-0.75569-0.11713-0.43396-0.58530-0.49050
   1  -2   3 2965.41  154.31   1-0.73975-0.78636-0.43775-0.12092-0.51101-0.60580
   1   2   4 2380.91  108.71   1 0.00000-0.30813 0.99253 0.89642-0.12195-0.31855
  -1  -2  -4 2374.35  119.42   1 0.00000 0.30769 0.70783 0.80401-0.70637-0.50880
  -1   2  -4 2097.34  187.94   1 0.00000 0.09671-0.14052-0.48518-0.99007-0.86904
  -1   2  -4 2002.53  170.64   1-0.79567-0.70156 0.19446-0.15031 0.57365 0.69656
  -1  -2  -4 1997.33  167.58   1-0.70147-0.39350 0.53183 0.62831 0.47442 0.67109
  -1   2  -4 1977.39  106.97   1-0.79333-0.69588-0.21302-0.55831-0.57030-0.45168
   1  -2   4 2128.69  137.42   1-0.68800-0.78544-0.55963-0.21434-0.46201-0.58063
   1   2   5   20.87   30.68   1 0.00000-0.35894 0.99416 0.92655 0.10784-0.11251
  -1  -2  -5    5.46   46.59   1 0.00000 0.35847 0.76438 0.83207-0.64476-0.42326
  -1   2  -5   35.65  122.68   1-0.79903-0.65442 0.16236-0.21094 0.57894 0.72610
  -1  -2  -5 -108.13  132.11   1-0.63439-0.27627 0.65270 0.72123 0.41414 0.63520
  -1   2  -5  -67.12   53.86   1-0.78253-0.63426-0.27909-0.65286-0.55654-0.41410
   1  -2   5   17.15   45.35   1-0.63429-0.78257-0.65285-0.27909-0.41405-0.55649
   1   2   5  -52.64   38.17   1-0.19705-0.55485 0.86279 0.79516 0.46557 0.24463
   1   2   6  177.85   36.29   1 0.00000-0.40975 0.94838 0.90927 0.31711 0.07300
  -1  -2  -6  167.26   51.82   1 0.00000 0.40924 0.80343 0.84264-0.59538-0.34995
  -1   2  -6   -8.25   74.04   1 0.00000 0.19811-0.13313-0.53437-0.99109-0.82170
  -1   2  -6  140.62  119.39   1-0.80055-0.60542 0.14425-0.25759 0.58164 0.75306
  -1  -2  -6  215.67  132.52   1-0.56378-0.15478 0.74640 0.78582 0.35358 0.59876
  -1   2  -6  139.33   45.20   1-0.77306-0.57396-0.32345-0.72569-0.54566-0.37939
   1  -2   6  127.13   49.41   1-0.57951-0.77930-0.72770-0.32649-0.36689-0.53487
  -1  -2  -6  148.39   43.64   1-0.16064 0.24859-0.98644-0.94528-0.03352 0.21127
   1   2   6  167.63   35.58   1-0.12677-0.53509 0.82887 0.78974 0.54488 0.29994
  -1  -2  -7  575.14   54.61   1 0.00000 0.46002 0.82804 0.83876-0.56065-0.29129
  -1   2  -7  489.77   80.65   1 0.00000 0.24880-0.11712-0.54664-0.99311-0.79954
  -1   2  -7  990.82  119.15   1-0.80105-0.55541 0.13746-0.29291 0.58259 0.77827
  -1  -2  -7  414.68  145.41   1-0.51107-0.05195 0.80182 0.81343 0.30965 0.57933
  -1   2  -7  521.13   61.95   1-0.76596-0.51603-0.35207-0.78277-0.53790-0.34781
   1  -2   7  455.31   62.74   1-0.52878-0.77944-0.78434-0.35489-0.32431-0.51624
  -1  -2  -7  652.57   57.54   1-0.23070 0.22941-0.96912-0.95621-0.08702 0.18172
   1   2   7  848.95   64.91   1-0.06576-0.52461 0.79194 0.78132 0.60703 0.33810
  -1  -2  -8 1812.54  190.77   1 0.00000 0.51080 0.84100 0.82322-0.54102-0.24774
  -1   2  -8 2213.78  241.43   1 0.00000 0.29950-0.09483-0.55264-0.99549-0.77773
  -1   2  -8 1402.73  200.13   1-0.80087-0.50472 0.13993-0.31898 0.58225 0.80218
  -1  -2  -8 1700.45  263.82   1-0.47273 0.03687 0.83612 0.81927 0.27822 0.57220
  -1   2  -8 1577.44  172.41   1-0.76135-0.46059-0.36909-0.82827-0.53301-0.31908
   1  -2   8 1411.90  179.84   1-0.48033-0.78187-0.82968-0.37198-0.28441-0.50029
  -1  -2  -8 2114.89  219.06   1-0.29129 0.21970-0.94721-0.96255-0.13390 0.15879
   1   2   8 2470.42  253.90   1-0.01204-0.52141 0.75394 0.77181 0.65683 0.36390
  -1  -2  -9  693.48  110.98   1 0.00000 0.56158 0.84425 0.79798-0.53594-0.21872
  -1   2  -9  664.79  122.11   1 0.00000 0.35019-0.06717-0.55327-0.99774-0.75580
  -1   2  -9  802.38  181.34   1-0.80009-0.45343 0.15010-0.33734 0.58079 0.82498
  -1  -2  -9  613.81  183.25   1-0.45172 0.10838 0.85308 0.80777 0.26114 0.57944
  -1  -2  -9  642.76  128.90   1-0.34447 0.21740-0.92223-0.96582-0.17554 0.14110
  -1  -2 -10  198.07   49.68   1 0.00000 0.61235 0.83871 0.76396-0.54456-0.20342
  -1   2 -10  323.97   74.19   1 0.00000 0.40089-0.03477-0.54916-0.99939-0.73328
  -1   2 -10    2.10  152.74   1-0.79862-0.40145 0.16679-0.34919 0.57825 0.84669
  -1  -2 -10  213.00  173.14   1-0.44645 0.16414 0.85713 0.78336 0.25688 0.59949
  -1   2 -10  117.28   59.36   1-0.75857-0.35615-0.37889-0.89501-0.53009-0.26851
  -1  -2 -10   28.22   46.34   1-0.39178 0.22097-0.89505-0.96689-0.21301 0.12757
  -1   2 -11  383.27   94.82   1 0.00000 0.45159 0.00195-0.54072-0.99999-0.70970
  -1   2 -11  357.37   78.75   1-0.75969-0.30644-0.37500-0.91959-0.53126-0.24585
  -1  -2 -11  687.19  125.16   1-0.43437 0.22926-0.86616-0.96625-0.24713 0.11740
  -1   2 -12  106.63  119.05   1 0.00000 0.50228 0.04275-0.52821-0.99908-0.68461
  -1   2 -12  135.75   93.50   1-0.76203-0.25796-0.36665-0.93971-0.53372-0.22449
  -1  -2 -12   92.32   74.14   1-0.47310 0.24141-0.83582-0.96416-0.27851 0.10997
  -1   2 -13   24.22  104.27   1 0.00000 0.55298 0.08750-0.51175-0.99616-0.65750
  -1   2 -13  261.92   99.36   1-0.76531-0.21041-0.35453-0.95605-0.53721-0.20415
  -1  -2 -13   30.96   57.95   1-0.50860 0.25679-0.80417-0.96076-0.30761 0.10482
   1   3 -13  204.69  108.15   1 0.00000 0.50241 0.28494-0.40406-0.95854-0.76440
   1   3 -13  106.71  107.96   1-0.79687-0.29301-0.18391-0.87410-0.57546-0.38739
   1  -3 -13  -79.50   75.88   1-0.40932 0.40997-0.88369-0.90864-0.22701 0.07922
   1   3 -12   81.67   89.49   1 0.00000 0.45172 0.25811-0.40260-0.96611-0.79615
   1   3 -12  163.80   99.84   1-0.79705-0.34402-0.18226-0.84398-0.57574-0.41149
   1  -3 -12  271.97   81.40   1-0.36245 0.40596-0.91248-0.90918-0.18972 0.09256
   1   3 -11  535.23  123.69   1 0.00000 0.40102 0.23617-0.39625-0.97171-0.82593
   1  -3 -11 -301.87  204.76   1-0.56137 0.15562 0.74917 0.77624 0.35156 0.61091
   1   3 -11   57.30   67.17   1-0.79784-0.39564-0.17475-0.80801-0.57697-0.43656
   1  -3 -11   86.40   52.74   1-0.31096 0.40657-0.93862-0.90708-0.14924 0.10910
   1   3 -10  458.58   94.82   1 0.00000 0.35033 0.21951-0.38462-0.97560-0.85400
   1  -3 -10  742.13  166.84   1-0.56409 0.10239 0.74604 0.80165 0.35385 0.58895
   1   3 -10  586.27   86.72   1-0.79922-0.44784-0.16031-0.76509-0.57925-0.46266
   1  -3 -10  583.56   72.20   1-0.25405 0.41260-0.96147-0.90167-0.10501 0.12938
   1   3  -9 3127.75  405.57   1 0.00000 0.29963 0.20867-0.36718-0.97798-0.88056
   1  -3  -9 3329.74  449.58   1-0.57414 0.04183 0.73421 0.81835 0.36233 0.57318
   1   3  -9 3031.65  398.27   1-0.80104-0.50050-0.13752-0.71384-0.58258-0.48982
   1  -3  -9 4068.67  444.45   1-0.19073 0.42504-0.98001-0.89196-0.05641 0.15403
   1   3  -8  214.72   74.08   1 0.00000 0.24893 0.20433-0.34323-0.97890-0.90566
   1  -3  -8  130.75   85.82   1 0.00000 0.56418 0.03956 0.15532-0.99921-0.81090
   1   3  -8  233.28  147.71   1-0.80404-0.55937 0.05799-0.49122 0.59172 0.66768
   1  -3  -8  524.05  162.94   1-0.59118-0.02571 0.71309 0.82577 0.37681 0.56340
   1   3  -8  144.45   59.09   1-0.80291-0.55319-0.10465-0.65249-0.58683-0.51789
  -1  -3   8  171.05   77.49   1-0.62098-0.87170-0.67260-0.12535-0.40245-0.47373
  -1   3   8  117.18   46.15   1-0.03995-0.60438 0.77432 0.66108 0.63152 0.44461
  -1   3   7 1413.60  138.06   1 0.00000-0.51487 0.99628 0.85389 0.08609-0.07592
   1   3  -7  958.03  173.15   1 0.00000 0.19824 0.20737-0.31190-0.97826-0.92920
   1  -3  -7 1239.82  113.79   1 0.00000 0.51348 0.05683 0.20087-0.99838-0.83425
   1   3  -7 1505.65  191.30   1-0.80404-0.60988 0.05802-0.46265 0.59172 0.64342
   1  -3  -7 1260.90  175.71   1-0.61450-0.09954 0.68183 0.82305 0.39684 0.55917
   1   3  -7 1156.73  110.69   1-0.80403-0.60515-0.05955-0.57892-0.59158-0.54647
  -1  -3   7 1352.08  139.27   1-0.66941-0.86830-0.59473-0.07536-0.44516-0.49027
  -1   3   7 1611.27  127.30   1-0.10315-0.61706 0.81537 0.67364 0.56966 0.40674
   1  -3  -6  580.16   70.30   1 0.00000 0.46279 0.04680 0.21913-0.99890-0.85895
   1   3  -6  491.40  156.68   1-0.80397-0.66032 0.06608-0.42606 0.59097 0.61841
   1  -3  -6  337.87  118.33   1-0.64284-0.17839 0.63956 0.80931 0.42155 0.55962
   1   3  -6  475.37   59.40   1-0.80298-0.65492 0.00021-0.49068-0.59599-0.57471
  -1  -3   6  404.99   66.88   1-0.71369-0.86175-0.50455-0.01365-0.48586-0.50714
  -1   3   6  525.17   49.01   1-0.17667-0.64005 0.85394 0.68370 0.48945 0.35053
  -1   3   5 1571.22   99.20   1 0.00000-0.41291 0.85822 0.65869-0.51326-0.62898
   1   3  -5 1483.95  112.40   1 0.00000 0.09684 0.24002-0.22267-0.97076-0.97006
   1  -3  -5 1727.46  118.38   1 0.00000 0.41209 0.01998 0.22060-0.99980-0.88403
  -1  -3   5 1389.94  107.99   1 0.00000-0.09685-0.24300 0.21964-0.97002-0.97075
   1   3  -5 1267.58  132.53   1-0.80364-0.71049 0.08376-0.37984 0.58918 0.59237
   1  -3  -5 1431.13  153.81   1-0.67433-0.26039 0.58578 0.78406 0.44959 0.56341
  -1  -3   5 1528.87  114.02   1-0.75319-0.85043-0.39692 0.06550-0.52454-0.52199
  -1   3   4  450.24   58.70   1 0.00000-0.36214 0.70539 0.47736-0.70881-0.80061
   1   3  -4  491.01   86.86   1 0.00000 0.04615 0.27230-0.16210-0.96221-0.98569
   1  -3  -4  455.49   82.71   1 0.00000 0.36139-0.01801 0.21089-0.99983-0.90824
  -1  -3   4  327.79   86.16   1 0.00000-0.04615-0.16699 0.26741-0.98595-0.96247
   1   3  -4  722.51  130.23   1-0.80251-0.75988 0.11313-0.32194 0.58580 0.56473
   1  -3  -4  355.73  130.66   1-0.70658-0.34315 0.52068 0.74750 0.47918 0.56875
  -1   3   4  708.29  180.28   1-0.35516-0.71831 0.91652 0.68928 0.18397 0.09433
  -1  -3   4  565.51   69.88   1-0.78421-0.83062-0.27016 0.16379-0.55857-0.53220
  -1   3   3  774.53   80.50   1 0.00000-0.31136 0.54758 0.29106-0.83675-0.90461
   1   3  -3  898.48   97.15   1 0.00000-0.00454 0.31718-0.08893-0.94836-0.99602
   1  -3  -3  804.50   81.82   1 0.00000 0.31069-0.06354 0.19365-0.99797-0.93057
  -1  -3   3  611.98   78.93   1 0.00000 0.00454-0.08899 0.31713-0.99603-0.94836
   1   3  -3  664.18  136.44   1-0.79953-0.80741 0.15672-0.24981 0.57980 0.53448
   1  -3  -3  770.06  137.33   1-0.73702-0.42410 0.44541 0.70076 0.50832 0.57363
  -1   3   3  537.96  181.08   1-0.47371-0.78637 0.83530 0.57961 0.27901 0.21368
  -1  -3   3  591.06   77.47   1-0.80187-0.79744-0.12478 0.28071-0.58431-0.53411
   1   3  -2 2419.38  153.70   1 0.00000-0.05524 0.37597-0.00185-0.92662-0.99847
  -1   3   2 2518.67  152.95   1 0.00000-0.26000 0.40299 0.11750-0.91520-0.95843
  -1  -3   2 2417.31  155.29   1 0.00000 0.05524-0.00965 0.36818-0.99995-0.92811
   1  -3  -2 2516.85  154.30   1 0.00000 0.26000-0.11398 0.17150-0.99348-0.95025
   1   3  -2 2353.61  218.65   1-0.79271-0.85110 0.21753-0.16046 0.56945 0.49987
   1  -3  -2 2175.48  182.12   1-0.76331-0.50089 0.36199 0.64588 0.53508 0.57613
  -1   3   2 2188.69  222.87   1-0.56897-0.83138 0.74036 0.45647 0.35796 0.31690
   1   3  -1 1489.22  107.18   1 0.00000-0.10593 0.44941 0.09987-0.89332-0.98934
  -1   3   1 1592.46  107.25   1 0.00000-0.20930 0.28545-0.02832-0.95839-0.97744
  -1  -3   1 1493.32  100.27   1 0.00000 0.10593 0.07001 0.41956-0.99754-0.90152
   1  -3  -1 1522.34  106.35   1 0.00000 0.20930-0.16742 0.14634-0.98588-0.96683
   1  -3  -1 1243.16  141.41   1-0.78368-0.57178 0.27301 0.58543 0.55793 0.57473
  -1   3   1 1418.40  165.01   1-0.64180-0.85370 0.64121 0.32879 0.42063 0.40383
   1   3   0 1127.72   93.23   1 0.00000-0.15731 0.54062 0.22005-0.84126-0.96271
  -1   3   0 1148.50   96.73   1 0.00000-0.15861 0.19311-0.14894-0.98117-0.97604
  -1  -3   0 1350.95  105.66   1 0.00000 0.15663 0.14870 0.46996-0.98888-0.86867
   1  -3   0 1337.87  102.12   1 0.00000 0.15861-0.22247 0.11959-0.97493-0.98007
   1  -3   0 1102.30  135.61   1-0.79717-0.63577 0.18118 0.52213 0.57592 0.56846
   1   3   0 1164.22  159.83   1-0.75141-0.91082 0.40266 0.08172 0.52271 0.40463
  -1   3   0 1175.13  178.28   1-0.69401-0.85541 0.54749 0.20654 0.46753 0.47498
   1   3   1 2147.09  117.62   1 0.00000-0.20809 0.63915 0.34708-0.76907-0.91445
  -1  -3  -1 2394.67  138.33   1 0.00000 0.20733 0.22478 0.51775-0.97440-0.83002
  -1   3  -1 2142.03  128.53   1 0.00000-0.10791 0.12351-0.24683-0.99234-0.96302
   1  -3   1 2150.16  129.48   1 0.00000 0.10788-0.27840 0.09192-0.96046-0.98990
  -1  -3  -1 1962.97  155.92   1-0.80390-0.59399 0.03181 0.32421 0.59390 0.73624
   1  -3   1 1834.97  144.08   1-0.80349-0.69261 0.08890 0.45839 0.58863 0.55692
  -1   3  -1 2356.01  243.72   1-0.72983-0.84072 0.46479 0.09530 0.50130 0.53301
   1   3   1 1985.08  186.71   1-0.70271-0.91263 0.52915 0.23675 0.47558 0.33324
   1  -3   1 2082.03  114.15   1-0.80344-0.69584-0.01236 0.35781-0.59524-0.62270
   1   3   2  204.97   60.07   1 0.00000-0.25887 0.74311 0.47952-0.66916-0.83847
  -1  -3  -2  228.27   70.28   1 0.00000 0.25802 0.29644 0.56112-0.95505-0.78648
  -1   3  -2   10.95   79.06   1 0.00000-0.05721 0.07318-0.32545-0.99731-0.94382
   1  -3   2   62.06   96.92   1-0.80291-0.74253-0.00192 0.39610 0.59609 0.54012
  -1  -3  -2  180.62   95.60   1-0.80271-0.54229 0.10902 0.37289 0.58630 0.75290
  -1   3  -2  330.22  160.94   1-0.75359-0.81396 0.39564-0.00237 0.52494 0.58090
   1   3   2  158.69  116.47   1-0.62140-0.88183 0.67200 0.40813 0.40282 0.23622
   1  -3   2  276.81   65.21   1-0.79857-0.74180-0.16732 0.23132-0.57816-0.62945
   1   3   3  659.35   60.66   1 0.00000-0.30964 0.84300 0.60791-0.53790-0.73113
  -1  -3  -3  685.80   75.34   1 0.00000 0.30872 0.36176 0.59815-0.93226-0.73952
  -1   3  -3  722.38   93.04   1 0.00000-0.00652 0.03877-0.38814-0.99924-0.92157
  -1  -3  -3  667.65  118.04   1-0.79668-0.48574 0.18568 0.42102 0.57516 0.76602
  -1   3  -3  647.01  130.03   1-0.76893-0.77879 0.34048-0.08607 0.54112 0.62133
   1   3   3  686.95  153.70   1-0.49671-0.80765 0.81520 0.57987 0.29783 0.10698
   1   3   4  367.44   48.25   1 0.00000-0.36042 0.92673 0.72012-0.37572-0.59288
  -1  -3  -4  297.65   63.51   1 0.00000 0.35942 0.41898 0.62708-0.90799-0.69106
  -1   3  -4  314.50   67.60   1 0.00000 0.04417 0.01743-0.43778-0.99984-0.89799
  -1  -3  -4  311.09  109.84   1-0.78615-0.42471 0.25941 0.46621 0.56094 0.77605
   1  -3   4  198.93   57.70   1-0.74384-0.78873-0.42589 0.02969-0.51507-0.61402
   1   3   5   43.42   37.34   1 0.00000-0.41176 0.98190 0.80389-0.18937-0.42918
  -1  -3  -5   73.40   62.72   1 0.00000 0.41011 0.46665 0.64646-0.88444-0.64333
  -1   3  -5  108.86   81.49   1 0.00000 0.09487 0.00682-0.47668-0.99997-0.87394
  -1   3  -5  235.41  152.65   1-0.78453-0.69338 0.26845-0.21517 0.55896 0.68769
  -1   3  -5   76.91   61.19   1-0.80403-0.70831-0.04233-0.52640-0.59307-0.47030
   1  -3   5   77.70   47.23   1-0.70368-0.79940-0.52705-0.04298-0.47648-0.59925
   1   3   6   72.58   29.98   1 0.00000-0.46257 0.99991 0.85040 0.01290-0.25067
  -1  -3  -6   62.51   74.59   1 0.00000 0.46197 0.50552 0.65515-0.86281-0.59779
  -1   3  -6  186.41   83.47   1 0.00000 0.14556 0.00513-0.50665-0.99998-0.84977
  -1   3  -6  170.91  150.47   1-0.78796-0.64630 0.24880-0.26335 0.56321 0.71619
  -1  -3  -6   32.18  112.36   1-0.75651-0.29405 0.38594 0.53567 0.52795 0.79157
  -1   3  -6  -92.94   51.98   1-0.80312-0.65658-0.09947-0.61200-0.58744-0.44084
   1  -3   6  151.70   51.22   1-0.65976-0.80630-0.61167-0.09914-0.43653-0.58312
   1   3   6  101.84   41.01   1-0.20881-0.67023 0.86751 0.71812 0.45145 0.18732
   1   3   7 2083.86  229.31   1 0.00000-0.51338 0.97625 0.85523 0.21662-0.07070
  -1  -3  -7 2441.64  270.78   1 0.00000 0.51275 0.53094 0.65207-0.84740-0.55846
  -1   3  -7 1854.46  220.10   1 0.00000 0.19626 0.01097-0.52910-0.99993-0.82554
  -1   3  -7 2108.87  265.92   1-0.78966-0.59749 0.23822-0.30247 0.56539 0.74263
  -1  -3  -7 2313.18  287.29   1-0.74156-0.22858 0.43257 0.55376 0.51280 0.80067
  -1   3  -7 1569.06  184.50   1-0.80071-0.60334-0.14209-0.68309-0.58194-0.41152
   1  -3   7 1553.73  213.61   1-0.61216-0.81046-0.68510-0.14505-0.39482-0.56754
   1   3   7 2206.16  240.20   1-0.14316-0.65510 0.83762 0.71673 0.52714 0.23902
   1   3   8  161.76   45.60   1 0.00000-0.56419 0.91225 0.81974 0.40961 0.09852
  -1  -3  -8  298.14   82.89   1 0.00000 0.56352 0.54436 0.63701-0.83884-0.52596
  -1   3  -8  165.38   89.76   1 0.00000 0.24696 0.02324-0.54512-0.99972-0.80115
  -1   3  -8  -98.79  173.15   1-0.79009-0.54740 0.23550-0.33373 0.56594 0.76744
  -1  -3  -8  255.27  151.78   1-0.72994-0.16645 0.46452 0.55718 0.50140 0.81353
  -1   3  -8  280.77   67.92   1-0.79804-0.54984-0.17278-0.74225-0.57729-0.38304
  -1  -3  -8  385.62   67.42   1-0.18235 0.38100-0.98195-0.88670-0.05002 0.26187
   1   3   8  284.42   58.83   1-0.08365-0.64611 0.80347 0.71107 0.58943 0.27732
  -1  -3  -9 1391.95  143.23   1 0.00000 0.61430 0.54485 0.60901-0.83852-0.50172
  -1   3  -9 1508.89  152.47   1 0.00000 0.29765 0.04113-0.55552-0.99915-0.77639
  -1  -3  -9 1498.03  188.03   1-0.72421-0.11022 0.47917 0.54330 0.49588 0.83227
  -1  -3  -9 1670.21  142.69   1-0.24412 0.37012-0.96484-0.89784-0.09735 0.23849
   1   3   9 1618.34  137.28   1-0.02951-0.64249 0.76685 0.70296 0.64113 0.30503
  -1  -3 -10  103.02   82.39   1 0.00000 0.66508 0.53048 0.56615-0.84769-0.48695
  -1   3 -10  228.56   97.21   1 0.00000 0.34835 0.06402-0.56091-0.99794-0.75101
  -1  -3 -10   57.11  161.88   1-0.72690-0.06239 0.47237 0.50796 0.49846 0.85911
  -1   3 -10  228.66   70.18   1-0.79417-0.44431-0.20663-0.83304-0.57148-0.32957
  -1  -3 -10   88.84   56.13   1-0.29995 0.36516-0.94352-0.90477-0.14064 0.21915
  -1   3 -11  198.83  101.60   1 0.00000 0.39905 0.09146-0.56176-0.99580-0.72469
  -1   3 -11   19.52   75.96   1-0.79334-0.39266-0.21289-0.86777-0.57032-0.30459
  -1  -3 -11   83.84   74.96   1-0.35071 0.36528-0.91892-0.90842-0.18046 0.20328
  -1   3 -12   -3.63   87.49   1 0.00000 0.44974 0.12314-0.55838-0.99238-0.69709
  -1   3 -12   90.03   95.37   1-0.79325-0.34174-0.21355-0.89691-0.57020-0.28064
  -1  -3 -12  153.90  104.52   1-0.39714 0.36974-0.89166-0.90941-0.21728 0.19040
   1   4 -12  -76.70  100.44   1 0.00000 0.39918 0.31834-0.45292-0.94797-0.79719
   1   4 -12  -36.22  102.06   1-0.80377-0.40330-0.02483-0.79686-0.59440-0.44984
   1  -4 -12  130.89  124.42   1-0.29272 0.52805-0.94661-0.83272-0.13501 0.16648
   1   4 -11   18.50   95.51   1 0.00000 0.34848 0.30153-0.44144-0.95345-0.82685
   1  -4 -11  -81.85  169.45   1-0.71278 0.05768 0.50665 0.64405 0.48500 0.76280
   1   4 -11  127.41  159.70   1-0.80339-0.45374-0.01067-0.75422-0.59535-0.47461
   1  -4 -11   70.63   74.47   1-0.23652 0.53337-0.96730-0.82516-0.09150 0.18604
   1   4 -10   74.40   96.36   1 0.00000 0.29778 0.28955-0.42513-0.95716-0.85473
   1  -4 -10  -20.51  153.86   1-0.71155 0.00840 0.50948 0.67541 0.48385 0.73738
   1  -4 -10   -2.03   63.85   1-0.17555 0.54346-0.98344-0.81305-0.04484 0.20875
   1   4  -9   13.93   95.30   1 0.00000 0.24709 0.28280-0.40360-0.95917-0.88093
   1  -4  -9   29.29  126.82   1-0.71480-0.04535 0.50195 0.69641 0.48691 0.71620
  -1   4   9  188.12   50.31   1-0.04129-0.70933 0.77526 0.58025 0.63028 0.40019
  -1   4   8  588.31   75.48   1 0.00000-0.61851 0.99776 0.77347 0.06676-0.13848
   1   4  -8  551.51  114.08   1 0.00000 0.19639 0.28176-0.37635-0.95948-0.90542
   1  -4  -8  453.92   95.38   1 0.00000 0.61672-0.14091 0.08539-0.99002-0.78253
   1  -4  -8  388.84  132.74   1-0.72186-0.10292 0.48502 0.70801 0.49362 0.69865
  -1   4   8  568.20   76.66   1-0.10182-0.71933 0.81458 0.59107 0.57103 0.36493
  -1   4   7  227.72   49.55   1 0.00000-0.56770 0.97817 0.72538-0.20778-0.38927
   1   4  -7   69.16   88.70   1 0.00000 0.14569 0.28703-0.34279-0.95792-0.92804
   1  -4  -7   93.27   68.42   1 0.00000 0.56602-0.10660 0.14799-0.99430-0.81099
   1  -4  -7   71.19  120.57   1-0.73192-0.16349 0.45930 0.71083 0.50332 0.68409
  -1   4   7  237.63   50.09   1-0.16921-0.73621 0.85049 0.59849 0.49801 0.31590
  -1   4   6  450.26   64.30   1 0.00000-0.51641 0.90280 0.62133-0.43004-0.58928
   1   4  -6  544.04  108.35   1 0.00000 0.09500 0.29925-0.30228-0.95417-0.94847
   1  -4  -6  361.59   71.51   1 0.00000 0.51533-0.09564 0.18723-0.99541-0.83628
   1   4  -6 -267.89  173.67   1-0.79530-0.70511 0.19755-0.40490 0.57311 0.58211
   1  -4  -6  477.55  136.76   1-0.74404-0.22612 0.42531 0.70538 0.51527 0.67179
  -1  -4   6  527.24   93.20   1-0.74325-0.83875-0.42762 0.17357-0.51449-0.51609
  -1   4   5  237.47   56.70   1 0.00000-0.46564 0.79759 0.48762-0.60319-0.73850
   1   4  -5  393.74   95.77   1 0.00000 0.04430 0.31918-0.25406-0.94769-0.96617
   1  -4  -5  176.59   72.49   1 0.00000 0.46463-0.10025 0.21092-0.99496-0.86001
  -1  -4   5   41.52   71.83   1 0.00000-0.04431-0.25763 0.31558-0.96624-0.94786
   1   4  -5  -53.22  147.92   1-0.79256-0.75288 0.21861-0.35530 0.56924 0.55399
   1  -4  -5  498.34  134.50   1-0.75718-0.28977 0.38365 0.69225 0.52865 0.66091
  -1  -4   5  151.52   67.26   1-0.77207-0.81674-0.32763 0.24509-0.54457-0.52234
  -1   4   4 1517.90  129.14   1 0.00000-0.41486 0.68238 0.34393-0.73099-0.84237
   1   4  -4 1392.48  137.46   1 0.00000-0.00639 0.34759-0.19737-0.93764-0.98030
   1  -4  -4 1366.32  126.29   1 0.00000 0.41393-0.11608 0.22337-0.99323-0.88247
  -1  -4   4 1896.23  169.83   1 0.00000 0.00639-0.19745 0.34751-0.98031-0.93765
   1   4  -4 1162.69  187.29   1-0.78791-0.79874 0.24909-0.29630 0.56315 0.52364
   1  -4  -4 1279.67  162.14   1-0.77027-0.35337 0.33506 0.67219 0.54259 0.65059
  -1   4   4 1192.33  206.32   1-0.41437-0.83088 0.88028 0.54267 0.23106 0.12303
  -1  -4   4 1227.82  123.57   1-0.79279-0.78663-0.21695 0.32730-0.56956-0.52351
  -1   4   3  685.68   76.20   1 0.00000-0.36408 0.57029 0.20335-0.82143-0.90889
   1   4  -3  734.00   94.16   1 0.00000-0.05708 0.38519-0.13147-0.92283-0.98967
  -1  -4   3  356.31   74.24   1 0.00000 0.05708-0.13768 0.37899-0.99047-0.92363
   1  -4  -3  561.94   75.18   1 0.00000 0.36324-0.14034 0.22740-0.99010-0.90351
   1  -4  -3  592.46  128.57   1-0.78227-0.41588 0.28043 0.64610 0.55624 0.63999
   1   4  -3  628.99  133.42   1-0.78031-0.84166 0.29027-0.22658 0.55393 0.49017
  -1   4   3  842.37  164.89   1-0.50234-0.86873 0.81004 0.44437 0.30245 0.21870
  -1  -4   3  677.33   82.47   1-0.80320-0.74622-0.09742 0.41836-0.58767-0.51780
  -1   4   2  316.19   78.72   1 0.00000-0.31254 0.46570 0.06966-0.88493-0.94734
   1   4  -2  239.36   85.42   1 0.00000-0.10778 0.43259-0.05578-0.90158-0.99260
  -1  -4   2  255.83   89.48   1 0.00000 0.10778-0.07877 0.40961-0.99689-0.90587
   1  -4  -2  265.91   74.96   1 0.00000 0.31254-0.17100 0.22503-0.98527-0.92286
   1  -4  -2  376.16  123.75   1-0.79225-0.47637 0.22084 0.61504 0.56882 0.62832
   1   4  -2  228.64  150.89   1-0.76818-0.88003 0.34347-0.14485 0.54030 0.45228
  -1   4   2  -27.72  157.00   1-0.57450-0.89038 0.73377 0.33957 0.36264 0.30314
   1   4  -1 1415.31  170.86   1 0.00000-0.15926 0.49389 0.03441-0.86952-0.98663
  -1   4   1 1435.14  169.74   1 0.00000-0.26184 0.37807-0.04625-0.92577-0.96399
  -1  -4   1 1468.34  175.65   1 0.00000 0.15848-0.02144 0.43866-0.99976-0.88456
   1  -4  -1 1340.98  157.52   1 0.00000 0.26184-0.20653 0.21779-0.97843-0.94021
   1  -4  -1 1080.62  152.91   1-0.79948-0.53410 0.15741 0.58015 0.57969 0.61493
   1   4  -1 1564.16  234.65   1-0.74917-0.91153 0.40973-0.05005 0.52043 0.40816
  -1   4   1 1147.55  209.28   1-0.63095-0.89632 0.65793 0.23519 0.41112 0.37588
   1   4   0 1362.90  158.42   1 0.00000-0.21004 0.56071 0.12973-0.82800-0.96904
  -1   4   0 1241.65  153.20   1 0.00000-0.21115 0.30532-0.14728-0.95224-0.96629
  -1  -4   0  891.96  121.52   1 0.00000 0.20917 0.03353 0.46534-0.99943-0.86005
   1  -4   0 1253.76  163.86   1 0.00000 0.21111-0.24619 0.20645-0.96922-0.95540
   1  -4   0 1309.39  181.17   1-0.80342-0.58855 0.09128 0.54255 0.58837 0.59935
   1   4   0 1316.28  213.77   1-0.72004-0.93291 0.48947 0.05821 0.49189 0.35536
  -1   4   0 1256.06  200.52   1-0.67378-0.88864 0.58679 0.13552 0.44909 0.43811
   1   4   1 2532.15  275.18   1 0.00000-0.26081 0.63588 0.23338-0.77178-0.93675
  -1   4  -1 2302.33  256.42   1 0.00000-0.16045 0.24690-0.23400-0.96903-0.95890
  -1  -4  -1 2559.88  280.78   1 0.00000 0.25987 0.08526 0.48879-0.99635-0.83279
   1  -4   1 2315.74  261.10   1 0.00000 0.16042-0.28788 0.19301-0.95766-0.96799
   1  -4   1 1910.25  237.97   1-0.80374-0.63939 0.02352 0.50332 0.59450 0.58123
  -1   4  -1 1364.75  250.16   1-0.70548-0.86983 0.52311 0.04330 0.47816 0.49143
   1   4   1 1916.56  275.44   1-0.67651-0.93989 0.58173 0.17902 0.45156 0.29078
   1  -4   1 2146.82  241.13   1-0.80333-0.64317-0.00886 0.47161-0.59546-0.60325
   1   4   2  185.04   59.40   1 0.00000-0.31159 0.71671 0.34270-0.69736-0.88626
  -1   4  -2  -10.49   81.96   1 0.00000-0.10975 0.20157-0.30761-0.97947-0.94515
  -1  -4  -2  160.46   81.33   1 0.00000 0.31056 0.13279 0.50802-0.99114-0.80340
  -1  -4  -2  210.20  107.72   1-0.80353-0.48964 0.01529 0.38948 0.59505 0.78009
  -1   4  -2 -130.94  156.11   1-0.72847-0.84231 0.46835-0.03999 0.49997 0.53750
   1   4   2  209.95  130.28   1-0.61345-0.92734 0.68330 0.30912 0.39593 0.21089
   1  -4   2  229.41   69.00   1-0.80147-0.69214-0.13127 0.37767-0.58344-0.61506
   1   4   3 1568.73   99.39   1 0.00000-0.36237 0.79884 0.45332-0.60153-0.81436
  -1  -4  -3 1547.22  112.00   1 0.00000 0.36126 0.17510 0.52204-0.98455-0.77262
  -1   4  -3 1758.57  127.99   1 0.00000-0.05906 0.16788-0.36960-0.98580-0.92731
  -1  -4  -3 1526.40  141.22   1-0.80402-0.43962 0.06125 0.40690 0.59142 0.80072
  -1   4  -3 1448.05  172.96   1-0.74482-0.80816 0.42297-0.11389 0.51606 0.57784
   1   4   3 1026.68  216.83   1-0.52557-0.88997 0.78759 0.44194 0.32165 0.11236
   1  -4   3 1508.41  123.07   1-0.78824-0.72974-0.24708 0.29033-0.56357-0.61901
   1   4   4 3145.27  237.43   1 0.00000-0.41314 0.87612 0.55909-0.48207-0.71883
  -1  -4  -4 2884.01  228.30   1 0.00000 0.41196 0.21113 0.52979-0.97745-0.74135
  -1   4  -4 2701.99  222.30   1 0.00000-0.00836 0.14438-0.42138-0.98952-0.90684
  -1  -4  -4 2950.75  280.58   1-0.80301-0.38810 0.10226 0.41938 0.58711 0.82066
  -1   4  -4 2619.70  263.27   1-0.75624-0.76907 0.38684-0.17856 0.52767 0.61371
   1   4   4 2656.16  307.91   1-0.41073-0.82507 0.88275 0.56499 0.22814-0.00538
   1  -4   4 2446.62  207.18   1-0.76559-0.75792-0.35346 0.21242-0.53751-0.61678
   1   4   5  317.60   53.94   1 0.00000-0.46392 0.94091 0.65237-0.33863-0.59931
  -1  -4  -5  386.77   88.06   1 0.00000 0.46265 0.23980 0.53017-0.97082-0.71053
  -1   4  -5  256.83   98.42   1 0.00000 0.04233 0.12979-0.46426-0.99154-0.88468
  -1  -4  -5  234.15  123.74   1-0.80110-0.33568 0.13669 0.42527 0.58270 0.84050
  -1   4  -5  150.09  162.81   1-0.76400-0.72632 0.35942-0.23451 0.53582 0.64611
   1  -4   5  264.03   68.44   1-0.73571-0.77886-0.44905 0.14530-0.50702-0.61012
   1   4   6  856.75  128.50   1 0.00000-0.51540 0.98471 0.72480-0.17414-0.45718
  -1  -4  -6  790.15  135.80   1 0.00000 0.51335 0.25990 0.52199-0.96563-0.68116
  -1   4  -6  348.65  112.77   1 0.00000 0.09302 0.12296-0.49937-0.99241-0.86137
  -1  -4  -6  641.26  159.26   1-0.79902-0.28309 0.16254 0.42259 0.57891 0.86097
   1   4   7 1658.29  186.63   1 0.00000-0.56621 0.99996 0.76854 0.00889-0.29789
  -1  -4  -7 1648.20  195.19   1 0.00000 0.56405 0.27006 0.50385-0.96284-0.65419
  -1  -4  -7 1990.45  265.61   1-0.79758-0.23115 0.17724 0.40875 0.57657 0.88288
   1   4   7 1515.68  170.33   1-0.19419-0.75922 0.86159 0.63043 0.46897 0.16166
   1   4   8  213.99   49.62   1 0.00000-0.61702 0.97933 0.77641 0.20225-0.12830
  -1   4  -8  442.25  111.28   1 0.00000 0.19442 0.12897-0.54995-0.99164-0.81225
   1   4   8   96.69   51.90   1-0.13327-0.74883 0.83240 0.62973 0.53789 0.20659
   1   4   9  448.95  104.73   1 0.00000-0.66782 0.91745 0.74304 0.39783 0.04352
  -1   4  -9  529.47  137.90   1 0.00000 0.24511 0.14037-0.56683-0.99009-0.78652
  -1  -4  -9  657.60  188.62   1-0.79969-0.13223 0.15489 0.32933 0.58007 0.93490
  -1   4  -9  404.18  110.57   1-0.80370-0.55722-0.02147-0.72971-0.59464-0.39624
  -1  -4  -9  723.14  130.60   1-0.16820 0.49840-0.98497-0.80738-0.03925 0.31579
   1   4   9  568.30  106.38   1-0.07653-0.74260 0.79895 0.62478 0.59650 0.24120
  -1   4 -10  412.31  124.53   1 0.00000 0.29581 0.15666-0.57883-0.98765-0.75989
  -1   4 -10  380.10  115.13   1-0.80402-0.50672-0.04152-0.77823-0.59314-0.37091
  -1  -4 -10 1195.61  253.44   1-0.22772 0.48976-0.97003-0.82069-0.08473 0.29427
   1   4  10  806.97  170.28   1-0.02369-0.74028 0.76261 0.61694 0.64642 0.26713
  -1   4 -11   -1.16  113.13   1 0.00000 0.34651 0.17742-0.58636-0.98413-0.73219
  -1   4 -11   53.21   80.19   1-0.80406-0.45593-0.05484-0.82002-0.59201-0.34595
  -1  -4 -11  177.50  101.93   1-0.28280 0.48556-0.95069-0.82960-0.12729 0.27565
   1   5 -11  299.34  139.75   1 0.00000 0.29594 0.36780-0.48573-0.92990-0.82248
   1  -5 -11  293.17  114.78   1-0.18343 0.63883-0.98171-0.72898-0.05084 0.24591
   1   5 -10  476.85  171.18   1 0.00000 0.24524 0.35912-0.46612-0.93329-0.85004
  -1   5  10  371.25  125.71   1-0.01886-0.79052 0.75904 0.48226 0.65076 0.37748
   1   5  -9 -352.85   91.02   1 0.00000 0.19455 0.35513-0.44182-0.93481-0.87575
   1  -5  -9 -107.73  139.28   1-0.78032-0.05741 0.29023 0.59500 0.55394 0.80166
  -1   5   9  124.21   91.35   1-0.07617-0.79731 0.79872 0.49344 0.59685 0.34757
  -1   5   8  108.54   92.26   1 0.00000-0.67133 0.99335 0.65866-0.11511-0.33981
   1   5  -8  127.89  118.51   1 0.00000 0.14385 0.35618-0.41248-0.93441-0.89953
   1  -5  -8  -65.36  149.85   1-0.78149-0.10908 0.28442 0.61774 0.55531 0.77877
  -1   5   8   73.10   63.03   1-0.13830-0.80891 0.83508 0.50130 0.53245 0.30716
  -1   5   7  227.10   81.68   1 0.00000-0.61992 0.94671 0.58330-0.32208-0.52484
   1   5  -7  237.75  114.81   1 0.00000 0.09315 0.36265-0.37772-0.93192-0.92122
   1  -5  -7  173.35   81.70   1 0.00000 0.61852-0.22336 0.14203-0.97473-0.77282
   1  -5  -7  102.39  135.03   1-0.78422-0.16233 0.27012 0.63197 0.55858 0.75779
  -1   5   7   59.55   40.00   1-0.20539-0.82548 0.86617 0.50389 0.45558 0.25428
  -1   5   6  106.71   57.49   1 0.00000-0.56914 0.87276 0.48087-0.48813-0.66696
   1   5  -6  247.23   81.84   1 0.00000 0.04246 0.37498-0.33710-0.92703-0.94050
   1  -5  -6  191.34   68.28   1 0.00000 0.56787-0.20320 0.19023-0.97913-0.80083
   1  -5  -6 -139.49  127.54   1-0.78803-0.21664 0.24840 0.63878 0.56329 0.73825
  -1   5   5 2469.53  278.42   1 0.00000-0.51836 0.78608 0.36569-0.61812-0.77302
   1   5  -5 1649.54  199.47   1 0.00000-0.00823 0.39361-0.29019-0.91927-0.95693
   1  -5  -5 2133.94  245.54   1 0.00000 0.51717-0.19790 0.22382-0.98022-0.82609
   1  -5  -5 2078.02  268.09   1-0.79235-0.27147 0.22013 0.63905 0.56896 0.71965
  -1   5   5 1604.40  296.83   1-0.34344-0.86381 0.92277 0.50324 0.17472 0.02400
  -1   5   4 1515.18  203.30   1 0.00000-0.46759 0.69646 0.24758-0.71759-0.84856
   1   5  -4 1473.68  260.16   1 0.00000-0.05893 0.41898-0.23653-0.90799-0.96983
   1  -5  -4 1163.91  172.01   1 0.00000 0.46647-0.20278 0.24723-0.97922-0.84927
   1  -5  -4 1253.98  205.85   1-0.79663-0.32627 0.18610 0.63355 0.57509 0.70154
  -1   5   4 2187.02  338.39   1-0.42924-0.89911 0.86988 0.42188 0.24300 0.11659
  -1   5   3  305.93   86.99   1 0.00000-0.41681 0.61029 0.13292-0.79217-0.89921
   1   5  -3  288.41   83.08   1 0.00000-0.10962 0.45146-0.17576-0.89228-0.97830
   1  -5  -3  248.35   90.76   1 0.00000 0.41578-0.21563 0.26266-0.97647-0.87070
   1  -5  -3   90.97  124.29   1-0.80033-0.38048 0.14703 0.62302 0.58123 0.68342
   1   5  -3 -122.06  183.84   1-0.75268-0.86749 0.39858-0.22858 0.52401 0.44181
  -1   5   3  444.77  198.32   1-0.50095-0.92081 0.81132 0.33534 0.30131 0.19912
  -1   5   2  434.94   89.09   1 0.00000-0.36603 0.53137 0.02552-0.84713-0.93024
   1   5  -2  578.92  117.51   1 0.00000-0.16121 0.49526-0.10312-0.86874-0.98151
  -1  -5   2  555.15  124.40   1 0.00000 0.16032-0.14913 0.44980-0.98881-0.87861
   1  -5  -2  432.15  100.78   1 0.00000 0.36508-0.23487 0.27171-0.97202-0.89043
   1  -5  -2  295.61  106.13   1-0.80295-0.43360 0.10368 0.60820 0.58694 0.66488
   1   5  -2   70.32  193.90   1-0.73725-0.90257 0.44477-0.15386 0.50855 0.40209
  -1   5   2 -241.49  192.02   1-0.56082-0.93017 0.74980 0.24528 0.35109 0.27316
   1   5  -1  951.79  126.45   1 0.00000-0.21199 0.54230-0.02759-0.84017-0.97688
  -1   5   1  954.03  133.14   1 0.00000-0.31438 0.45830-0.07657-0.88879-0.94620
  -1  -5   1  673.77  108.34   1 0.00000 0.21102-0.10600 0.46464-0.99436-0.85998
   1  -5  -1  872.29  121.95   1 0.00000 0.31435-0.25987 0.27508-0.96564-0.90857
   1  -5  -1  743.33  153.18   1-0.80405-0.48521 0.05674 0.58980 0.59184 0.64552
   1   5  -1  659.99  171.33   1-0.71564-0.93146 0.49999-0.07010 0.48770 0.35699
  -1   5   1  717.96  205.19   1-0.60906-0.92789 0.68939 0.15634 0.39214 0.33846
   1   5   0 4946.00  691.62   1 0.00000-0.26276 0.59643 0.05502-0.80265-0.96328
  -1   5   0 4588.06  643.50   1 0.00000-0.26369 0.39840-0.16476-0.91720-0.95043
  -1  -5   0 4574.51  644.83   1 0.00000 0.26171-0.06578 0.47657-0.99783-0.83927
   1  -5   0 4489.87  630.12   1 0.00000 0.26365-0.28830 0.27490-0.95753-0.92461
   1   5   0 4069.57  533.02   1-0.68575-0.95208 0.56407 0.02250 0.45995 0.30499
  -1   5   0 3481.65  487.76   1-0.64719-0.91551 0.63261 0.07102 0.42538 0.39595
   1   5   1   93.00   61.30   1 0.00000-0.31354 0.65681 0.14389-0.75405-0.93860
  -1   5  -1  -11.79   82.81   1 0.00000-0.21299 0.34848-0.24297-0.93731-0.94635
  -1  -5  -1 -168.24  101.35   1 0.00000 0.31241-0.02912 0.48495-0.99957-0.81683
  -1   5  -1 -333.08  191.52   1-0.67682-0.89464 0.58114-0.00897 0.45185 0.44668
   1   5   1   62.81  204.88   1-0.64502-0.96187 0.63609 0.12305 0.42347 0.24425
   1   5   2  802.94  130.04   1 0.00000-0.36432 0.72189 0.23745-0.69200-0.90049
  -1   5  -2  641.00  115.82   1 0.00000-0.16229 0.30807-0.31167-0.95136-0.93622
  -1  -5  -2  671.40  128.61   1 0.00000 0.36311 0.00327 0.48906-0.99999-0.79307
   1   5   2  393.59  177.13   1-0.59050-0.95786 0.71396 0.22946 0.37623 0.17276
   1   5   3   40.43   57.93   1 0.00000-0.41509 0.78920 0.33326-0.61412-0.84653
  -1   5  -3   34.12   73.25   1 0.00000-0.11160 0.27651-0.37152-0.96100-0.92169
  -1  -5  -3   24.34   78.53   1 0.00000 0.41380 0.03063 0.48813-0.99953-0.76842
   1   5   3  221.41  181.59   1-0.51907-0.93693 0.79406 0.33810 0.31626 0.08853
   1   5   4   90.92   61.64   1 0.00000-0.46587 0.85524 0.42778-0.51823-0.77457
  -1   5  -4  173.56   92.61   1 0.00000-0.06090 0.25305-0.42326-0.96745-0.90395
  -1  -5  -4 -106.90   63.80   1 0.00000 0.46450 0.05208 0.48130-0.99864-0.74336
   1   5   4  391.18  193.28   1-0.42947-0.89717 0.86972 0.44158 0.24318-0.00873
   1   5   5  -40.77   57.04   1 0.00000-0.51665 0.91533 0.51636-0.40269-0.68296
  -1   5  -5 -208.00   79.89   1 0.00000-0.01020 0.23694-0.46766-0.97152-0.88384
   1   5   6  149.52   48.39   1 0.00000-0.56742 0.96374 0.59326-0.26681-0.57101
  -1   5  -6 -141.33   84.08   1 0.00000 0.04048 0.22748-0.50541-0.97378-0.86192
  -1  -5  -6  -18.95   85.90   1 0.00000 0.56589 0.07295 0.44558-0.99733-0.69369
   1   5   7  230.79   69.92   1 0.00000-0.61903 0.99374 0.65193-0.11167-0.43792
  -1   5  -7  252.34  105.11   1 0.00000 0.09118 0.22403-0.53715-0.97458-0.83854
  -1  -5  -7  126.91  120.76   1 0.00000 0.61659 0.06945 0.41380-0.99758-0.66976
   1   5   7  160.66  112.96   1-0.22219-0.84031 0.87254 0.53110 0.43507 0.10857
   1   5   8   -6.12   53.82   1 0.00000-0.66984 0.99802 0.68471 0.06281-0.28719
  -1   5  -8 -143.94   92.22   1 0.00000 0.14188 0.22605-0.56342-0.97411-0.81389
   1   5   8  112.58   80.80   1-0.16226-0.83091 0.84719 0.53425 0.50589 0.15540
  -1   5  -9  -76.22  118.31   1 0.00000 0.19257 0.23306-0.58469-0.97246-0.78806
   1   5   9   31.01   47.51   1-0.10518-0.82434 0.81657 0.53213 0.56757 0.19308
  -1   5 -10  156.07  110.52   1 0.00000 0.24327 0.24467-0.60137-0.96960-0.76102
  -1  -5 -10  197.53  112.92   1-0.17630 0.59354-0.98328-0.72335-0.04541 0.35278
   1   5  10  316.81  113.61   1-0.05106-0.82075 0.78205 0.52611 0.62111 0.22263
   1   6  -8  236.71  130.08   1 0.00000 0.09131 0.42835-0.45087-0.90360-0.88790
   1  -6  -8  -17.70  145.05   1-0.80257-0.07669 0.11206 0.55569 0.58593 0.82783
  -1   6   8  150.68   93.13   1-0.15211-0.87582 0.84219 0.39814 0.51726 0.27278
  -1   6   7   65.34   71.01   1 0.00000-0.67264 0.93407 0.46024-0.35707-0.57941
   1  -6  -7  262.06  134.04   1-0.80273-0.12737 0.10866 0.58082 0.58635 0.80400
  -1   6   7  123.42   84.24   1-0.21716-0.89035 0.87070 0.39815 0.44126 0.22077
  -1   6   6  253.98   84.98   1 0.00000-0.62186 0.87002 0.36769-0.49301-0.69142
   1   6  -6   16.68  104.29   1 0.00000-0.01007 0.44753-0.37511-0.89426-0.92692
   1  -6  -6 -164.74  125.80   1-0.80319-0.17834 0.09778 0.59848 0.58763 0.78103
  -1   6   5  250.84   83.62   1 0.00000-0.57109 0.79897 0.26816-0.60135-0.77584
   1   6  -5  322.07  130.97   1 0.00000-0.06077 0.46488-0.32947-0.88537-0.94220
   1  -6  -5  251.12  101.71   1 0.00000 0.56966-0.28835 0.24412-0.95752-0.78478
   1  -6  -5  390.96  152.52   1-0.80372-0.22938 0.08052 0.60975 0.58952 0.75866
  -1   6   4   40.97   79.47   1 0.00000-0.52031 0.72682 0.16752-0.68681-0.83737
   1   6  -4 -135.16  101.62   1 0.00000-0.11238 0.49188-0.27390-0.87066-0.95516
   1  -6  -4 -138.39   89.18   1 0.00000 0.51897-0.28630 0.27444-0.95813-0.80953
   1  -6  -4   -0.15  127.82   1-0.80405-0.28021 0.05773 0.61550 0.59175 0.73663
  -1   6   3  -66.61   63.48   1 0.00000-0.46954 0.65741 0.06962-0.75352-0.88016
   1   6  -3  -55.48   90.47   1 0.00000-0.16316 0.52027-0.21703-0.85399-0.96243
   1  -6  -3 -382.26  141.65   1-0.80388-0.33055 0.03014 0.61644 0.59402 0.71465
   1   6  -2  -61.07   92.17   1 0.00000-0.21394 0.55445-0.15435-0.83221-0.96457
   1  -6  -2 -265.76  122.40   1-0.80292-0.38011-0.00162 0.61321 0.59607 0.69244
   1   6  -1 1085.14  129.04   1 0.00000-0.26471 0.59436-0.08596-0.80419-0.96048
  -1   6   1 1006.83  118.00   1 0.00000-0.36798 0.53539-0.10937-0.84460-0.92337
   1   6   0  669.72   91.74   1 0.00000-0.31549 0.63969-0.01214-0.76863-0.94884
  -1   6   0  653.21   93.77   1 0.00000-0.31623 0.48129-0.19242-0.87655-0.92896
   1   6   1  438.31  154.58   1 0.00000-0.36627 0.68981 0.06646-0.72398-0.92813
  -1   6  -1  194.18   85.22   1 0.00000-0.26553 0.43793-0.26407-0.89900-0.92722
   1   6   2  269.09   78.33   1 0.00000-0.41704 0.74367 0.14881-0.66854-0.89661
  -1   6  -2  164.66   99.53   1 0.00000-0.21483 0.40182-0.32846-0.91571-0.91975
   1   6   3  287.28   81.43   1 0.00000-0.46782 0.79964 0.23326-0.60048-0.85248
  -1   6  -3  572.65  137.71   1 0.00000-0.16414 0.37268-0.38590-0.92795-0.90781
   1   6   3  470.46  213.91   1-0.49559-0.96692 0.81622 0.24994 0.29691 0.05074
   1   6   4  500.28  115.49   1 0.00000-0.51859 0.85541 0.31753-0.51793-0.79386
  -1   6  -4  171.88  156.08   1 0.00000-0.11344 0.35010-0.43676-0.93671-0.89239
   1   6   5  221.93   83.05   1 0.00000-0.56937 0.90791 0.39851-0.41916-0.71902
  -1   6  -5 -158.24  114.01   1 0.00000-0.06275 0.33366-0.48150-0.94269-0.87419
   1   6   6  659.25  119.98   1 0.00000-0.62015 0.95309 0.47219-0.30266-0.62645
  -1   6  -6  617.90  139.87   1 0.00000-0.01205 0.32291-0.52054-0.94643-0.85374
   1   6   7  173.69   85.28   1 0.00000-0.67185 0.98578 0.53357-0.16800-0.51371
  -1   6  -7   14.51  116.96   1 0.00000 0.03864 0.31744-0.55430-0.94827-0.83141
   1   6   8    1.18   55.77   1-0.17298-0.89472 0.85225 0.42904 0.49369 0.12401
  -1   7   5  256.20  107.48   1 0.00000-0.62381 0.82463 0.18339-0.56566-0.75974
   1   7  -5  -91.72  116.52   1 0.00000-0.11433 0.53783-0.36687-0.84305-0.92321
  -1   7   4   38.36   87.68   1 0.00000-0.57304 0.76519 0.09547-0.64379-0.81394
  -1   7   3  396.44  142.67   1 0.00000-0.52226 0.70770 0.00948-0.70650-0.85272
   1   7  -3  527.77  183.49   1 0.00000-0.21589 0.58365-0.26408-0.81200-0.94002
  -1   7   2  449.18  160.98   1 0.00000-0.47149 0.65391-0.07279-0.75656-0.87886
   1   7  -2  485.96  169.97   1 0.00000-0.26666 0.61357-0.20566-0.78963-0.94158
   1   7  -1  367.67  147.58   1 0.00000-0.31744 0.64804-0.14270-0.76159-0.93747
  -1   7   1  254.02  132.07   1 0.00000-0.42071 0.60491-0.15028-0.79629-0.89465
   1   7   0  157.44  103.66   1 0.00000-0.36822 0.68678-0.07548-0.72686-0.92667
  -1   7   0  224.97  109.15   1 0.00000-0.36993 0.56130-0.22238-0.82761-0.90204
   1   7   1  304.44  121.62   1 0.00000-0.41899 0.72925-0.00451-0.68424-0.90797
  -1   7  -1  492.85  180.76   1 0.00000-0.31916 0.52336-0.28881-0.85211-0.90262
   1   7   2  -73.33   85.03   1 0.00000-0.46977 0.77464 0.06936-0.63239-0.88005
  -1   7  -2  152.80  120.79   1 0.00000-0.26838 0.49113-0.34952-0.87108-0.89766
   1   7   3  343.94  128.80   1 0.00000-0.52054 0.82175 0.14495-0.56984-0.84143
  -1   7  -3  410.77  149.52   1 0.00000-0.21668 0.46060-0.40854-0.88760-0.88664
   1   7   4   56.97   91.38   1 0.00000-0.57132 0.86888 0.22058-0.49500-0.79052
  -1   7  -4 -222.15  107.76   1 0.00000-0.16598 0.43925-0.45817-0.89836-0.87322
   2   0 -15 -126.43   61.90   1-0.68517 0.07877-0.56520-0.97062-0.45943-0.22733
   2   0 -14   86.71   74.27   1-0.67011 0.04300-0.59347-0.97042-0.44579-0.23752
   2   0 -13  114.13   75.00   1 0.00000 0.66103 0.34294-0.00400-0.93935-0.75034
   2   0 -13  -85.34   54.27   1-0.65463 0.00765-0.62036-0.96885-0.43197-0.24753
   2   0 -12   25.74   42.36   1 0.00000 0.61118 0.94527 0.62466 0.32626 0.48604
   2   0 -12   -0.24   71.35   1 0.00000 0.61033 0.29169-0.02696-0.95651-0.79168
   2   0 -12  -29.12   51.84   1-0.63880-0.02734-0.64590-0.96591-0.41800-0.25739
   2   0 -11  136.17   69.97   1 0.00000 0.55963 0.24949-0.04087-0.96837-0.82772
   2   0 -11  -89.35   50.13   1-0.62077-0.05956-0.67291-0.96261-0.40227-0.26423
   2   0 -11   15.44   44.99   1-0.09266 0.46501 0.80906 0.51640 0.58037 0.71908
   2   0 -10   35.02   63.47   1 0.00000 0.50893 0.21730-0.04477-0.97610-0.85963
   2   0 -10   18.33   47.84   1-0.60448-0.09415-0.69562-0.95707-0.38820-0.27412
  -2   0  10 -114.23   51.37   1-0.16249-0.67282-0.98609-0.72464-0.03492-0.14900
   2   0 -10  -17.05   44.33   1-0.06219 0.44497 0.78957 0.52542 0.61048 0.72520
   2   0  -9 1503.59  107.30   1 0.00000 0.45824 0.19721-0.03657-0.98035-0.88807
   2   0  -9 1227.74   89.95   1-0.58819-0.12874-0.71690-0.95010-0.37427-0.28413
  -2   0   9 1159.18  123.26   1-0.18905-0.64850-0.98041-0.74721-0.05513-0.14526
   2   0  -9 1699.47  101.14   1-0.02968 0.42695 0.76698 0.53132 0.64098 0.73170
   2   0  -8   30.41   58.95   1 0.00000 0.40754 0.19296-0.01253-0.98120-0.91309
   2   0  -8  -15.97   47.20   1-0.57213-0.16356-0.73661-0.94156-0.36063-0.29444
  -2   0   8   97.11   44.69   1-0.21519-0.62377-0.97367-0.76872-0.07512-0.14130
   2   0  -7 2035.14  128.90   1 0.00000 0.35685 0.21105 0.03383-0.97747-0.93354
   2   0  -7 2429.79  151.53   1-0.55666-0.19897-0.75451-0.93121-0.34760-0.30536
  -2   0   7 2397.57  156.21   1-0.24095-0.59864-0.96588-0.78918-0.09491-0.13715
   2   0  -6 4427.28  207.42   1 0.00000 0.30615 0.26252 0.11359-0.96492-0.94518
   2   0  -6 4825.97  222.49   1-0.54245-0.23564-0.77009-0.91854-0.33570-0.31741
  -2   0   6 4973.22  227.95   1-0.26636-0.57318-0.95704-0.80859-0.11454-0.13283
   2   0  -5 -180.15  140.77   1 0.00000 0.25545 0.36509 0.24445-0.93097-0.93540
   2   0  -5  -23.93   50.98   1-0.53084-0.27491-0.78224-0.90244-0.32602-0.33168
  -2   0   5   94.48   45.61   1-0.29152-0.54746-0.94711-0.82691-0.13407-0.12842
   2   0  -4 6359.43  206.82   1 0.00000 0.20476 0.53867 0.44632-0.84251-0.87113
  -2   0   4 6275.14  216.79   1 0.00000-0.20476 0.03208 0.12443-0.99948-0.97087
   2   0  -4 7251.15  195.03   1-0.52506-0.32001-0.78811-0.88006-0.32122-0.35083
  -2   0   4 6955.61  176.42   1-0.31663-0.52169-0.93601-0.84406-0.15368-0.12407
   2   0  -227984.97  610.45   1 0.00000 0.10327 0.94773 0.91217-0.31905-0.39656
  -2   0   230981.73  662.52   1-0.37284-0.47614-0.90652-0.87107-0.19796-0.12046
  -2   0   1  238.11   85.26   1 0.00000-0.05229 0.99098 0.99810-0.13400-0.03245
   2   0  -1  119.49   77.10   1 0.00000 0.05229 0.99998 0.99286-0.00565-0.10720
   2   0   0 1999.24   75.53   1 0.00000 0.00148 0.97307 0.99445 0.23047 0.10517
  -2   0   0 2034.63   74.64   1 0.00000-0.00148 0.99445 0.97308 0.10515 0.23046
   2   0   0 1869.12  103.88   1-0.24794-0.24640-0.96356-0.94251-0.10030-0.22570
  -2   0  -110506.70  249.04   1 0.00000 0.04931 0.97217 0.92230 0.23424 0.38330
   2   0   110734.59  366.87   1-0.71329-0.76181 0.50546 0.55402 0.48549 0.33569
  -2   0  -1 9476.01  682.59   1-0.54126-0.49274 0.77136 0.72280 0.33470 0.48450
  -2   0  -211264.33  582.72   1-0.72161-0.62258 0.48563 0.40854 0.49338 0.66743
   2   0   212638.57  412.16   1-0.28384-0.38406-0.95027-0.87272-0.12810-0.30139
   2   0   211012.31  249.55   1-0.10943-0.20851 0.81906 0.89690 0.56316 0.38997
  -2   0  -3 6644.50  184.94   1 0.00000 0.15093 0.94458 0.83771 0.32825 0.52482
  -2   0  -3 6390.82  413.40   1-0.78206-0.63253 0.28148 0.17586 0.55599 0.75430
  -2   0  -3 7245.75  191.61   1-0.46928-0.31817-0.83900-0.94480-0.27540-0.07815
   2   0   3 6175.47  155.18   1-0.03976-0.18936 0.77419 0.88053 0.63170 0.43451
  -2   0  -4 3960.87  186.71   1 0.00000 0.20174 0.94228 0.80691 0.33481 0.55514
  -2   0  -4 4434.44  281.29   1-0.79841-0.59836 0.16901 0.03485 0.57790 0.80046
  -2   0  -4 5060.92  236.37   1-0.49060-0.28861-0.82071-0.95476-0.29281-0.07162
   2   0   4 5097.14  243.13   1-0.25522-0.45721-0.96106-0.82701-0.10592-0.32712
  -2   0  -4 3519.68  158.31   1-0.19854 0.00157 0.86340 0.72856 0.46379 0.68497
  -2   0  -5   57.96   42.38   1 0.00000 0.25255 0.94510 0.78123 0.32678 0.57087
  -2   0  -5  103.58  109.13   1-0.80246-0.55190 0.11416-0.04852 0.58567 0.83249
  -2   0  -5  -96.52   48.83   1-0.51137-0.25850-0.80153-0.96383-0.30989-0.06475
   2   0   5  -31.32   40.68   1-0.23564-0.48850-0.96758-0.80528-0.09082-0.33596
  -2   0  -5   47.87   38.16   1-0.19480 0.05582 0.86185 0.69851 0.46824 0.71341
  -2   0  -6 1976.86  124.18   1 0.00000 0.30335 0.95125 0.75888 0.30839 0.57624
  -2   0  -6 1864.50  158.15   1-0.80334-0.50227 0.09363-0.09759 0.58810 0.85918
  -2   0  -6 1854.78  127.99   1-0.53163-0.22789-0.78143-0.97198-0.32668-0.05759
   2   0   6 2440.71  173.26   1-0.21424-0.51799-0.97394-0.78339-0.07439-0.34348
  -2   0  -6 2137.18  123.71   1-0.19765 0.10349 0.86304 0.67120 0.46485 0.73401
  -2   0  -7 2103.74  228.71   1 0.00000 0.35416 0.95937 0.73851 0.28212 0.57372
  -2   0  -7 2008.48  263.34   1-0.80330-0.45173 0.09459-0.12516 0.58800 0.88332
  -2   0  -7 2132.41  235.67   1-0.55141-0.19679-0.76036-0.97916-0.34320-0.05016
   2   0   7 2359.00  277.21   1-0.19153-0.54616-0.97982-0.76102-0.05702-0.35006
  -2   0  -7 2026.57  214.53   1-0.20483 0.14684 0.86594 0.64560 0.45626 0.74941
  -2   0  -8 2966.63  229.73   1 0.00000 0.40497 0.96839 0.71902 0.24943 0.56479
  -2   0  -8 2400.84  236.05   1-0.80267-0.40058 0.11003-0.13826 0.58618 0.90576
  -2   0  -8 2306.43  183.56   1-0.57072-0.16521-0.73829-0.98534-0.35944-0.04245
   2   0   8 2440.93  222.43   1-0.16778-0.57329-0.98505-0.73800-0.03894-0.35593
  -2   0  -8 2693.48  203.74   1-0.21498 0.18721 0.86988 0.62104 0.44394 0.76108
  -2   0  -9  591.26   94.79   1 0.00000 0.45578 0.97744 0.69957 0.21119 0.55031
  -2   0  -9  557.91  154.35   1-0.80115-0.34855 0.13597-0.14085 0.58280 0.92664
  -2   0  -9  577.72   92.85   1-0.58954-0.13315-0.71519-0.99049-0.37541-0.03448
  -2   0 -10   39.80   46.23   1 0.00000 0.50659 0.98580 0.67944 0.16789 0.53077
  -2   0 -10  312.89  141.64   1-0.79830-0.29519 0.17013-0.13523 0.57772 0.94581
  -2   0 -10  130.64   47.51   1-0.60786-0.10060-0.69103-0.99458-0.39111-0.02623
  -2   0 -11  -76.27   43.07   1 0.00000 0.55740 0.99280 0.65794 0.11973 0.50637
  -2   0 -11 -144.10   73.11   1 0.00000 0.55569-0.27236-0.60394-0.96219-0.57136
  -2   0 -11   60.35  154.89   1-0.79357-0.23996 0.21118-0.12271 0.57064 0.96299
  -2   0 -11  119.90   61.22   1-0.62789-0.07029-0.66249-0.99730-0.40846-0.02104
  -2   0 -12   55.79   96.96   1 0.00000 0.60638-0.19996-0.56023-0.97980-0.56430
  -2   0 -12  184.39   66.46   1-0.64509-0.03666-0.63597-0.99925-0.42353-0.01229
  -2   0 -13   28.43   99.73   1 0.00000 0.65708-0.12418-0.51274-0.99225-0.55257
  -2   0 -13   16.86   62.22   1-0.66175-0.00249-0.60824-0.99999-0.43831-0.00323
   2  -1 -15  -96.16   53.22   1-0.61805 0.19904-0.67681-0.96892-0.39991-0.14688
   2   1 -14  510.30  164.43   1 0.00000 0.65918 0.35560-0.13018-0.93463-0.74062
   2   1 -14  350.96   91.71   1-0.73194-0.07138-0.45923-0.94648-0.50335-0.31475
   2  -1 -14  253.12   67.53   1-0.59383 0.17237-0.70968-0.97354-0.37908-0.15000
   2   1 -13  -72.41   60.84   1-0.72487-0.11513-0.47753-0.93631-0.49651-0.33174
   2  -1 -13   45.59   83.21   1-0.56781 0.14752-0.74172-0.97733-0.35698-0.15184
   2  -1 -12  384.99  132.44   1 0.00000 0.66377 0.94171 0.73168-0.33640-0.15504
   2   1 -12  598.98   89.53   1 0.00000 0.55779 0.27556-0.15365-0.96128-0.81563
   2   1 -12  271.27   61.19   1-0.71863-0.15973-0.49286-0.92317-0.49055-0.34961
   2  -1 -12  311.48   49.77   1-0.53964 0.12481-0.77308-0.98044-0.33335-0.15216
   2  -1 -11  263.21   76.14   1 0.00000 0.61299 0.96429 0.78275-0.26482-0.10739
   2   1 -11  239.09   72.75   1 0.00000 0.50709 0.24588-0.15503-0.96929-0.84783
   2   1 -11  216.65   64.43   1-0.71363-0.20555-0.50469-0.90653-0.48580-0.36870
   2  -1 -11  233.30   55.99   1-0.50886 0.10471-0.80392-0.98303-0.30783-0.15059
  -2  -1  11   45.97   55.97   1-0.28919-0.79804-0.94809-0.54779-0.13226-0.25109
   2  -1 -11  173.01   52.44   1-0.21013 0.40065 0.86803 0.68564 0.44985 0.60775
   2  -1 -10  461.89   83.32   1 0.00000 0.56221 0.97551 0.82246-0.21994-0.08643
   2  -1 -10  576.44  134.09   1 0.00000 0.56148 0.33252 0.18099-0.94309-0.80744
   2   1 -10  506.96   89.58   1 0.00000 0.45639 0.22406-0.14856-0.97457-0.87728
   2   1 -10  443.30   66.65   1-0.71035-0.25311-0.51222-0.88559-0.48272-0.38944
   2  -1 -10  561.14   70.46   1-0.47477 0.08792-0.83442-0.98528-0.27987-0.14658
  -2  -1  10  458.26   93.00   1-0.33079-0.78876-0.92920-0.55716-0.16477-0.25966
   2  -1 -10  616.20   73.81   1-0.19313 0.36713 0.86115 0.70727 0.47022 0.60413
   2  -1  -9 1010.31   89.13   1 0.00000 0.51143 0.97834 0.85378-0.20699-0.09742
   2   1  -9 1144.80   93.87   1 0.00000 0.40570 0.21141-0.13292-0.97739-0.90428
   2  -1  -9 1174.45  126.98   1 0.00000 0.51078 0.31092 0.18768-0.95043-0.83896
   2   1  -9  959.88   79.08   1-0.70949-0.30307-0.51418-0.85908-0.48190-0.41245
   2  -1  -9  995.88   71.37   1-0.43630 0.07551-0.86475-0.98736-0.24868-0.13934
  -2  -1   9  860.86  112.14   1-0.37489-0.78198-0.90532-0.56153-0.19958-0.27051
   2  -1  -9 1179.14   74.13   1-0.17738 0.33236 0.85426 0.72888 0.48863 0.59855
   2  -1  -8    9.51   33.81   1 0.00000 0.46065 0.96843 0.87236-0.24924-0.16360
   2  -1  -8   64.64   72.85   1 0.00000 0.46009 0.33671 0.24176-0.94160-0.85431
   2   1  -8   15.39   63.28   1 0.00000 0.35500 0.20983-0.10622-0.97773-0.92881
   2   1  -8  -15.14   51.86   1-0.71195-0.35636-0.50857-0.82500-0.48422-0.43859
  -2  -1   8  142.79   60.01   1-0.42250-0.77871-0.87466-0.55912-0.23758-0.28457
   2  -1  -8   78.41   41.21   1-0.39179 0.06913-0.89504-0.98940-0.21302-0.12763
   2  -1  -8   68.02   34.79   1-0.16342 0.29579 0.84775 0.75086 0.50458 0.59051
   2  -1  -7  426.83   51.17   1 0.00000 0.40989 0.89176 0.82417-0.45250-0.39078
   2   1  -7  478.28   83.77   1 0.00000 0.30430 0.22199-0.06577-0.97504-0.95029
   2   1  -7  398.05   57.81   1-0.71898-0.41422-0.49202-0.77998-0.49088-0.46908
  -2  -1   7  472.53   63.82   1-0.47506-0.78039-0.83417-0.54688-0.28011-0.30315
   2  -1  -7  403.59   44.00   1-0.33853 0.07152-0.92531-0.99141-0.17086-0.10942
   2  -1  -7  495.20   45.04   1-0.15220 0.25649 0.84224 0.77385 0.51716 0.57909
   2   1  -6 7118.11  308.73   1 0.00000 0.25361 0.25156-0.00791-0.96784-0.96727
  -2  -1   6 7211.79  311.02   1 0.00000-0.25359-0.25539 0.00401-0.96683-0.96730
   2   1  -6 7177.97  327.07   1-0.73219-0.47826-0.45857-0.71806-0.50358-0.50561
  -2  -1   6 7089.03  348.78   1-0.53456-0.78900-0.77841-0.51937-0.32911-0.32820
   2  -1  -6 6646.93  271.19   1-0.27180 0.08737-0.95499-0.99285-0.11875-0.08126
   2  -1  -6 7177.53  291.44   1-0.14548 0.21269 0.83882 0.79894 0.52460 0.56253
   2   1  -5 3866.11  133.55   1 0.00000 0.20291 0.30318 0.07198-0.95293-0.97654
  -2  -1   5 4125.83  140.25   1 0.00000-0.20291-0.10427 0.12692-0.99454-0.97093
   2   1  -5 4006.77  138.76   1-0.75312-0.55001-0.39718-0.62820-0.52445-0.55031
  -2  -1   5 4161.96  182.93   1-0.60342-0.80699-0.69704-0.46625-0.38730-0.36244
   2  -1  -5 4017.48  101.11   1-0.18297 0.12531-0.98181-0.99142-0.05049-0.03695
   2  -1  -5 3993.46  101.78   1-0.14699 0.16066 0.83960 0.82821 0.52293 0.53688
   2   1  -412081.04  319.34   1 0.00000 0.15222 0.38187 0.17897-0.92421-0.97200
  -2  -1   412539.36  305.67   1 0.00000-0.15222 0.07077 0.27368-0.99749-0.94969
   2   1  -412585.11  289.40   1-0.78107-0.62880-0.28650-0.48905-0.55482-0.60450
  -2  -1   413031.70  334.25   1-0.68444-0.83671-0.56663-0.36408-0.45876-0.40908
   2  -1  -412082.93  264.64   1-0.16626 0.09087 0.84910 0.86622 0.50137 0.49132
   2   1  -324917.75  547.83   1 0.00000 0.10152 0.49078 0.31617-0.87128-0.94325
  -2  -1   323594.25  521.29   1 0.00000-0.10152 0.26571 0.44033-0.96405-0.89207
   2   1  -323083.19  492.99   1-0.80353-0.70209-0.08751-0.26159-0.58878-0.66229
  -2  -1   325005.33  571.84   1-0.76614-0.86759-0.35136-0.17728-0.53810-0.46459
   2   1  -2 1261.99   98.28   1 0.00000 0.05054 0.63038 0.48440-0.77627-0.87338
  -2  -1   2 1412.61  103.42   1 0.00000-0.05082 0.46735 0.61368-0.88406-0.78791
   2  -1  -2 1401.86  226.23   1-0.42543-0.26891 0.87260 0.94591 0.23994 0.18143
   2   1  -1 6964.55  182.87   1 0.00000-0.00023 0.77370 0.65621-0.63354-0.75457
  -2  -1   1 6950.66  188.02   1 0.00000 0.00023 0.65621 0.77370-0.75457-0.63354
   2  -1  -1 7550.83  296.20   1-0.56778-0.46181 0.74175 0.84355 0.35695 0.27411
  -2   1   1 7405.58  322.94   1-0.46383-0.56986 0.84346 0.74168 0.27097 0.35378
   2   1   0 3716.91  116.79   1 0.00000-0.05100 0.89701 0.80801-0.44198-0.58694
  -2  -1   0 3556.79  120.26   1 0.00000 0.05100 0.80001 0.88901-0.59998-0.45502
   2  -1   0 3664.85  221.50   1-0.69058-0.63512 0.55447 0.68481 0.46437 0.35727
  -2   1   0 3672.67  229.69   1-0.60385-0.65930 0.69647 0.56614 0.38766 0.49476
  -2   1   0 3490.68  126.06   1-0.80382-0.85789-0.02704-0.15897-0.59425-0.48861
   2  -1   0 3774.33  118.86   1-0.78817-0.73410-0.24750-0.11557-0.56348-0.66912
   2   1   120084.70  431.07   1 0.00000-0.10214 0.97460 0.91407-0.22394-0.39246
  -2  -1  -118720.75  404.73   1 0.00000 0.10178 0.89475 0.95526-0.44656-0.27767
   2  -1   118712.01  456.54   1-0.76952-0.76458 0.33810 0.49697 0.54176 0.41041
  -2   1  -120893.70  629.04   1-0.69594-0.70088 0.54352 0.38465 0.46930 0.60066
  -2   1  -119173.40  431.60   1-0.77883-0.78207-0.29747-0.45787-0.55220-0.42273
   2  -1   120987.65  473.33   1-0.71183-0.70859-0.50884-0.34844-0.48411-0.61358
   2   1   2   42.77   36.30   1 0.00000-0.15295 0.99997 0.96795-0.00691-0.19919
  -2  -1  -2   79.64   47.17   1 0.00000 0.15256 0.94844 0.98046-0.31695-0.12413
   2  -1   2   40.55  111.67   1-0.80178-0.84734 0.12625 0.31365 0.58411 0.42850
  -2   1  -2    1.01  151.67   1-0.74805-0.70249 0.41319 0.22579 0.51930 0.67492
  -2   1  -2   77.81   53.27   1-0.73956-0.69198-0.43829-0.62716-0.51082-0.35752
   2  -1   2  107.26   57.22   1-0.62991-0.67777-0.65948-0.47134-0.41022-0.56431
   2   1   3 2216.32   84.86   1 0.00000-0.20376 0.98214 0.97862 0.18810-0.02793
  -2  -1  -3 2332.95   76.08   1 0.00000 0.20376 0.97548 0.97901-0.22006-0.00402
  -2   1  -3 2131.28   89.77   1-0.71044-0.61202-0.51202-0.72937-0.48280-0.30568
   2  -1   3 2408.45  123.05   1-0.56128-0.66002-0.74927-0.53288-0.35148-0.52952
  -2  -1  -3 1860.60  110.87   1-0.15919 0.04427-0.98671-0.98192-0.03241 0.18402
   2   1   4  324.81   41.13   1 0.00000-0.25456 0.93534 0.96031 0.35373 0.11393
  -2  -1  -4  481.44   45.34   1 0.00000 0.25456 0.98816 0.96319-0.15341 0.08637
  -2   1  -4  581.76  133.34   1-0.78790-0.64132 0.24917 0.00470 0.56313 0.76725
  -2   1  -4  310.85   53.42   1-0.69233-0.54309-0.55093-0.79674-0.46598-0.26503
   2  -1   4  536.25   66.95   1-0.50307-0.65269-0.80936-0.56472-0.30306-0.50505
  -2  -1  -4  520.11   50.64   1-0.24111 0.01323-0.96583-0.98929-0.09503 0.14535
  -2   1  -4  473.93   46.18   1-0.02645 0.12056 0.76463 0.51952 0.64392 0.84590
   2   1   4  441.30   41.55   1-0.15937-0.41258 0.84579 0.87036 0.50915 0.26878
  -2  -1  -5 3633.84  193.42   1 0.00000 0.30537 0.99364 0.94017-0.11252 0.15102
  -2   1  -5 3771.71  302.24   1-0.79401-0.59692 0.20782-0.06517 0.57126 0.79964
  -2   1  -5 3289.48  193.11   1-0.68257-0.48250-0.57024-0.84453-0.45706-0.23228
   2  -1   5 3670.40  227.10   1-0.45233-0.65283-0.85260-0.57971-0.26164-0.48758
  -2  -1  -5 3791.92  213.78   1-0.30540-0.00017-0.94113-0.99284-0.14489 0.11944
  -2   1  -5 4069.10  217.41   1-0.04900 0.14853 0.78064 0.50702 0.62305 0.84903
   2   1   5 3597.90  187.44   1-0.09244-0.39617 0.80892 0.86199 0.58059 0.31623
  -2  -1  -6 1200.80   76.43   1 0.00000 0.35618 0.99575 0.91378-0.09204 0.19526
  -2   1  -6 1286.18  150.82   1-0.79665-0.54905 0.18595-0.11559 0.57512 0.82775
  -2   1  -6 1105.14   87.87   1-0.67874-0.42784-0.57754-0.88030-0.45358-0.20498
   2  -1   6 1357.99  133.99   1-0.40676-0.65814-0.88539-0.58425-0.22497-0.47485
  -2  -1  -6 1335.25   89.85   1-0.35823-0.00212-0.91483-0.99479-0.18639 0.10189
   2   1   6 1328.46   85.79   1-0.03574-0.38999 0.77133 0.85290 0.63542 0.34707
  -2   1  -6 1102.59   72.51   1-0.07130 0.17676 0.79557 0.49346 0.60164 0.85161
  -2  -1  -7  821.74   59.41   1 0.00000 0.40699 0.99615 0.88568-0.08763 0.22342
  -2   1  -7  670.76  128.17   1-0.79740-0.49929 0.17903-0.15104 0.57627 0.85316
  -2   1  -7  710.71   66.82   1-0.67909-0.37736-0.57688-0.90810-0.45390-0.18147
  -2  -1  -7  829.40   65.60   1-0.40324 0.00374-0.88771-0.99592-0.22215 0.09008
   2  -1   7  466.99   76.98   1-0.36477-0.66702-0.91117-0.58178-0.19156-0.46539
  -2   1  -7  764.30   56.72   1-0.09344 0.20513 0.80953 0.47892 0.57958 0.85355
  -2  -1  -8   88.82   32.48   1 0.00000 0.45780 0.99537 0.85640-0.09609 0.23872
  -2  -1  -8  129.91  113.61   1-0.80395-0.34840 0.03505-0.10292 0.59365 0.93167
  -2   1  -8  226.51  131.20   1-0.79689-0.44827 0.18377-0.17483 0.57548 0.87663
  -2   1  -8   38.79   42.78   1-0.68240-0.32985-0.57056-0.93026-0.45691-0.16065
   2  -1   8   56.58   55.63   1-0.32527-0.67841-0.93190-0.57426-0.16044-0.45822
  -2   1  -8   81.11   38.14   1-0.11550 0.23359 0.82256 0.46345 0.55682 0.85477
  -2  -1  -9  757.56  112.31   1 0.00000 0.50861 0.99334 0.82587-0.11518 0.24339
  -2   1  -9  749.00  130.27   1 0.00000 0.40176-0.26985-0.65548-0.96289-0.63946
  -2  -1  -9  988.55  185.62   1-0.80359-0.29753 0.08556-0.08095 0.58899 0.95127
  -2   1  -9  925.04  195.14   1-0.79527-0.39614 0.19784-0.18930 0.57306 0.89846
  -2   1  -9  789.47  122.07   1-0.68782-0.28443-0.55999-0.94815-0.46184-0.14176
  -2  -1  -9  674.55  109.65   1-0.47788 0.03086-0.83178-0.99649-0.28241 0.07772
  -2   1 -10  195.06   56.92   1 0.00000 0.45376 0.91994 0.50318 0.39203 0.73545
  -2  -1 -10  161.02   45.57   1 0.00000 0.55941 0.98966 0.79369-0.14339 0.23893
  -2   1 -10  282.52   80.83   1 0.00000 0.45245-0.21921-0.63345-0.97567-0.62771
  -2  -1 -10  214.67  142.93   1-0.80065-0.24407 0.14297-0.05207 0.58182 0.96835
  -2   1 -10  241.29   49.35   1-0.69473-0.24051-0.54602-0.96265-0.46819-0.12427
  -2   1 -11  -48.43   55.53   1 0.00000 0.50457 0.94038 0.49512 0.34011 0.70728
  -2  -1 -11   19.65   42.94   1 0.00000 0.61022 0.98369 0.75923-0.17984 0.22625
  -2   1 -11   91.30   89.16   1 0.00000 0.50314-0.16556-0.60809-0.98619-0.61405
  -2   1 -11  333.16  182.70   1-0.78811-0.28796 0.24791-0.19629 0.56339 0.93730
  -2   1 -11  108.09   54.09   1-0.70268-0.19764-0.52922-0.97432-0.47555-0.10781
  -2   1 -12  -56.18   86.40   1 0.00000 0.55384-0.10880-0.57962-0.99406-0.59774
  -2  -1 -12  -40.25   93.09   1 0.00000 0.65892-0.29201-0.54128-0.95641-0.52233
  -2  -1 -12  106.39   79.54   1-0.56660 0.09478-0.74313-0.99259-0.35596 0.07601
  -2   1 -13  329.68  142.80   1 0.00000 0.60453-0.04869-0.54780-0.99881-0.57831
  -2   1 -13  131.49  100.52   1-0.72044-0.11374-0.48848-0.99053-0.49227-0.07687
  -2  -1 -13   39.15   65.64   1-0.59208 0.12018-0.71194-0.98965-0.37758 0.07834
   2   2 -14  263.26  120.28   1 0.00000 0.60664 0.35869-0.23764-0.93345-0.75862
   2  -2 -14 -277.05  223.60   1-0.33418 0.48166 0.92751 0.76969 0.16744 0.41901
   2   2 -14   85.60   93.74   1-0.77562-0.16761-0.31228-0.90983-0.54853-0.37961
   2  -2 -14  147.29   91.09   1-0.51556 0.30301-0.79749-0.95076-0.31336-0.06507
   2   2 -13  905.86  201.82   1 0.00000 0.55594 0.32526-0.24278-0.94562-0.79496
   2   2 -13  615.15  142.40   1-0.77364-0.21647-0.32095-0.89003-0.54631-0.40122
   2  -2 -13  627.97  139.76   1-0.47922 0.28847-0.83064-0.95565-0.28351-0.05917
   2   2 -12 1121.00  148.57   1 0.00000 0.50525 0.29747-0.24229-0.95473-0.82826
   2   2 -12  909.87   99.26   1-0.77269-0.26635-0.32499-0.86561-0.54526-0.42399
   2  -2 -12  884.32   81.73   1-0.43921 0.27760-0.86259-0.95936-0.25104-0.05064
   2   2 -11  308.26   71.49   1 0.00000 0.45455 0.27571-0.23576-0.96124-0.85895
   2   2 -11  420.89   73.58   1-0.77305-0.31753-0.32348-0.83562-0.54565-0.44822
   2  -2 -11  376.91   67.39   1-0.39471 0.27122-0.89321-0.96172-0.21534-0.03890
   2   2 -10  944.56  152.72   1 0.00000 0.40385 0.26061-0.22257-0.96544-0.88733
   2   2 -10  626.63  111.09   1-0.77499-0.37030-0.31507-0.79874-0.54782-0.47422
  -2  -2  10  504.87  109.47   1-0.46016-0.86576-0.84642-0.36379-0.26798-0.34366
   2  -2 -10  739.81  114.11   1-0.34458 0.27047-0.92218-0.96244-0.17562-0.02313
   2   2  -9 1495.22  174.82   1 0.00000 0.35316 0.25303-0.20185-0.96745-0.91352
   2   2  -9 1682.03  184.59   1-0.77874-0.42488-0.29789-0.75309-0.55210-0.50232
  -2  -2   9 1209.14  175.08   1-0.51052-0.86524-0.80234-0.34796-0.30919-0.36092
   2  -2  -9 1646.39  171.82   1-0.28727 0.27690-0.94887-0.96089-0.13077-0.00222
   2   2  -8 2089.87  158.55   1 0.00000 0.30246 0.25411-0.17249-0.96717-0.93742
   2   2  -8 2208.99  192.11   1-0.78438-0.48135-0.26925-0.69598-0.55878-0.53283
  -2  -2   8 1975.17  155.88   1-0.56329-0.86714-0.74696-0.32083-0.35317-0.38095
   2  -2  -8 2702.52  141.37   1-0.22066 0.29264-0.97212-0.95588-0.07931 0.02528
   2   2  -7 1365.65  113.18   1 0.00000 0.25176 0.26528-0.13303-0.96416-0.95859
  -2  -2   7 1015.36   87.20   1 0.00000-0.25176-0.29192 0.10630-0.95643-0.96193
   2  -2  -7 1292.93  180.55   1-0.35461 0.10774 0.91682 0.95822 0.18353 0.26495
   2   2  -7 1070.47   96.11   1-0.79161-0.53940-0.22533-0.62359-0.56795-0.56583
  -2  -2   7 1156.57  116.02   1-0.61836-0.87133-0.67637-0.27848-0.40018-0.40401
   2  -2  -7 1413.07   86.73   1-0.14181 0.32060-0.98970-0.94522-0.01926 0.06138
   2   2  -6 1640.48  121.36   1 0.00000 0.20107 0.28827-0.08175-0.95754-0.97615
  -2  -2   6 1235.01   94.43   1 0.00000-0.20107-0.19074 0.17929-0.98163-0.96302
   2  -2  -6 1464.72  158.47   1-0.39718 0.01467 0.89163 0.96149 0.21732 0.27443
   2   2  -6 1532.20  102.27   1-0.79917-0.59780-0.16085-0.53064-0.57917-0.60087
  -2  -2   6 1462.02  121.58   1-0.67628-0.87766-0.58215-0.21236-0.45136-0.42965
  -2   2   513470.42  674.72   1 0.00000-0.36105 0.87229 0.77247-0.48897-0.52242
   2   2  -510413.96  433.13   1 0.00000 0.15037 0.32505-0.01669-0.94569-0.98848
  -2  -2   512216.96  514.24   1 0.00000-0.15037-0.08184 0.25990-0.99664-0.95385
   2  -2  -512444.95  550.41   1-0.45140-0.09003 0.85333 0.95165 0.26088 0.29369
   2   2  -510988.85  454.40   1-0.80394-0.65339-0.06890-0.41022-0.59070-0.63623
  -2  -2   511662.62  512.83   1-0.73080-0.88135-0.46223-0.12092-0.50224-0.45671
  -2   2   513627.64  677.24   1-0.07850-0.43926 0.80021 0.70133 0.59455 0.56141
   2   2  -4 7827.52  335.34   1 0.00000 0.09967 0.37757 0.06411-0.92597-0.99295
  -2   2   4 8447.29  364.39   1 0.00000-0.30984 0.50294 0.37418-0.86431-0.87406
  -2  -2   4 6747.99  290.43   1 0.00000-0.09967 0.03380 0.34725-0.99942-0.93245
   2  -2  -4 7686.59  372.79   1-0.51457-0.20361 0.79845 0.92496 0.31254 0.32089
  -2  -2   4 7556.32  341.62   1-0.77707-0.87678-0.30571 0.00713-0.55018-0.48082
  -2   2   4 8168.11  331.64   1-0.18488-0.49512 0.85760 0.73022 0.47991 0.47077
   2   2  -3 6093.09  177.47   1 0.00000 0.04898 0.44725 0.16208-0.89440-0.98556
  -2   2   3 5472.29  163.73   1 0.00000-0.25914 0.20297 0.04592-0.97918-0.96474
  -2  -2   3 6276.61  180.78   1 0.00000-0.04898 0.15445 0.43961-0.98800-0.89684
   2  -2  -3 5532.27  229.88   1-0.58407-0.32362 0.72207 0.87711 0.37076 0.35486
  -2   2   3 5424.96  251.02   1-0.35746-0.61783 0.91526 0.76002 0.18578 0.20159
  -2  -2   3 6218.12  193.92   1-0.80278-0.85167-0.10748 0.17689-0.58649-0.49331
   2   2  -2 1964.99  105.08   1 0.00000-0.00218 0.53830 0.28189-0.84275-0.95944
  -2  -2   2 2007.83  105.88   1 0.00000 0.00171 0.27706 0.53394-0.96085-0.84551
  -2   2   2 2019.28  101.12   1 0.00000-0.20844 0.00554-0.17979-0.99998-0.96136
   2  -2  -2 1924.89  180.49   1-0.65246-0.44251 0.62398 0.80756 0.43004 0.38988
  -2   2   2 2190.07  207.98   1-0.48122-0.69116 0.82892 0.64534 0.28514 0.32529
   2   2  -1  343.25   77.34   1 0.00000-0.05295 0.63838 0.41046-0.76971-0.91033
  -2  -2   1  379.83   82.33   1 0.00000 0.05241 0.39722 0.62581-0.91772-0.77820
  -2   2   1  463.46   87.05   1 0.00000-0.15775-0.11764-0.33126-0.99305-0.93025
   2  -2  -1  446.64  149.92   1-0.71260-0.55316 0.50708 0.71919 0.48483 0.42042
  -2   2   1  554.95  172.70   1-0.58173-0.74116 0.72498 0.51286 0.36877 0.43317
   2   2   0 1154.88   82.04   1 0.00000-0.10373 0.74498 0.54555-0.66708-0.83162
  -2  -2   0 1189.12   96.26   1 0.00000 0.10373 0.51345 0.71288-0.85811-0.69357
  -2   2   0 1099.50   87.53   1 0.00000-0.10705-0.19254-0.43445-0.98128-0.89430
   2   2   0 1184.59  141.19   1-0.80078-0.90572 0.14113-0.05947 0.58208 0.41966
   2  -2   0  867.47  149.89   1-0.75893-0.65001 0.37764 0.61829 0.53047 0.44180
  -2   2   0 1059.11  255.60   1-0.65609-0.76502 0.61790 0.37725 0.43327 0.52193
   2  -2   0 1008.47   80.16   1-0.80359-0.69696-0.01723 0.22499-0.59493-0.68089
   2   2   1 2278.70   87.38   1 0.00000-0.15451 0.84639 0.67545-0.53255-0.72103
  -2  -2  -1 2370.03   99.83   1 0.00000 0.15451 0.61242 0.78336-0.79053-0.60205
  -2   2  -1 2271.37  105.38   1 0.00000-0.05633-0.23616-0.50628-0.97171-0.86052
   2  -2   1 2220.92  156.17   1-0.78886-0.73044 0.24331 0.51249 0.56435 0.45143
   2   2   1 2323.63  183.00   1-0.76195-0.91741 0.36693 0.19485 0.53364 0.34697
  -2   2  -1 2517.18  208.01   1-0.70719-0.76560 0.51933 0.25014 0.47975 0.59267
   2  -2   1 2321.08   92.33   1-0.79088-0.73507-0.23030 0.04039-0.56698-0.67677
   2   2   2  294.01   46.55   1 0.00000-0.20528 0.92906 0.78661-0.36991-0.58231
  -2  -2  -2  238.47   66.16   1 0.00000 0.20528 0.69483 0.83728-0.71916-0.50676
  -2   2  -2  192.33   65.15   1 0.00000-0.00563-0.25823-0.55661-0.96608-0.83075
   2  -2   2  302.60  109.11   1-0.80263-0.79472 0.11078 0.40850 0.58609 0.44891
  -2   2  -2  396.72  160.50   1-0.74038-0.74828 0.43595 0.13824 0.51163 0.64880
   2   2   2  199.66  206.80   1-0.62003-0.82599 0.67397 0.53043 0.40163 0.19070
  -2   2  -2  220.16   63.32   1-0.80391-0.80888-0.07091-0.37008-0.59050-0.45688
   2  -2   2  267.08   53.24   1-0.75202-0.74705-0.40071-0.10154-0.52333-0.65696
   2   2   3  649.81   53.81   1 0.00000-0.25658 0.98180 0.86788-0.18987-0.42537
  -2  -2  -3  501.85   57.90   1 0.00000 0.25606 0.75944 0.87340-0.65057-0.41424
  -2   2  -3  522.50   98.70   1 0.00000 0.04505-0.26535-0.59199-0.96415-0.80467
  -2   2  -3  604.08  160.37   1-0.76109-0.71848 0.37005 0.04379 0.53273 0.69416
   2   2   3  534.88  232.45   1-0.28484-0.54088 0.94987 0.83434 0.12887-0.10632
  -2   2  -3  310.64   62.35   1-0.79694-0.75109-0.18327-0.51091-0.57557-0.41812
   2   2   4  705.87   51.48   1 0.00000-0.30739 0.99999 0.91456-0.00356-0.26282
  -2  -2  -4 1002.24   75.54   1 0.00000 0.30683 0.80728 0.89275-0.59016-0.32990
  -2   2  -4  861.52   90.30   1 0.00000 0.09575-0.26149-0.61639-0.96520-0.78159
  -2  -2  -4  486.39  145.29   1-0.80246-0.49547 0.11429 0.20077 0.58565 0.84509
  -2   2  -4  817.77   72.38   1-0.78581-0.68912-0.26136-0.61747-0.56052-0.37924
   2  -2   4  866.43  102.11   1-0.64848-0.74517-0.63050-0.27439-0.42652-0.60780
   2   2   5  130.43   37.18   1 0.00000-0.35820 0.98440 0.92747 0.17590-0.10710
  -2  -2  -5   36.16   44.09   1 0.00000 0.35761 0.84076 0.89775-0.54139-0.25720
  -2   2  -5  -82.25   72.78   1 0.00000 0.14644-0.24921-0.63237-0.96844-0.76069
  -2   2  -5   26.00  132.57   1-0.78093-0.63730 0.28723-0.09609 0.55465 0.76459
  -2  -2  -5  312.03  151.92   1-0.78295-0.42545 0.27690 0.33485 0.55705 0.84074
  -2   2  -5  -20.08   52.41   1-0.77516-0.62764-0.31432-0.69890-0.54801-0.34291
   2  -2   5    6.68   57.07   1-0.59376-0.74190-0.70977-0.32629-0.37902-0.58575
   2   2   5  142.77   39.77   1-0.20530-0.56212 0.86614 0.80893 0.45568 0.17213
   2   2   6  184.50   44.20   1 0.00000-0.40900 0.94034 0.91191 0.34022 0.03345
  -2  -2  -6  275.64   51.00   1 0.00000 0.40839 0.86265 0.89114-0.50580-0.19768
  -2   2  -6  307.08   83.80   1 0.00000 0.19712-0.23017-0.64182-0.97314-0.74108
  -2   2  -6    5.86  137.61   1-0.78491-0.59077 0.26639-0.14546 0.55941 0.79361
  -2  -2  -6  277.15  168.08   1-0.73709-0.32908 0.44522 0.47463 0.50839 0.81634
  -2   2  -6  207.73   59.22   1-0.76672-0.56837-0.34916-0.76221-0.53872-0.30979
   2  -2   6  198.45   69.45   1-0.54306-0.74207-0.76944-0.35771-0.33620-0.56688
  -2  -2  -6  148.59   47.13   1-0.20000 0.20846-0.97773-0.94710-0.06349 0.24400
   2   2   6  261.42   49.92   1-0.13929-0.54663 0.83560 0.80690 0.53137 0.22383
  -2  -2  -7  431.18   56.54   1 0.00000 0.45916 0.87533 0.87534-0.48351-0.15146
  -2   2  -7  498.72   76.39   1 0.00000 0.24781-0.20562-0.64555-0.97863-0.72238
  -2   2  -7  858.96  137.67   1-0.78665-0.54201 0.25655-0.18384 0.56156 0.82001
  -2  -2  -7  468.50  207.62   1-0.68047-0.22195 0.57426 0.57513 0.45515 0.78737
  -2   2  -7  373.64   54.94   1-0.76087-0.51170-0.37082-0.81234-0.53250-0.27974
   2  -2   7  335.86   66.49   1-0.49471-0.74460-0.81702-0.37704-0.29618-0.55081
  -2  -2  -7  503.53   56.60   1-0.26333 0.19601-0.95815-0.95577-0.11219 0.21925
   2   2   7  586.73   59.41   1-0.08048-0.53834 0.80147 0.80126 0.59259 0.26105
  -2  -2  -8 1037.61  119.97   1 0.00000 0.50994 0.88056 0.85208-0.47391-0.11794
  -2   2  -8 1304.16  157.94   1 0.00000 0.29851-0.17628-0.64450-0.98433-0.70391
  -2   2  -8 1329.95  196.93   1-0.78674-0.49159 0.25599-0.21292 0.56168 0.84438
  -2  -2  -8  849.30  300.07   1-0.63516-0.12613 0.65153 0.62387 0.41480 0.77127
  -2   2  -8  994.91  123.11   1-0.75747-0.45747-0.38266-0.85265-0.52895-0.25237
   2  -2   8  859.92  124.90   1-0.44853-0.74930-0.85554-0.38731-0.25856-0.53714
  -2  -2  -8 1536.47  172.77   1-0.31874 0.19148-0.93502-0.96089-0.15533 0.20006
  -2   2  -8 1108.00  128.67   1-0.03273 0.26326 0.76918 0.29980 0.63818 0.91695
   2   2   8 1394.88  157.12   1-0.02765-0.53603 0.76550 0.79380 0.64283 0.28730
  -2  -2  -9  659.89   88.33   1 0.00000 0.56072 0.87936 0.82239-0.47614-0.09624
  -2   2  -9  662.19  103.85   1 0.00000 0.34921-0.14271-0.63922-0.98976-0.68516
  -2   2  -9  250.32  166.43   1-0.78545-0.43979 0.26335-0.23410 0.56008 0.86704
  -2   2  -9  706.41   92.85   1-0.75619-0.40537-0.38700-0.88546-0.52762-0.22721
  -2  -2  -9  816.28  102.71   1-0.36791 0.19320-0.90938-0.96350-0.19405 0.18529
  -2  -2 -10  101.11   51.37   1 0.00000 0.61149 0.87207 0.78660-0.48937-0.08554
  -2   2 -10  184.39   73.67   1 0.00000 0.39990-0.10525-0.63005-0.99444-0.66566
  -2   2 -10 -150.09  158.28   1-0.78283-0.38666 0.27753-0.24845 0.55690 0.88812
  -2   2 -10  247.59   54.15   1-0.75666-0.35500-0.38543-0.91236-0.52811-0.20387
  -2  -2 -10   -3.57   50.50   1-0.41206 0.19993-0.88185-0.96422-0.22921 0.17408
  -2   2 -11    1.26   84.91   1 0.00000 0.45060-0.06413-0.61721-0.99794-0.64497
  -2   2 -11  -56.06   59.95   1-0.75852-0.30603-0.37906-0.93446-0.53004-0.18197
  -2  -2 -11  -75.41   52.51   1-0.45212 0.21074-0.85276-0.96338-0.26147 0.16576
  -2   2 -12  -30.47   56.25   1-0.76147-0.25815-0.36867-0.95255-0.53313-0.16124
  -2  -2 -12 -116.58   63.91   1-0.48880 0.22494-0.82230-0.96117-0.29134 0.15984
  -2   2 -13   95.38  114.54   1 0.00000 0.55199 0.02881-0.58084-0.99958-0.59826
   2   3 -14  225.01  107.41   1 0.00000 0.55410 0.38448-0.32240-0.92313-0.76747
   2   3 -14   65.95   91.93   1-0.79911-0.24366-0.16156-0.86941-0.57906-0.42982
   2  -3 -14   16.83  111.11   1-0.44197 0.42896-0.86053-0.90320-0.25326 0.01422
   2   3 -13  -12.36   77.21   1 0.00000 0.50340 0.35784-0.32075-0.93378-0.80230
   2   3 -13  -66.51   90.19   1-0.79909-0.29447-0.16175-0.84113-0.57903-0.45362
   2  -3 -13  -43.84   66.21   1-0.39741 0.42265-0.89149-0.90591-0.21750 0.02604
   2   3 -12  140.28  124.23   1 0.00000 0.45271 0.33620-0.31411-0.94178-0.83449
   2  -3 -12  306.41  215.13   1-0.51477 0.25373 0.79826 0.80681 0.31270 0.53354
   2   3 -12  519.35  126.81   1-0.79957-0.34578-0.15636-0.80727-0.57985-0.47827
   2  -3 -12  250.19   76.41   1-0.34850 0.42067-0.92011-0.90628-0.17871 0.04088
   2   3 -11  370.64   87.17   1 0.00000 0.40201 0.31988-0.30214-0.94745-0.86434
   2  -3 -11  227.93  168.04   1-0.51349 0.20450 0.79949 0.83658 0.31164 0.50823
   2   3 -11  114.78   82.66   1-0.80054-0.39758-0.14441-0.76684-0.58161-0.50385
   2   3 -10  197.98   78.49   1 0.00000 0.35131 0.30934-0.28439-0.95095-0.89201
   2   3 -10  436.23   86.87   1-0.80188-0.44975-0.12464-0.71860-0.58433-0.53040
   2  -3 -10  277.11   53.18   1-0.23439 0.43303-0.96798-0.89765-0.08986 0.08183
   2   3  -9  528.56  110.59   1 0.00000 0.30061 0.30518-0.26027-0.95229-0.91754
   2  -3  -9  524.34  167.56   1-0.53107 0.08590 0.78201 0.87616 0.32621 0.47429
   2   3  -9   52.75   72.79   1-0.80327-0.50197-0.09547-0.66097-0.58790-0.55779
  -2  -3   9  297.08   78.97   1-0.59687-0.89923-0.70573-0.14076-0.38168-0.41420
   2  -3  -9  377.00   67.32   1-0.16713 0.44941-0.98518-0.88661-0.03844 0.10930
   2   3  -8 1424.05  171.31   1 0.00000 0.24992 0.30810-0.22905-0.95135-0.94078
   2  -3  -8 1708.26  223.61   1-0.54984 0.01662 0.76209 0.88479 0.34187 0.46569
   2   3  -8 1262.36  146.13   1-0.80406-0.55358-0.05497-0.59200-0.59200-0.58572
  -2  -3   8 1045.76  149.42   1-0.64662-0.89710-0.63352-0.09649-0.42488-0.43116
  -2   3   7  697.61  180.75   1 0.00000-0.51533 0.99937 0.84610-0.03525-0.13614
   2   3  -7  566.24   96.29   1 0.00000 0.19922 0.31896-0.18990-0.94776-0.96137
  -2  -3   7  617.49   94.50   1 0.00000-0.19922-0.26780 0.24100-0.96347-0.94985
   2  -3  -7  462.68  124.10   1-0.57474-0.05878 0.73349 0.88471 0.36284 0.46240
   2   3  -7  341.30   59.78   1-0.80303-0.60338-0.00091-0.50947-0.59593-0.61348
  -2  -3   7  538.91   78.82   1-0.69294-0.89258-0.54969-0.04114-0.46654-0.44899
  -2   3   7  630.08   63.18   1-0.06257-0.57746 0.78983 0.63767 0.61011 0.50980
  -2   3   6  250.86   50.46   1 0.00000-0.46455 0.89213 0.71037-0.45176-0.52872
   2   3  -6  287.17   73.54   1 0.00000 0.14853 0.33871-0.14187-0.94088-0.97867
  -2  -3   6   60.31   75.96   1 0.00000-0.14853-0.18749 0.29309-0.98226-0.94447
   2  -3  -6  176.91  116.12   1-0.60485-0.13940 0.69512 0.87488 0.38852 0.46383
  -2  -3   6  338.96   63.44   1-0.73564-0.88446-0.44923 0.03085-0.50696-0.46558
  -2   3   6  241.10   48.18   1-0.13880-0.60317 0.83535 0.65469 0.53190 0.45558
  -2   3   5  391.94   53.06   1 0.00000-0.41377 0.69929 0.48904-0.71483-0.76786
   2   3  -5  391.54   86.52   1 0.00000 0.09783 0.36835-0.08394-0.92968-0.99165
  -2  -3   5  530.76   74.64   1 0.00000-0.09783-0.10471 0.34758-0.99450-0.93253
   2  -3  -5  438.10   62.72   1 0.00000 0.41304-0.27594-0.06481-0.96117-0.90840
   2   3  -5   77.40  106.42   1-0.80280-0.70866-0.00444-0.45804 0.59622 0.53664
   2  -3  -5  672.17  137.33   1-0.63865-0.22371 0.64614 0.85443 0.41787 0.46892
  -2  -3   5  516.53   70.87   1-0.77150-0.86949-0.33000 0.12161-0.54394-0.47873
  -2   3   4  700.57   75.10   1 0.00000-0.36238 0.50040 0.26109-0.86579-0.89471
   2   3  -4  493.19   88.91   1 0.00000 0.04713 0.40880-0.01520-0.91262-0.99877
  -2  -3   4  611.14   87.18   1 0.00000-0.04713-0.02023 0.40377-0.99979-0.91364
   2   3  -4  580.32  129.33   1-0.80374-0.76011 0.02328-0.40178 0.59451 0.51068
   2  -3  -4  596.86  133.93   1-0.67412-0.30969 0.58616 0.82299 0.44940 0.47620
  -2   3   4  739.89  171.25   1-0.35119-0.71542 0.91867 0.68151 0.18083 0.15395
  -2  -3   4  865.12   82.99   1-0.79602-0.84318-0.19147 0.23167-0.57417-0.48514
   2   3  -3 2247.86  147.50   1 0.00000-0.00355 0.46071 0.06499-0.88754-0.99787
  -2   3   3 2211.81  137.24   1 0.00000-0.31168 0.33206 0.06446-0.94325-0.94799
  -2  -3   3 2212.43  147.41   1 0.00000 0.00355 0.06496 0.46068-0.99788-0.88755
   2  -3  -3 2514.26  150.18   1 0.00000 0.31165-0.29930-0.03165-0.95415-0.94966
   2   3  -3 2162.10  194.36   1-0.80398-0.81085 0.06590-0.33062 0.59099 0.48289
   2  -3  -3 1841.57  182.00   1-0.70886-0.39494 0.51559 0.78095 0.48132 0.48386
  -2   3   3 1926.90  203.98   1-0.45374-0.76748 0.85150 0.58588 0.26278 0.26021
  -2  -3   3 2182.06  141.78   1-0.80397-0.80030-0.03628 0.35839-0.59355-0.48069
   2   3  -2 7503.03  387.93   1 0.00000-0.05490 0.52827 0.16144-0.84907-0.98535
  -2   3   2 7904.76  431.51   1 0.00000-0.26098 0.19930-0.09658-0.97993-0.96049
  -2  -3   2 8559.73  467.48   1 0.00000 0.05425 0.14961 0.51705-0.98874-0.85423
   2   3  -2 7341.03  435.36   1-0.80172-0.85911 0.12727-0.24072 0.58398 0.45163
   2  -3  -2 7730.70  436.98   1-0.74048-0.47707 0.43568 0.72957 0.51173 0.49001
  -2   3   2 7132.13  479.70   1-0.53914-0.80255 0.77361 0.47971 0.33293 0.35465
   2   3  -1  995.07   85.63   1 0.00000-0.10568 0.60178 0.26343-0.79866-0.95886
  -2  -3   1  990.98  100.84   1 0.00000 0.10495 0.23219 0.57133-0.97267-0.81397
  -2   3   1 1158.96  101.07   1 0.00000-0.21029 0.09933-0.22483-0.99505-0.95143
   2   3  -1 1206.08  152.47   1-0.79346-0.90136 0.21202-0.12744 0.57049 0.41388
   2  -3  -1 1394.22  155.76   1-0.76690-0.55400 0.34843 0.67087 0.53892 0.49295
  -2   3   1  913.76  142.87   1-0.60745-0.82035 0.69159 0.36916 0.39076 0.43673
   2   3   0 1187.17   93.48   1 0.00000-0.15645 0.68313 0.37327-0.73029-0.91443
  -2  -3   0 1105.28   96.63   1 0.00000 0.15564 0.31093 0.62179-0.95042-0.76755
  -2   3   0 1452.83  110.70   1 0.00000-0.15959 0.02659-0.32587-0.99964-0.93184
   2  -3   0 1021.51  124.01   1-0.78669-0.62430 0.25629 0.60726 0.56162 0.49139
  -2   3   0 1240.70  161.70   1-0.65933-0.82172 0.61241 0.26145 0.43614 0.50637
   2   3   1 1136.89   86.22   1 0.00000-0.20723 0.76775 0.48638-0.64074-0.84881
  -2  -3  -1 1018.19   92.93   1 0.00000 0.20634 0.38406 0.66663-0.92330-0.71625
  -2   3  -1  899.33   93.84   1 0.00000-0.10890-0.02444-0.40519-0.99970-0.90772
   2  -3   1  930.13  135.30   1-0.79909-0.68721 0.16173 0.54123 0.57903 0.48456
   2   3   1  940.89  148.73   1-0.72832-0.93723 0.46873 0.18634 0.49983 0.29472
  -2   3  -1  982.71  158.52   1-0.69728-0.80916 0.54071 0.16121 0.47054 0.56502
   2  -3   1  990.82   83.10   1-0.80176-0.69340-0.12668 0.25430-0.58406-0.67418
   2   3   2 1558.28   98.24   1 0.00000-0.25801 0.84909 0.59622-0.52823-0.76023
  -2  -3  -2 1743.29  118.24   1 0.00000 0.25704 0.44992 0.70420-0.89306-0.66183
  -2   3  -2 1702.58  122.94   1 0.00000-0.05820-0.05834-0.46738-0.99829-0.88213
   2  -3   2 1410.62  125.29   1-0.80396-0.74259 0.06695 0.47499 0.59088 0.47215
  -2   3  -2 1427.20  185.95   1-0.72423-0.78560 0.47914 0.07110 0.49589 0.61463
   2   3   2 1222.23  194.88   1-0.64306-0.90249 0.63921 0.38535 0.42174 0.19237
   2  -3   2 1447.95  104.07   1-0.78426-0.72674-0.26989 0.13957-0.55863-0.67258
   2   3   3  197.05   44.48   1 0.00000-0.30878 0.91934 0.69496-0.39344-0.64936
  -2  -3  -3  210.98   64.15   1 0.00000 0.30878 0.51027 0.73465-0.86001-0.60409
  -2   3  -3  213.27   79.46   1 0.00000-0.00750-0.07866-0.51599-0.99690-0.85655
  -2   3  -3  194.22  166.57   1-0.74288-0.75375 0.42871-0.00785 0.51412 0.65711
   2   3   3   52.77  134.30   1-0.49572-0.80566 0.81611 0.59078 0.29701 0.04339
   2  -3   3  211.41   55.32   1-0.75396-0.74726-0.39442 0.04351-0.52532-0.66309
  -2  -3  -4  149.11   62.10   1 0.00000 0.35956 0.55782 0.75371-0.82996-0.55011
  -2   3  -4   13.32   66.15   1 0.00000 0.04318-0.08808-0.55370-0.99611-0.83159
  -2   3  -4   91.91  162.73   1-0.75549-0.71584 0.38937-0.07572 0.52689 0.69414
  -2   3  -4  -77.91   49.80   1-0.80363-0.75950-0.01883-0.48524-0.59482-0.43322
   2  -3   4   54.51   44.49   1-0.71565-0.75977-0.49997-0.03357-0.48771-0.64931
   2   3   5  841.66   60.64   1 0.00000-0.41102 0.99719 0.82986-0.07485-0.37732
  -2  -3  -5  821.28   78.85   1 0.00000 0.41034 0.59551 0.76292-0.80334-0.49956
  -2   3  -5  820.68   85.79   1 0.00000 0.09388-0.08863-0.58253-0.99606-0.80736
  -2  -3  -5 1289.89  134.31   1-0.80402-0.39306 0.04140 0.20966 0.59315 0.89528
  -2   3  -5  300.20  163.38   1-0.76372-0.67357 0.36046-0.13317 0.53552 0.72702
  -2   3  -5  842.20   70.83   1-0.80364-0.70868-0.08368-0.57855-0.58919-0.40376
   2  -3   5  637.08   86.72   1-0.67291-0.76787-0.58838-0.09350-0.44831-0.63374
   2   3   6  497.47   61.95   1 0.00000-0.46183 0.99538 0.85655 0.09596-0.23025
  -2  -3  -6  671.31   95.71   1 0.00000 0.46111 0.62333 0.76225-0.78195-0.45425
  -2   3  -6  357.42   94.21   1 0.00000 0.14458-0.08179-0.60399-0.99664-0.78376
  -2  -3  -6  894.01  158.70   1-0.80403-0.34256 0.06066 0.20038 0.59148 0.91787
  -2   3  -6  676.71  162.56   1-0.76879-0.62813 0.34102-0.18114 0.54097 0.75672
  -2   3  -6  501.12   93.07   1-0.80138-0.65559-0.13263-0.65598-0.58326-0.37400
   2  -3   6  360.13   76.65   1-0.62811-0.77389-0.66217-0.13882-0.40865-0.61790
   2   3   6  613.42   73.45   1-0.21240-0.67284 0.86890 0.72993 0.44708 0.12035
   2   3   7 2025.87  287.62   1 0.00000-0.51264 0.96459 0.85426 0.26375-0.08622
  -2  -3  -7 1772.55  255.81   1 0.00000 0.51189 0.64142 0.75185-0.76718-0.41555
  -2   3  -7 1949.15  282.95   1 0.00000 0.19527-0.06870-0.61918-0.99763-0.76057
  -2   3  -7 1392.87  268.80   1-0.77149-0.58031 0.33007-0.22063 0.54392 0.78393
  -2  -3  -7 1467.30  229.50   1-0.15190 0.35981-0.98802-0.87505-0.02689 0.32375
   2   3   7 2201.86  308.36   1-0.15044-0.66140 0.84135 0.73088 0.51911 0.16839
  -2  -3  -8  427.50   75.86   1 0.00000 0.56266 0.64990 0.73184-0.76001-0.38445
  -2   3  -8  271.49   81.07   1 0.00000 0.24597-0.05019-0.62896-0.99873-0.73749
  -2   3  -8  495.41  176.68   1-0.77231-0.53062 0.32664-0.25259 0.54482 0.80909
  -2   3  -8  321.29   67.71   1-0.79577-0.54833-0.19359-0.77388-0.57380-0.31689
  -2  -3  -8  573.87   85.88   1-0.21556 0.34702-0.97357-0.88884-0.07540 0.29919
   2   3   8  493.48   68.94   1-0.09331-0.65478 0.80945 0.72747 0.57972 0.20500
  -2  -3  -9  132.62   69.69   1 0.00000 0.61344 0.64863 0.70208-0.76110-0.36161
  -2   3  -9  174.77   94.28   1 0.00000 0.29667-0.02688-0.63394-0.99963-0.71421
  -2   3  -9  158.54   59.90   1-0.79373-0.49546-0.20998-0.81874-0.57086-0.29013
  -2  -3  -9  146.73   52.07   1-0.27311 0.34035-0.95449-0.89802-0.11977 0.27877
   2   3   9  115.87   52.46   1-0.04055-0.65255 0.77474 0.72127 0.63097 0.23226
  -2   3 -10  -34.57   82.64   1 0.00000 0.34736 0.00077-0.63457-1.00000-0.69039
  -2   3 -10  159.01  119.00   1-0.79249-0.44339-0.21915-0.85638-0.56914-0.26458
  -2  -3 -10  -43.43   55.24   1-0.32542 0.33893-0.93183-0.90361-0.16056 0.26193
  -2   3 -11 -207.82   83.85   1 0.00000 0.39806 0.03244-0.63119-0.99947-0.66568
  -2   3 -11  110.67   89.26   1-0.79204-0.39211-0.22231-0.88801-0.56854-0.24015
  -2  -3 -11  -69.55   79.12   1-0.37322 0.34200-0.90630-0.90633-0.19826 0.24818
  -2   3 -12   89.19  110.97   1 0.00000 0.44876 0.06793-0.62399-0.99769-0.63972
  -2   3 -12  262.33   95.38   1-0.79232-0.34156-0.22036-0.91453-0.56891-0.21669
  -2  -3 -12  332.40  113.02   1-0.41716 0.34895-0.87837-0.90665-0.23330 0.23709
   2   4 -13  467.19  155.86   1 0.00000 0.45086 0.40101-0.38814-0.91607-0.80377
   2   4 -13  295.95  129.39   1-0.80331-0.35124-0.00829-0.79797-0.59550-0.48976
   2  -4 -13   -7.55   71.40   1-0.32930 0.54312-0.92994-0.83377-0.16360 0.09914
   2   4 -12  796.31  261.05   1 0.00000 0.40016 0.38383-0.37703-0.92340-0.83528
   2   4 -12    5.17   77.16   1-0.80284-0.40161 0.00342-0.75778-0.59617-0.51426
   2  -4 -12  736.13  231.55   1-0.27519 0.54635-0.95369-0.82928-0.12138 0.11741
   2   4 -11 -105.97   88.16   1 0.00000 0.34947 0.37140-0.36117-0.92847-0.86453
   2  -4 -11   26.61  160.85   1-0.66765 0.10381 0.59788 0.74529 0.44358 0.65860
   2  -4 -11  -80.89   67.39   1-0.21639 0.55427-0.97334-0.82067-0.07603 0.13881
   2   4 -10   -0.90   90.15   1 0.00000 0.29877 0.36407-0.34022-0.93137-0.89161
   2  -4 -10  205.15  143.02   1-0.66999 0.05096 0.59369 0.76962 0.44568 0.63645
   2  -4 -10   91.27   58.62   1-0.15240 0.56738-0.98794-0.80702-0.02727 0.16363
   2   4  -9  121.51   89.70   1 0.00000 0.24807 0.36222-0.31377-0.93208-0.91651
   2  -4  -9  -47.68  122.99   1-0.67661-0.00616 0.58155 0.78602 0.45165 0.61816
  -2   4   8  276.27   51.65   1 0.00000-0.61925 0.99930 0.76432-0.03719-0.17979
   2   4  -8  173.80   95.32   1 0.00000 0.19738 0.36635-0.28136-0.93047-0.93908
   2  -4  -8  375.38  132.69   1-0.68698-0.06704 0.56165 0.79466 0.46108 0.60333
  -2   4   8  232.08   67.80   1-0.07033-0.68883 0.79494 0.56101 0.60258 0.45909
  -2   4   7  109.04   52.19   1 0.00000-0.56805 0.93421 0.67051-0.35671-0.47720
   2   4  -7  279.76   84.48   1 0.00000 0.14668 0.37697-0.24245-0.92622-0.95901
  -2  -4   7  127.14   75.20   1 0.00000-0.14669-0.27714 0.34222-0.96082-0.92809
   2  -4  -7  183.48  138.81   1-0.70042-0.13100 0.53408 0.79562 0.47345 0.59145
  -2  -4   7  196.00   76.49   1-0.72747-0.87456-0.47091 0.14793-0.49901-0.46179
  -2   4   7  162.01   45.14   1-0.14071-0.70869 0.83635 0.57392 0.52982 0.41032
   2   4  -6 1314.40  168.35   1 0.00000 0.09598 0.39465-0.19648-0.91882-0.97579
  -2  -4   6 1355.88  181.06   1 0.00000-0.09598-0.21192 0.37921-0.97728-0.92031
   2   4  -6 1450.20  242.53   1-0.80159-0.71041 0.12933-0.46311 0.58370 0.52994
   2  -4  -6 1051.68  162.01   1-0.71609-0.19717 0.49893 0.78900 0.48813 0.58188
  -2  -4   6 1259.43  165.52   1-0.75965-0.85591-0.37512 0.21526-0.53122-0.47017
  -2   4   5   97.54   52.75   1 0.00000-0.46650 0.67498 0.35431-0.73783-0.81045
  -2  -4   5   96.39   87.00   1 0.00000-0.04529-0.14647 0.41637-0.98921-0.90806
   2  -4  -5  196.11   66.23   1 0.00000 0.46557-0.29208 0.02962-0.95639-0.88451
   2   4  -5  171.38  121.19   1-0.80004-0.75936 0.15077-0.41314 0.58069 0.50266
   2  -4  -5   15.06  132.19   1-0.73299-0.26459 0.45641 0.77502 0.50437 0.57386
  -2  -4   5  158.28   68.60   1-0.78458-0.83001-0.26819 0.29371-0.55901-0.47413
  -2   4   4  333.93   67.02   1 0.00000-0.41572 0.54261 0.19345-0.83998-0.88867
   2   4  -4  361.54   75.87   1 0.00000-0.00540 0.45331-0.08124-0.89135-0.99667
  -2  -4   4  546.81   98.24   1 0.00000 0.00540-0.08130 0.45326-0.99668-0.89136
   2  -4  -4  557.01   85.82   1 0.00000 0.41488-0.29376 0.05620-0.95587-0.90813
   2   4  -4  234.07  146.69   1-0.79706-0.80690 0.18220-0.35317 0.57575 0.47347
   2  -4  -4  243.09  130.60   1-0.75006-0.33216 0.40694 0.75409 0.52134 0.56657
  -2   4   4  472.15  163.53   1-0.40582-0.82341 0.88602 0.53847 0.22421 0.17894
  -2  -4   4  332.25   67.92   1-0.79998-0.79458-0.15141 0.38203-0.58059-0.47189
   2   4  -3 1384.83  103.50   1 0.00000-0.05685 0.49931-0.00643-0.86641-0.99836
  -2   4   3 1609.42  112.39   1 0.00000-0.36422 0.42256 0.04441-0.90633-0.93024
  -2  -4   3 1375.18  114.35   1 0.00000 0.05609-0.01703 0.48923-0.99985-0.87034
   2  -4  -3 1369.67  103.78   1 0.00000 0.36418-0.30577 0.07244-0.95210-0.92850
   2   4  -3 1484.71  152.85   1-0.79162-0.85196 0.22527-0.28157 0.56796 0.44143
   2  -4  -3 1481.79  155.42   1-0.76619-0.39881 0.35116 0.72684 0.53816 0.55914
  -2   4   3 1291.37  165.21   1-0.48466-0.85204 0.82594 0.45026 0.28795 0.26697
  -2  -4   3 1320.26  102.37   1-0.80383-0.74760-0.02754 0.47742-0.59421-0.46168
   2   4  -2  609.18   90.65   1 0.00000-0.10763 0.54915 0.07190-0.83571-0.99158
  -2   4   2  610.16   79.13   1 0.00000-0.31353 0.32354-0.08290-0.94621-0.94595
  -2  -4   2  556.71   91.76   1 0.00000 0.10679 0.04556 0.52355-0.99896-0.84527
   2   4  -2  991.56  162.34   1-0.78201-0.89287 0.28175-0.19655 0.55593 0.40514
   2  -4  -2  432.35  110.70   1-0.78038-0.46351 0.28993 0.69414 0.55401 0.55073
  -2   4   2  322.85  158.68   1-0.55088-0.86775 0.76095 0.35674 0.34274 0.34602
   2   4  -1 1118.02  143.19   1 0.00000-0.15840 0.60681 0.15804-0.79484-0.97464
  -2   4   1  913.90  117.14   1 0.00000-0.26283 0.24296-0.19176-0.97003-0.94559
  -2  -4   1 1120.35  141.19   1 0.00000 0.15749 0.10571 0.55540-0.99439-0.81652
   2  -4  -1 1095.97  159.78   1-0.79176-0.52539 0.22426 0.65701 0.56816 0.54063
   2   4  -1 1021.21  181.99   1-0.76561-0.92698 0.35337-0.09640 0.53754 0.36250
  -2   4   1  882.23  232.69   1-0.60429-0.87066 0.69587 0.26312 0.38804 0.41558
   2   4   0  599.66   92.34   1 0.00000-0.20918 0.67099 0.25071-0.74146-0.94519
  -2   4   0  376.53  106.05   1 0.00000-0.21213 0.17934-0.28366-0.98378-0.93516
  -2  -4   0  649.59  109.47   1 0.00000 0.20818 0.16252 0.58392-0.98670-0.78465
   2  -4   0  670.61  124.32   1-0.79966-0.58380 0.15526 0.61654 0.58002 0.52823
   2   4   0  866.02  178.16   1-0.73849-0.95037 0.44131 0.02007 0.50976 0.31047
  -2   4   0  203.60  182.71   1-0.64625-0.86210 0.63412 0.17284 0.42455 0.47633
   2   4   1 1813.00  116.58   1 0.00000-0.25996 0.73945 0.34766-0.67320-0.90086
  -2  -4  -1 2073.30  139.94   1 0.00000 0.25888 0.21510 0.60822-0.97659-0.75036
  -2   4  -1 1893.48  135.50   1 0.00000-0.16144 0.13066-0.36064-0.99142-0.91862
   2  -4   1 1279.95  125.00   1-0.80363-0.63828 0.08402 0.57384 0.58916 0.51311
   2   4   1 1485.38  201.65   1-0.69506-0.95744 0.54534 0.15263 0.46849 0.24494
  -2   4  -1 2100.19  262.36   1-0.67844-0.84379 0.57811 0.08829 0.45331 0.52935
   2  -4   1 1588.48  203.74   1-0.80317-0.64226-0.09823 0.39306-0.58758-0.65802
   2   4   2 1469.43   92.77   1 0.00000-0.31073 0.80884 0.44554-0.58801-0.83960
  -2  -4  -2 2104.85  138.56   1 0.00000 0.30958 0.26258 0.62741-0.96490-0.71449
  -2   4  -2 1690.93  126.38   1 0.00000-0.11074 0.09484-0.42475-0.99549-0.89850
   2  -4   2 1518.86  147.28   1-0.80342-0.68858 0.01157 0.52993 0.59529 0.49500
  -2   4  -2 1199.52  180.03   1-0.70266-0.81749 0.52928 0.01092 0.47553 0.57582
   2   4   2 1317.75  168.99   1-0.62798-0.94087 0.66237 0.29819 0.40853 0.16073
   2  -4   2 1737.22  126.04   1-0.79299-0.68291-0.21548 0.30428-0.56984-0.66411
   2   4   3   60.81   39.12   1 0.00000-0.36151 0.87472 0.53991-0.48462-0.76013
  -2  -4  -3    6.34   70.92   1 0.00000 0.36027 0.30412 0.64067-0.95263-0.67804
  -2   4  -3   -2.53   69.95   1 0.00000-0.06004 0.07002-0.47785-0.99754-0.87638
  -2   4  -3  -96.76  188.15   1-0.72052-0.78485 0.48829-0.05859 0.49235 0.61690
   2   4   3  -23.19  152.72   1-0.52871-0.89211 0.78442 0.44878 0.32425 0.05219
   2  -4   3 -112.41   50.13   1-0.77293-0.71367-0.32400 0.22422-0.54552-0.66361
   2   4   4 1116.28  123.34   1 0.00000-0.41229 0.93179 0.62547-0.36297-0.66241
  -2  -4  -4 1360.43  159.71   1 0.00000 0.41097 0.33897 0.64722-0.94079-0.64202
  -2   4  -4  865.33  117.18   1 0.00000-0.00935 0.05461-0.52155-0.99850-0.85316
  -2   4  -4 1124.18  218.51   1-0.73342-0.74724 0.45527-0.12014 0.50479 0.65359
   2   4   4  779.19  205.75   1-0.39195-0.80521 0.89495 0.58713 0.21314-0.08313
   2  -4   4  970.51  120.79   1-0.74513-0.73670-0.42206 0.15464-0.51636-0.65829
   2   4   5 1427.86  203.43   1 0.00000-0.46384 0.97423 0.69651-0.22553-0.54746
  -2  -4  -5 1523.78  227.35   1 0.00000 0.46167 0.36640 0.64637-0.93045-0.60750
  -2   4  -5 1736.40  259.36   1 0.00000 0.04134 0.04727-0.55718-0.99888-0.82935
  -2   4  -5 1062.02  282.14   1-0.74245-0.70576 0.42997-0.17397 0.51369 0.68675
   2   4   6  234.73   53.14   1 0.00000-0.51465 0.99731 0.74809-0.07322-0.41891
  -2  -4  -6  199.44   72.82   1 0.00000 0.51236 0.38574 0.63742-0.92260-0.57547
  -2   4  -6   55.44   89.68   1 0.00000 0.09204 0.04692-0.58582-0.99889-0.80519
   2   4   7  874.62   83.72   1 0.00000-0.56546 0.99609 0.77536 0.08828-0.28115
  -2  -4  -7  982.95  114.41   1 0.00000 0.56306 0.39622 0.61961-0.91815-0.54684
  -2   4  -7  736.71  103.46   1 0.00000 0.14273 0.05268-0.60835-0.99861-0.78072
   2   4   7  879.23   85.13   1-0.19669-0.76074 0.86264 0.64189 0.46599 0.09608
   2   4   8  288.75   68.37   1 0.00000-0.61627 0.96729 0.77506 0.25365-0.13955
  -2  -4  -8  433.85  109.05   1 0.00000 0.61376 0.39684 0.59194-0.91788-0.52239
  -2   4  -8  306.28  110.02   1 0.00000 0.19343 0.06385-0.62546-0.99795-0.75589
  -2   4  -8  271.85   76.72   1-0.80360-0.60871-0.01760-0.70819-0.59490-0.35767
  -2  -4  -8  223.21   68.40   1-0.13909 0.47586-0.99012-0.79481-0.01720 0.37659
   2   4   8  425.17   80.97   1-0.13869-0.75326 0.83529 0.64304 0.53202 0.13811
  -2   4  -9  260.63  118.84   1 0.00000 0.24413 0.07989-0.63771-0.99680-0.73055
  -2   4  -9  -85.60   75.01   1-0.80402-0.55830-0.04120-0.76026-0.59316-0.33210
  -2  -4  -9  252.84   86.32   1-0.19983 0.46599-0.97777-0.81071-0.06336 0.35438
   2   4   9   73.98   66.45   1-0.08401-0.74910 0.80369 0.63995 0.58907 0.17117
  -2   4 -10  939.12  174.42   1 0.00000 0.29482 0.10036-0.64554-0.99495-0.70452
  -2   4 -10  303.02   93.69   1-0.80405-0.50750-0.05761-0.80514-0.59176-0.30687
  -2  -4 -10 1159.09  194.46   1-0.25612 0.46059-0.96074-0.82192-0.10661 0.33508
   2   4  10 1020.83  166.89   1-0.03252-0.74813 0.76903 0.63378 0.63838 0.19649
  -2   4 -11  315.71  129.15   1 0.00000 0.34552 0.12493-0.64925-0.99216-0.67755
  -2   4 -11  -16.73   73.62   1-0.80395-0.45658-0.06777-0.84377-0.59081-0.28209
  -2  -4 -11  -97.15   80.77   1-0.30833 0.45926-0.93981-0.82925-0.14719 0.31845
   2   5 -11  490.28  174.92   1 0.00000 0.29693 0.42704-0.41609-0.90423-0.85947
   2  -5 -11  485.89  157.93   1-0.16168 0.66135-0.98624-0.72298-0.03430 0.19974
   2   5 -10  226.09   94.04   1 0.00000 0.24623 0.42199-0.39285-0.90659-0.88602
   2  -5 -10  521.97  167.92   1-0.75505 0.01936 0.39083 0.67708 0.52644 0.73565
   2   5  -9 -244.97   87.45   1 0.00000 0.19553 0.42174-0.36480-0.90671-0.91031
   2  -5  -9  219.80  157.15   1-0.75661-0.03270 0.38560 0.70039 0.52805 0.71300
  -2   5   9  273.88   81.32   1-0.04810-0.77022 0.78001 0.46431 0.62390 0.43723
  -2   5   8   11.09   51.91   1 0.00000-0.67207 0.97296 0.62759-0.23093-0.39298
   2   5  -8  318.82  109.92   1 0.00000 0.14484 0.42661-0.33165-0.90443-0.93221
   2  -5  -8  313.62  193.25   1-0.76034-0.08694 0.37269 0.71601 0.53194 0.69264
  -2   5   8   33.80   47.35   1-0.11263-0.78423 0.82091 0.47671 0.55982 0.39714
  -2   5   7  -91.39   76.92   1 0.00000-0.62077 0.89518 0.52106-0.44569-0.58576
   2   5  -7  122.13   81.41   1 0.00000 0.09414 0.43694-0.29303-0.89948-0.95145
   2  -5  -7  -73.35  125.75   1-0.76577-0.14288 0.35278 0.72464 0.53770 0.67414
  -2   5   7  152.79   42.01   1-0.18396-0.80503 0.85720 0.48449 0.48100 0.34231
  -2   5   6  658.26   88.57   1 0.00000-0.57000 0.79612 0.39351-0.60513-0.72127
   2   5  -6  796.92  103.82   1 0.00000 0.04344 0.45306-0.24862-0.89147-0.96762
  -2   5   5  231.94   73.42   1 0.00000-0.51922 0.69242 0.26133-0.72148-0.81370
   2   5  -5 -121.61   93.12   1 0.00000-0.00724 0.47529-0.19811-0.87982-0.98015
  -2   5   5  246.25  199.04   1-0.34423-0.86568 0.92236 0.49290 0.17534 0.08738
  -2   5   4  795.11  125.43   1 0.00000-0.46845 0.59322 0.13363-0.80503-0.87332
   2   5  -4 1140.31  174.00   1 0.00000-0.05880 0.50812-0.13653-0.86128-0.98888
   2  -5  -4  616.20  141.88   1-0.78667-0.31531 0.25641 0.71387 0.56159 0.62527
  -2   5   4  533.45  229.54   1-0.42102-0.89197 0.87570 0.41778 0.23639 0.17273
   2   5  -3 -102.71   72.28   1 0.00000-0.10958 0.54297-0.07319-0.83974-0.99127
  -2   5   3 -128.05   69.15   1 0.00000-0.41767 0.50330 0.01522-0.86411-0.90846
   2  -5  -3  102.79  134.45   1-0.79322-0.37236 0.21383 0.69983 0.57015 0.60957
   2   5  -3  -93.06  170.82   1-0.76624-0.88006 0.35098-0.26618 0.53821 0.39324
  -2   5   3  -51.46  162.31   1-0.48632-0.90717 0.82449 0.33849 0.28931 0.24989
   2   5  -2   15.80   68.85   1 0.00000-0.16035 0.58422-0.00346-0.81159-0.98705
  -2   5   2  118.00   70.55   1 0.00000-0.36607 0.42162-0.09537-0.90676-0.92568
  -2  -5   2  383.07  105.78   1 0.00000 0.15933-0.04783 0.54070-0.99885-0.82598
   2  -5  -2  422.75  209.73   1-0.79860-0.42826 0.16700 0.68153 0.57821 0.59338
   2   5  -2  392.66  186.72   1-0.75191-0.91624 0.40105-0.18757 0.52323 0.35400
  -2   5   2  -10.51  238.49   1-0.54176-0.91210 0.77083 0.25630 0.33512 0.31995
   2   5  -1 2781.64  393.89   1 0.00000-0.21113 0.63147 0.07228-0.77539-0.97478
  -2   5   1 2925.52  415.29   1 0.00000-0.31537 0.35484-0.19044-0.93492-0.92966
  -2  -5   1 2352.52  339.00   1 0.00000 0.21003-0.00243 0.55781-0.99999-0.80294
   2  -5  -1 2152.45  326.03   1-0.80234-0.48250 0.11654 0.65960 0.58537 0.57628
   2   5  -1 1812.94  357.31   1-0.73109-0.94592 0.46149-0.09860 0.50252 0.30904
  -2   5   1 2586.18  420.78   1-0.58735-0.90718 0.71796 0.17489 0.37355 0.38264
   2   5   0  316.02   76.58   1 0.00000-0.26190 0.68394 0.15324-0.72953-0.95284
  -2   5   0  154.12   86.75   1 0.00000-0.26467 0.29963-0.27393-0.95405-0.92461
  -2  -5   0  273.06   97.37   1 0.00000 0.26073 0.03966 0.57162-0.99921-0.77798
   2  -5   0  121.71  123.50   1-0.80401-0.53468 0.06310 0.63470 0.59125 0.55791
   2   5   0  341.68  256.92   1-0.70121-0.96655 0.53239 0.00083 0.47418 0.25645
  -2   5   0  113.84  172.68   1-0.62418-0.89350 0.66796 0.09636 0.40523 0.43858
   2  -5   0  105.34   72.71   1-0.80321-0.53891-0.00572 0.56739-0.59565-0.62259
   2   5   1 2591.37  367.44   1 0.00000-0.31268 0.74028 0.23806-0.67229-0.91953
  -2   5  -1 2336.37  334.63   1 0.00000-0.21398 0.25521-0.34665-0.96688-0.91326
  -2  -5  -1 2465.32  361.84   1 0.00000 0.31142 0.07785 0.58152-0.99696-0.75155
   2  -5   1 2101.55  325.93   1-0.80327-0.58446 0.00732 0.60745 0.59555 0.53795
   2   5   1 1846.00  307.03   1-0.65899-0.97484 0.61299 0.10996 0.43584 0.19385
   2   5   2 1284.82  173.38   1 0.00000-0.36346 0.79850 0.32477-0.60199-0.87316
  -2   5  -2 1432.24  200.09   1 0.00000-0.16328 0.22060-0.40954-0.97536-0.89755
  -2  -5  -2 1475.34  214.13   1 0.00000 0.36212 0.11150 0.58688-0.99376-0.72417
   2   5   3  391.97   65.78   1 0.00000-0.41423 0.85588 0.41065-0.51716-0.81226
  -2   5  -3  246.75   83.00   1 0.00000-0.11259 0.19482-0.46361-0.98083-0.87885
  -2  -5  -3  516.72  102.35   1 0.00000 0.41282 0.13994 0.58704-0.99015-0.69638
   2   5   3  260.51  201.16   1-0.52083-0.93770 0.79233 0.34637 0.31771 0.02721
   2   5   4 1340.54  119.97   1 0.00000-0.46501 0.90899 0.49224-0.41680-0.73583
  -2   5  -4 1309.36  134.85   1 0.00000-0.06189 0.17691-0.50980-0.98422-0.85806
  -2  -5  -4 1373.94  146.70   1 0.00000 0.46351 0.16249 0.58130-0.98671-0.66876
   2   5   4 1254.14  237.82   1-0.41770-0.88432 0.87800 0.45979 0.23373-0.08093
   2   5   5  100.59   53.83   1 0.00000-0.51579 0.95374 0.56548-0.30061-0.64356
  -2   5  -5 -118.40   97.53   1 0.00000-0.01119 0.16605-0.54896-0.98611-0.83577
   2   5   6  598.63  108.00   1 0.00000-0.56748 0.98545 0.62583-0.16991-0.53506
  -2  -5  -6  475.83  134.92   1 0.00000 0.56490 0.18665 0.54888-0.98242-0.61611
  -2   5  -6  981.12  189.19   1 0.00000 0.03949 0.16147-0.58183-0.98687-0.81235
   2   5   7  522.07  114.82   1 0.00000-0.61829 0.99970 0.66858-0.02427-0.41317
  -2   5  -7  391.38  138.22   1 0.00000 0.09019 0.16255-0.60904-0.98670-0.78799
   2   5   7  595.82  131.08   1-0.22226-0.83941 0.87257 0.54155 0.43498 0.04587
   2   5   8  178.23  103.73   1 0.00000-0.66909 0.99112 0.68850 0.13289-0.27976
  -2   5  -8   30.15  101.15   1 0.00000 0.14089 0.16874-0.63113-0.98565-0.76277
  -2   5  -9 -359.70  114.46   1 0.00000 0.19158 0.17962-0.64854-0.98373-0.73666
  -2  -5  -9  168.15   99.24   1-0.14864 0.56955-0.98858-0.71093-0.02442 0.41252
   2   5   9  145.60   94.67   1-0.11045-0.82864 0.81966 0.54564 0.56209 0.12501
   2   6  -9  108.40  116.05   1 0.00000 0.14235 0.48728-0.41025-0.87324-0.90079
   2  -6  -9   45.81  155.30   1-0.79414-0.01676 0.20683 0.63194 0.57144 0.77483
   2   6  -8   -5.95  111.94   1 0.00000 0.09157 0.49242-0.37661-0.87035-0.92183
   2  -6  -8  496.46  221.32   1-0.79465-0.06778 0.20282 0.65645 0.57217 0.75130
  -2   6   8   29.23   68.91   1-0.12905-0.85374 0.83012 0.37564 0.54244 0.36057
  -2   6   7  603.91  123.28   1 0.00000-0.67350 0.88810 0.40356-0.45963-0.61929
   2   6  -7  656.24  185.10   1 0.00000 0.04079 0.50222-0.33832-0.86473-0.94014
   2  -6  -7  180.67  188.62   1-0.79598-0.11963 0.19180 0.67398 0.57411 0.72899
  -2   6   7  422.93   83.28   1-0.19858-0.87275 0.86342 0.38045 0.46374 0.30586
  -2   6   6  294.08   92.18   1 0.00000-0.62272 0.80821 0.29517-0.58889-0.72462
   2   6  -6  555.40  143.61   1 0.00000-0.00997 0.51688-0.29517-0.85605-0.95538
   2  -6  -6  217.86  148.53   1-0.79785-0.17200 0.17462 0.68533 0.57700 0.70762
  -2   6   5  231.48   84.02   1 0.00000-0.57195 0.72627 0.18474-0.68740-0.79921
   2   6  -5  432.06  131.69   1 0.00000-0.06075 0.53658-0.24699-0.84384-0.96711
   2  -6  -5  357.41  149.83   1-0.79994-0.22460 0.15194 0.69118 0.58051 0.68688
  -2   6   4  696.72  156.64   1 0.00000-0.52117 0.64752 0.07750-0.76204-0.84992
   2   6  -4  604.04  142.78   1 0.00000-0.11153 0.56143-0.19364-0.82752-0.97471
   2  -6  -4  170.34  155.58   1-0.80190-0.27707 0.12434 0.69211 0.58437 0.66648
   2   6  -3 1443.42  259.83   1 0.00000-0.16230 0.59147-0.13512-0.80632-0.97744
  -2   6   3 1260.47  214.59   1 0.00000-0.47039 0.57494-0.02355-0.81819-0.88213
   2  -6  -3 1087.32  217.33   1-0.80338-0.32906 0.09235 0.68866 0.58825 0.64611
   2   6  -2  733.63  140.45   1 0.00000-0.21308 0.62657-0.07153-0.77936-0.97441
  -2   6   2  842.79  160.39   1 0.00000-0.41962 0.51009-0.11689-0.86012-0.90013
   2  -6  -2  442.74  151.76   1-0.80405-0.38024 0.05647 0.68132 0.59186 0.62546
   2   6  -1  154.07   82.71   1 0.00000-0.26385 0.66641-0.00320-0.74558-0.96455
  -2   6   1  -29.90   76.26   1 0.00000-0.36791 0.45020-0.20562-0.89292-0.90683
   2  -6  -1 -181.87  117.96   1-0.80359-0.43029 0.01721 0.67059 0.59493 0.60427
   2   6   0  919.77  170.09   1 0.00000-0.31463 0.71042 0.06929-0.70377-0.94668
  -2   6   0  539.63  124.75   1 0.00000-0.31722 0.40194-0.28218-0.91566-0.90539
   2   6   1  429.14  103.77   1 0.00000-0.36541 0.75766 0.14502-0.65264-0.91948
  -2   6  -1  -16.77   89.94   1 0.00000-0.26652 0.36181-0.35059-0.93224-0.89780
   2   6   2   75.40   66.55   1 0.00000-0.41618 0.80678 0.22263-0.59083-0.88160
  -2   6  -2  -75.96   79.34   1 0.00000-0.21582 0.32938-0.41132-0.94419-0.88556
   2   6   2  -75.82  267.94   1-0.56474-0.98457 0.74529 0.16048 0.35440 0.06971
   2   6   3  242.94   73.60   1 0.00000-0.46696 0.85596 0.30030-0.51703-0.83172
  -2   6  -3 -271.08   80.55   1 0.00000-0.16513 0.30410-0.46489-0.95264-0.86983
   2   6   3 -156.84  280.14   1-0.49507-0.96541 0.81669 0.26042 0.29648-0.01245
   2   6   4   16.73   63.86   1 0.00000-0.51774 0.90280 0.37563-0.43004-0.76866
  -2   6  -4  314.03  120.85   1 0.00000-0.11443 0.28542-0.51185-0.95840-0.85141
   2   6   5  221.35   66.93   1 0.00000-0.56851 0.94434 0.44566-0.32895-0.69150
  -2   6  -5  546.63  127.91   1 0.00000-0.06373 0.27280-0.55275-0.96206-0.83090
   2   6   6  475.90  158.09   1 0.00000-0.62030 0.97682 0.50680-0.21403-0.59863
  -2   6  -6  151.72  150.15   1 0.00000-0.01304 0.26576-0.58809-0.96403-0.80869
  -2   6  -7  -14.70  120.52   1 0.00000 0.03765 0.26384-0.61830-0.96456-0.78503
  -2   7   5   44.12  135.43   1 0.00000-0.62467 0.76764 0.11570-0.64087-0.77226
   2   7  -5   32.39  103.14   1 0.00000-0.11348 0.59414-0.29985-0.80435-0.94721
   2  -7  -5  186.74  175.57   1-0.80373-0.17492 0.02268 0.67224 0.59456 0.71936
  -2   7   4  -72.92   93.28   1 0.00000-0.57390 0.70304 0.02260-0.71114-0.81861
   2  -7  -4 -141.46  151.29   1-0.80313-0.22484 0.00349 0.68158 0.59578 0.69633
   2   7  -3  261.71  153.81   1 0.00000-0.21503 0.64245-0.19456-0.76632-0.95703
  -2   7   3   56.90   85.24   1 0.00000-0.52312 0.64267-0.06625-0.76614-0.84967
   2   7  -2  517.30  186.78   1 0.00000-0.26580 0.67283-0.13569-0.73979-0.95442
  -2   7   2  676.38  225.66   1 0.00000-0.47234 0.58779-0.14962-0.80901-0.86861
   2   7  -1  405.73  145.37   1 0.00000-0.31658 0.70702-0.07301-0.70718-0.94575
  -2   7   1   19.67  102.26   1 0.00000-0.42157 0.53904-0.22686-0.84227-0.87795
   2   7   0  117.41  105.43   1 0.00000-0.36736 0.74455-0.00699-0.66755-0.93005
  -2   7   0   45.18   93.70   1 0.00000-0.37079 0.49666-0.29773-0.86794-0.87969
   2   7   1  212.17  110.61   1 0.00000-0.41813 0.78470 0.06164-0.61986-0.90628
  -2   7  -1   79.02   99.31   1 0.00000-0.31906 0.45697-0.36599-0.88947-0.87421
   2   7   2  266.59  125.83   1 0.00000-0.46891 0.82646 0.13188-0.56299-0.87334
  -2   7  -2 -256.06  111.95   1 0.00000-0.26836 0.42693-0.42431-0.90428-0.86483
   2   7   3  552.39  185.89   1 0.00000-0.51968 0.86845 0.20237-0.49576-0.83004
  -2   7  -3  370.29  138.98   1 0.00000-0.21767 0.40279-0.47674-0.91529-0.85166
   3   0 -15  319.13  129.44   1-0.68861 0.07609-0.55843-0.95303-0.46256-0.29313
   3   0 -14   53.48   56.46   1-0.67437 0.03950-0.58570-0.95184-0.44963-0.30402
   3   0 -13  -13.32   49.53   1 0.00000 0.66274 0.95060 0.61218 0.31039 0.43127
   3   0 -13  -71.08   69.36   1 0.00000 0.66267 0.53289 0.19466-0.84617-0.72316
   3   0 -13   85.41   50.19   1-0.65988 0.00316-0.61146-0.94913-0.43664-0.31486
   3   0 -12  277.45   73.76   1 0.00000 0.61132 0.48795 0.17969-0.87286-0.77070
   3   0 -12  289.26   60.99   1-0.64528-0.03306-0.63568-0.94488-0.42369-0.32574
   3   0 -11   -0.79   62.84   1 0.00000 0.56062 0.46567 0.18570-0.88495-0.80697
   3   0 -11  113.13   54.32   1-0.63070-0.06931-0.65829-0.93902-0.41091-0.33678
   3   0 -11   31.86   38.90   1-0.04718 0.51148 0.77938 0.49714 0.62476 0.70087
   3   0 -10 1038.17  103.53   1 0.00000 0.50992 0.45817 0.20649-0.88886-0.83506
   3   0 -10 1032.36  104.82   1-0.61454-0.10344-0.68177-0.93270-0.39688-0.34549
  -3   0  10  944.10  128.13   1-0.16111-0.67221-0.98635-0.73542-0.03387-0.08526
   3   0 -10 1487.89  119.24   1-0.01133 0.49681 0.75340 0.49966 0.65746 0.70958
   3   0  -9 1240.39  145.49   1 0.00000 0.45923 0.46855 0.24516-0.88343-0.85381
   3   0  -9 1116.67  130.65   1-0.60080-0.14058-0.70055-0.92322-0.38504-0.35760
  -3   0   9 1218.24  160.18   1-0.18666-0.64688-0.98097-0.75830-0.05330-0.08074
   3   0  -8  528.71   69.99   1 0.00000 0.40853 0.50123 0.30613-0.86531-0.85987
   3   0  -8  464.64   50.29   1-0.58818-0.17884-0.71691-0.91134-0.37426-0.37077
  -3   0   8  412.33   61.32   1-0.21148-0.62082-0.97470-0.78027-0.07227-0.07576
   3   0  -7 1145.87  147.53   1 0.00000 0.35783 0.56125 0.39444-0.82764-0.84638
   3   0  -7  989.65   84.91   1-0.57760-0.21914-0.73003-0.89620-0.36527-0.38573
  -3   0   7 1002.78   91.58   1-0.23542-0.59388-0.96765-0.80147-0.09065-0.07019
   3   0  -6 6075.43  266.51   1 0.00000 0.30714 0.65148 0.51296-0.75865-0.80158
  -3   0   6 6396.43  277.96   1 0.00000-0.30714-0.10838 0.03014-0.99410-0.95118
   3   0  -6 6881.49  333.00   1-0.57083-0.26325-0.73815-0.87608-0.35953-0.40394
  -3   0   6 6494.69  286.14   1-0.25819-0.56577-0.96001-0.82208-0.10821-0.06381
   3   0  -5  758.87   68.04   1 0.00000 0.25645 0.77009 0.65978-0.63792-0.70634
  -3   0   5  785.25   82.98   1 0.00000-0.25644 0.21998 0.33021-0.97550-0.90840
   3   0  -5  939.76   79.21   1-0.57174-0.31504-0.73707-0.84675-0.36030-0.42866
  -3   0   5  895.12   58.20   1-0.27906-0.53576-0.95218-0.84250-0.12438-0.05603
   3   0  -4 8313.45  220.20   1 0.00000 0.20568 0.88242 0.80060-0.47044-0.56279
  -3   0   4 7990.83  203.29   1-0.29590-0.50173-0.94526-0.86384-0.13749-0.04518
   3   0  -3 3758.73  109.44   1 0.00000 0.15490 0.96332 0.90998-0.26835-0.38462
  -3   0   3 4264.98  160.33   1-0.29850-0.45344-0.94415-0.89097-0.13951-0.02326
   3   0  -211059.71  247.07   1 0.00000 0.10412 0.99782 0.97297-0.06587-0.20607
  -3   0   211356.21  259.15   1 0.00000-0.10412 0.95968 0.98453-0.28106-0.14086
   3   0  -1 9919.85  229.54   1 0.00000 0.05304 0.99367 0.99724 0.11227-0.05192
  -3   0   110310.34  237.56   1 0.00000-0.05304 0.99761 0.99404-0.06905 0.09514
   3   0   021081.08  471.04   1 0.00000 0.00223 0.96523 0.99729 0.26138 0.07342
  -3   0   021415.29  462.95   1 0.00000-0.00223 0.99730 0.96524 0.07339 0.26135
   3   0   021675.00  616.63   1-0.41176-0.40851 0.88205 0.91184 0.22897 0.04071
   3   0   1  329.31   50.13   1 0.00000-0.04857 0.92325 0.98381 0.38419 0.17247
  -3   0  -1  416.82   45.89   1 0.00000 0.04857 0.98676 0.92620 0.16217 0.37388
   3   0   1  337.04  282.70   1-0.65901-0.70653 0.61295 0.67151 0.43586 0.22329
  -3   0  -1  418.54  387.19   1-0.39153-0.34429 0.89521 0.83696 0.21281 0.42538
  -3   0  -1  412.79   61.35   1-0.44859-0.40001-0.85549-0.91532-0.25861-0.04656
   3   0   1  276.43   54.23   1-0.24311-0.29169-0.96517-0.90535-0.09657-0.30862
  -3   0  -2 4435.35  136.19   1 0.00000 0.09938 0.97685 0.88779 0.21391 0.44938
   3   0   2 5088.29  256.07   1-0.79082-0.88885 0.23066 0.31776 0.56691 0.33008
  -3   0  -2 4036.90  481.00   1-0.56329-0.46525 0.74697 0.65987 0.35317 0.58999
  -3   0  -2 4969.27  152.38   1-0.46625-0.36679-0.84149-0.92956-0.27293-0.03694
   3   0   2 4842.34  240.71   1-0.24750-0.34696-0.96371-0.87564-0.09996-0.33595
   3   0   2 4462.57  128.53   1-0.14271-0.24080 0.83739 0.92565 0.52764 0.29184
  -3   0  -3 2721.68  132.55   1 0.00000 0.15019 0.97066 0.85311 0.24041 0.49964
  -3   0  -3 2403.25  246.12   1-0.67004-0.52150 0.59360 0.47797 0.44573 0.70680
  -3   0  -3 2724.41  146.16   1-0.48512-0.33478-0.82554-0.94186-0.28833-0.02838
   3   0   3 2145.01  194.38   1-0.23994-0.39028-0.96621-0.84988-0.09413-0.35407
   3   0   3 2841.81  131.29   1-0.07381-0.22242 0.79720 0.91396 0.59917 0.33938
  -3   0  -4   63.74   37.41   1 0.00000 0.20100 0.96843 0.82237 0.24926 0.53225
  -3   0  -4 -106.71  129.73   1-0.72612-0.52706 0.47437 0.33020 0.49771 0.78304
  -3   0  -4   56.02   49.69   1-0.50437-0.30315-0.80815-0.95272-0.30413-0.02023
   3   0   4   34.11   50.01   1-0.22636-0.42758-0.97043-0.82586-0.08369-0.36758
   3   0   4   26.34   39.99   1-0.01888-0.21802 0.75906 0.90432 0.65074 0.36696
  -3   0  -5   47.08   36.09   1 0.00000 0.25180 0.96945 0.79489 0.24528 0.55202
  -3   0  -5 -200.32  132.15   1-0.75344-0.50387 0.39614 0.22344 0.52478 0.83437
  -3   0  -5   11.41   47.11   1-0.52365-0.27156-0.78952-0.96234-0.32006-0.01222
   3   0   5    4.16   40.32   1-0.20923-0.46132-0.97531-0.80249-0.07054-0.37839
  -3   0  -6 1668.57  184.83   1 0.00000 0.30261 0.97282 0.76977 0.23152 0.56202
  -3   0  -6 1518.46  231.37   1-0.76610-0.46603 0.35151 0.15028 0.53806 0.87190
  -3   0  -6 1669.73  192.56   1-0.54279-0.23981-0.76973-0.97081-0.33598-0.00419
   3   0   6 1836.96  226.01   1-0.18973-0.49271-0.98025-0.77918-0.05564-0.38743
  -3   0  -7  712.62   64.32   1 0.00000 0.35342 0.97771 0.74615 0.20996 0.56421
  -3   0  -7  697.41  147.42   1-0.77105-0.42047 0.33188 0.10211 0.54344 0.90153
  -3   0  -7  903.58   86.34   1-0.56167-0.20781-0.74883-0.97816-0.35180 0.00392
   3   0   7  555.93   92.10   1-0.16852-0.52238-0.98490-0.75558-0.03950-0.39524
  -3   0  -8  431.92   62.97   1 0.00000 0.40423 0.98332 0.72326 0.18187 0.55989
  -3   0  -8  611.88  160.11   1-0.77133-0.37024 0.33071 0.07241 0.54375 0.92610
  -3   0  -8  402.65   62.80   1-0.58022-0.17549-0.72683-0.98440-0.36749 0.01219
   3   0   8  570.97   99.87   1-0.14597-0.55071-0.98903-0.73145-0.02240-0.40209
  -3   0  -9   82.35   40.95   1 0.00000 0.45504 0.98897 0.70042 0.14808 0.54986
  -3   0  -9  148.64  147.50   1-0.76814-0.31654 0.34359 0.05675 0.54026 0.94687
  -3   0  -9   -1.43   44.19   1-0.59841-0.14279-0.70371-0.98953-0.38299 0.02063
  -3   0 -10  255.83   49.75   1 0.00000 0.50584 0.99403 0.67698 0.10908 0.53461
  -3   0 -10  345.40  168.36   1-0.76174-0.25963 0.36769 0.05232 0.53342 0.96428
  -3   0 -10  322.55   53.34   1-0.61619-0.10969-0.67945-0.99353-0.39830 0.02928
  -3   0 -11 1161.73  229.91   1 0.00000 0.55665 0.99787 0.65232 0.06510 0.51439
  -3   0 -11 1263.80  252.10   1-0.63573-0.07889-0.65065-0.99627-0.41531 0.03476
  -3   0 -12 2067.59 1286.76   1 0.00000 0.60540-0.25817-0.62837-0.96609-0.48849
  -3   0 -12 1449.26  232.23   1-0.65248-0.04481-0.62394-0.99803-0.43006 0.04383
   3   1 -15  433.86  147.22   1-0.74402-0.03187-0.42535-0.93026-0.51526-0.36550
   3  -1 -15  442.71  146.45   1-0.61891 0.19895-0.67558-0.95717-0.40065-0.21032
   3   1 -14  204.56   90.95   1 0.00000 0.66017 0.47042-0.00495-0.88243-0.75109
   3   1 -14  169.55   74.05   1-0.73744-0.07612-0.44425-0.92068-0.50873-0.38280
   3  -1 -14  361.40   92.13   1-0.59489 0.17208-0.70830-0.96164-0.37999-0.21360
   3   1 -13  277.14   99.03   1 0.00000 0.60947 0.43611-0.01097-0.89988-0.79272
   3   1 -13  231.11   76.63   1-0.73161-0.12112-0.46010-0.90806-0.50303-0.40092
   3  -1 -13  287.71   65.94   1-0.56905 0.14704-0.74026-0.96534-0.35803-0.21559
   3   1 -12  891.66  101.86   1 0.00000 0.55878 0.40964-0.00916-0.91224-0.82926
   3   1 -12  525.71   80.20   1-0.72689-0.16723-0.47240-0.89189-0.49845-0.42017
   3  -1 -12  692.42   83.70   1-0.54102 0.12420-0.77162-0.96845-0.33450-0.21601
   3  -1 -12 1043.18   94.91   1-0.19546 0.46681 0.86213 0.66167 0.46745 0.58674
   3   1 -11  224.96   75.20   1 0.00000 0.50808 0.39166 0.00114-0.92010-0.86130
   3   1 -11  115.50   50.72   1-0.72373-0.21489-0.48039-0.87141-0.49541-0.44096
   3  -1 -11  207.21   57.11   1-0.51027 0.10407-0.80259-0.97117-0.30898-0.21445
  -3  -1  11  -28.97   54.03   1-0.29941-0.80903-0.94376-0.55399-0.14022-0.19635
   3  -1 -11  239.83   55.07   1-0.17438 0.43737 0.85289 0.68093 0.49208 0.58738
   3   1 -10  176.81   64.80   1 0.00000 0.45738 0.38326 0.02103-0.92364-0.88901
   3   1 -10  188.86   50.62   1-0.72272-0.26471-0.48289-0.84545-0.49445-0.46382
   3  -1 -10  225.07   51.13   1-0.47600 0.08746-0.83338-0.97371-0.28087-0.21028
  -3  -1  10  142.44   57.33   1-0.34246-0.80120-0.92328-0.56176-0.17395-0.20613
   3  -1 -10  342.21   56.11   1-0.15354 0.40770 0.84291 0.69945 0.51567 0.58698
   3   1  -9  382.56   66.08   1 0.00000 0.40668 0.38593 0.05199-0.92252-0.91208
   3   1  -9  569.20   64.65   1-0.72466-0.31748-0.47806-0.81214-0.49630-0.48951
   3  -1  -9  507.27   46.83   1-0.43697 0.07561-0.86425-0.97634-0.24922-0.20258
  -3  -1   9  395.97   76.70   1-0.38858-0.79643-0.89705-0.56378-0.21046-0.21869
   3  -1  -9  498.40   48.44   1-0.13301 0.37771 0.83226 0.71730 0.53818 0.58550
   3   1  -8   -0.52   61.48   1 0.00000 0.35599 0.40161 0.09596-0.91580-0.92954
   3   1  -8  -32.39   51.44   1-0.73057-0.37423-0.46284-0.76846-0.50202-0.51905
  -3  -1   8   33.38   47.90   1-0.43904-0.79602-0.86271-0.55770-0.25090-0.23518
   3  -1  -8  -35.35   34.55   1-0.39116 0.07053-0.89544-0.97927-0.21252-0.18982
   3  -1  -8   32.49   32.45   1-0.11290 0.34729 0.82107 0.73461 0.55954 0.58286
   3   1  -7 2077.39  131.86   1 0.00000 0.30529 0.43256 0.15519-0.90160-0.93952
  -3  -1   7 2416.70  150.05   1 0.00000-0.30529-0.17467 0.10268-0.98462-0.94670
   3   1  -7 2346.67  144.17   1-0.74173-0.43621-0.43206-0.70921-0.51297-0.55383
  -3  -1   7 1866.58  161.80   1-0.49568-0.80178-0.81614-0.53937-0.29698-0.25732
   3  -1  -7 2105.22  115.63   1-0.33511 0.07570-0.92704-0.98263-0.16817-0.16943
   3  -1  -7 2283.15  124.74   1-0.09345 0.31622 0.80954 0.75158 0.57957 0.57890
   3   1  -6 5653.87  250.74   1 0.00000 0.25459 0.48099 0.23191-0.87672-0.93882
  -3  -1   6 5515.87  250.00   1 0.00000-0.25459-0.01309 0.23597-0.99991-0.93781
   3   1  -6 5670.06  258.40   1-0.75929-0.50460-0.37640-0.62507-0.53084-0.59552
  -3  -1   6 5067.81  278.52   1-0.56097-0.81618-0.74963-0.50112-0.35121-0.28760
   3  -1  -6 5039.20  209.33   1-0.26248 0.09745-0.95846-0.98580-0.11154-0.13674
   3  -1  -6 5367.87  227.67   1-0.07511 0.28405 0.79804 0.76857 0.59790 0.57323
   3   1  -5 1499.91  101.21   1 0.00000 0.20373 0.55386 0.33312-0.83260-0.92060
  -3  -1   5 1528.52  103.38   1 0.00000-0.20390 0.16408 0.38487-0.98644-0.90016
   3   1  -5 1390.54   82.35   1-0.78264-0.57878-0.27853-0.49874-0.55667-0.64519
  -3  -1   5 1468.38  100.35   1-0.63893-0.84279-0.64570-0.42550-0.41811-0.32960
   3  -1  -5 1425.93   69.96   1-0.16087 0.14818-0.98639-0.98548-0.03369-0.08285
   3  -1  -5 1518.52   74.87   1-0.05897 0.24967 0.78742 0.78645 0.61358 0.56492
  -3   1   4 4603.85  119.49   1 0.00000-0.25828 0.99379 0.96533-0.11122-0.03775
   3   1  -4 4648.46  145.39   1 0.00000 0.15295 0.63792 0.44567-0.77010-0.88203
  -3  -1   4 4097.72  132.16   1 0.00000-0.15320 0.34886 0.54136-0.93717-0.82671
   3   1  -4 4651.12  132.47   1-0.80280-0.64976-0.10725-0.29898-0.58652-0.69886
  -3  -1   4 4646.96  169.84   1-0.72488-0.87791-0.47749-0.28576-0.49652-0.38418
   3   1  -3   81.58   76.33   1 0.00000 0.10217 0.73376 0.56999-0.67940-0.81526
  -3  -1   3  270.19   73.25   1 0.00000-0.10217 0.53223 0.69599-0.84659-0.71073
  -3  -1   3  112.69   70.15   1-0.79623-0.89843-0.18970-0.02644-0.57448-0.43831
   3   1  -2 1985.04   94.19   1 0.00000 0.05140 0.83022 0.69495-0.55742-0.71721
  -3  -1   2 1868.93   91.39   1 0.00000-0.05140 0.68679 0.82207-0.72684-0.56705
   3   1  -116224.56  359.11   1 0.00000 0.00062 0.91306 0.80628-0.40781-0.59153
  -3  -1   115595.45  351.39   1 0.00000-0.00062 0.80627 0.91306-0.59153-0.40781
   3  -1  -116556.70  450.57   1-0.54752-0.44056 0.76462 0.87643 0.33993 0.19432
  -3   1   115166.40  434.47   1-0.40683-0.51394 0.88535 0.77364 0.22502 0.37059
   3  -1  -117487.57  384.58   1-0.79646-0.69080-0.18762-0.07335-0.57483-0.71930
   3   1   016173.77  357.47   1 0.00000-0.05059 0.97032 0.89199-0.24179-0.44920
  -3  -1   015011.69  337.10   1 0.00000 0.05014 0.88816 0.96645-0.45952-0.25188
   3  -1   016628.63  440.44   1-0.66046-0.60401 0.61047 0.75081 0.43715 0.26728
  -3   1   016332.05  526.48   1-0.52661-0.58307 0.78654 0.64620 0.32251 0.49239
  -3   1   016545.21  404.34   1-0.79616-0.85099-0.19027-0.33301-0.57438-0.40608
   3  -1   017157.44  393.39   1-0.72161-0.66677-0.48564-0.34289-0.49338-0.66168
  -3   1   016057.25  374.67   1-0.16371-0.21975 0.84789 0.70635 0.50426 0.67288
   3   1   1  924.32   54.43   1 0.00000-0.10140 0.99741 0.94758-0.07182-0.30300
  -3  -1  -1 1006.41   63.26   1 0.00000 0.10092 0.93860 0.98840-0.34500-0.11343
   3  -1   1 1078.84  155.41   1-0.74474-0.73880 0.42322 0.59209 0.51598 0.32185
  -3   1  -1 1074.73  187.75   1-0.61774-0.62368 0.67725 0.50838 0.39964 0.59377
  -3   1  -1  996.67   69.72   1-0.75753-0.76153-0.38246-0.55368-0.52901-0.33688
   3  -1   1 1175.24   70.31   1-0.63814-0.63414-0.64693-0.47572-0.41742-0.60955
  -3   1  -1 1013.81   55.56   1-0.11906-0.12458 0.82458 0.65454 0.55307 0.74568
   3   1   2 2027.71   73.56   1 0.00000-0.15220 0.99590 0.97456 0.09043-0.16449
  -3  -1  -2 2051.39   70.56   1 0.00000 0.15220 0.96701 0.98834-0.25473 0.00019
   3  -1   2 2244.37  145.15   1-0.79164-0.83621 0.22510 0.42251 0.56800 0.34962
  -3   1  -2 1867.74  214.93   1-0.68042-0.63585 0.57437 0.37696 0.45510 0.67348
  -3   1  -2 2100.58  102.25   1-0.72293-0.67610-0.48237-0.68205-0.49465-0.27869
   3  -1   2 2436.15  107.20   1-0.56538-0.61248-0.74454-0.54588-0.35494-0.57173
  -3   1  -2 2248.84   84.91   1-0.10587-0.06087 0.81698 0.61844 0.56685 0.78346
   3   1   3 1174.79   76.93   1 0.00000-0.20301 0.97118 0.97834 0.23833-0.04035
  -3  -1  -3 1484.92   78.97   1 0.00000 0.20301 0.98214 0.97498-0.18814 0.09054
   3  -1   3 1424.70  133.26   1-0.80396-0.89904 0.03588 0.26183 0.59359 0.35095
  -3   1  -3 1250.90  157.45   1-0.72036-0.62528 0.48869 0.26274 0.49219 0.73483
  -3   1  -3 1300.44   80.81   1-0.69977-0.60211-0.53547-0.76363-0.47284-0.23306
   3  -1   3 1329.75   99.39   1-0.50678-0.60476-0.80589-0.57897-0.30611-0.54685
  -3  -1  -3 1168.97   96.09   1-0.21642-0.01372-0.97333-0.97906-0.07606 0.20308
  -3   1  -3 1327.92   73.85   1-0.10601-0.01049 0.81706 0.59003 0.56671 0.80731
   3   1   4 1425.20   95.85   1 0.00000-0.25382 0.92927 0.96493 0.36939 0.06695
  -3  -1  -4 1545.04   92.14   1 0.00000 0.25382 0.98970 0.95404-0.14314 0.15930
  -3   1  -4 1702.68  191.23   1-0.74454-0.59895 0.42383 0.16935 0.51577 0.78266
  -3   1  -4 1641.24  118.39   1-0.68618-0.53769-0.56323-0.81986-0.46034-0.19673
   3  -1   4 2050.29  141.89   1-0.45642-0.60528-0.84939-0.59422-0.26495-0.52964
  -3  -1  -4 1956.92  126.58   1-0.28414-0.03056-0.95015-0.98413-0.12833 0.17476
  -3   1  -4 1824.72  115.99   1-0.11302 0.03301 0.82113 0.56560 0.55942 0.82401
   3   1   4 1485.36   89.98   1-0.16942-0.42164 0.85059 0.88558 0.49777 0.19480
  -3  -1  -5 5118.27  278.20   1 0.00000 0.30463 0.99321 0.92905-0.11630 0.20989
  -3   1  -5 5202.57  388.82   1-0.75856-0.56247 0.37892 0.09591 0.53008 0.82123
  -3   1  -5 4585.15  287.19   1-0.67955-0.48024-0.57601-0.86111-0.45432-0.16688
   3  -1   5 5430.83  361.73   1-0.41158-0.61132-0.88217-0.59875-0.22883-0.51746
  -3  -1  -5 3582.08  204.62   1-0.33920-0.03474-0.92496-0.98720-0.17139 0.15565
   3   1   5 5756.72  312.63   1-0.10605-0.40880 0.81709 0.88058 0.56667 0.23970
  -3   1  -5 5395.41  304.03   1-0.12404 0.07251 0.82736 0.54333 0.54779 0.83638
  -3  -1  -6  618.21   86.68   1 0.00000 0.35544 0.99453 0.90187-0.10443 0.24552
  -3   1  -6  725.93  156.28   1-0.76615-0.51954 0.35135 0.03980 0.53811 0.85351
  -3  -1  -6  402.10  209.61   1-0.70461-0.35107 0.52502 0.43410 0.47735 0.82963
  -3   1  -6  617.70   85.38   1-0.67787-0.42773-0.57918-0.89275-0.45279-0.14153
  -3  -1  -6  898.39  108.53   1-0.38574-0.03040-0.89880-0.98928-0.20820 0.14278
   3  -1   6  734.63  121.05   1-0.37047-0.62108-0.90790-0.59624-0.19608-0.50866
   3   1   6  811.04   96.81   1-0.05078-0.40404 0.78186 0.87384 0.62138 0.27042
  -3   1  -6  543.33   68.27   1-0.13761 0.10946 0.83472 0.52218 0.53320 0.84577
  -3  -1  -7  736.80   67.52   1 0.00000 0.40624 0.99448 0.87332-0.10490 0.26881
  -3  -1  -7  775.46  249.86   1-0.73684-0.33279 0.44593 0.32648 0.50814 0.88468
  -3   1  -7  918.12  166.56   1-0.76949-0.47238 0.33823-0.00185 0.54173 0.88139
  -3   1  -7  801.78   88.90   1-0.67970-0.37873-0.57573-0.91777-0.45445-0.11936
  -3  -1  -7  644.88   74.01   1-0.42627-0.02005-0.87200-0.99073-0.24062 0.13432
   3  -1   7  627.56   96.63   1-0.33190-0.63340-0.92865-0.58873-0.16565-0.50218
  -3   1  -7  907.93   82.56   1-0.15292 0.14467 0.84260 0.50156 0.51636 0.85293
  -3   1  -8  907.00  141.13   1 0.00000 0.35140 0.91528 0.54483 0.40280 0.76135
  -3  -1  -8  910.90  139.05   1 0.00000 0.45705 0.99328 0.84362-0.11571 0.28176
  -3   1  -8  775.20  209.47   1-0.76978-0.42216 0.33704-0.03157 0.54205 0.90596
  -3   1  -8  479.21   75.64   1-0.68403-0.33223-0.56742-0.93793-0.45839-0.09947
  -3  -1  -8  982.67  146.99   1-0.46238-0.00528-0.84463-0.99161-0.26979 0.12909
   3  -1   8  553.27  129.02   1-0.29508-0.64746-0.94561-0.57745-0.13685-0.49733
  -3   1  -8  862.58  128.97   1-0.16947 0.17864 0.85062 0.48108 0.49771 0.85827
  -3   1  -9  261.35   52.55   1 0.00000 0.40221 0.93221 0.53326 0.36189 0.74420
  -3  -1  -9  437.56   60.73   1 0.00000 0.50786 0.99079 0.81263-0.13540 0.28582
  -3   1  -9  555.02  167.21   1-0.76758-0.36945 0.34580-0.05135 0.53965 0.92782
  -3   1  -9  284.76   55.66   1-0.69015-0.28752-0.55534-0.95432-0.46398-0.08123
  -3  -1  -9  307.23   59.06   1-0.49510 0.01287-0.81667-0.99190-0.29650 0.12632
  -3   1 -10  510.78   78.79   1 0.00000 0.45302 0.94826 0.52081 0.31747 0.72354
  -3  -1 -10  331.89   47.08   1 0.00000 0.55867 0.98662 0.77997-0.16299 0.28199
  -3   1 -10  746.68   89.23   1 0.00000 0.45148-0.27809-0.70234-0.96055-0.55034
  -3   1 -10  386.97   55.85   1-0.69754-0.24408-0.54017-0.96762-0.47078-0.06421
  -3  -1 -10  480.33   61.25   1-0.52513 0.03372-0.78803-0.99151-0.32128 0.12549
  -3   1 -11   81.05   96.00   1 0.00000 0.50215-0.22240-0.67533-0.97495-0.54014
  -3   1 -11  -67.75   56.18   1-0.70582-0.20153-0.52238-0.97830-0.47847-0.04807
  -3  -1 -11   23.67   68.38   1-0.55297 0.05676-0.75864-0.99037-0.34450 0.12623
  -3   1 -12  247.16  122.96   1 0.00000 0.55285-0.16383-0.64505-0.98648-0.52749
  -3   1 -12  106.97   94.97   1-0.71467-0.15956-0.50226-0.98665-0.48679-0.03256
  -3  -1 -12   -2.03   59.61   1-0.57895 0.08166-0.72838-0.98837-0.36641 0.12826
   3   2 -15  637.07  185.58   1-0.78212-0.12253-0.28119-0.89639-0.55606-0.42598
   3  -2 -15  482.17  138.11   1-0.54611 0.32411-0.76615-0.93715-0.33875-0.12922
   3   2 -14  608.35  126.89   1 0.00000 0.60763 0.44758-0.13835-0.89423-0.78207
   3   2 -14  129.73   92.04   1-0.78017-0.17141-0.29096-0.87769-0.55377-0.44751
   3  -2 -14  173.50  107.42   1-0.51225 0.30708-0.80068-0.94343-0.31062-0.12504
   3   2 -13  327.51  102.11   1 0.00000 0.55693 0.42074-0.13690-0.90717-0.81919
   3   2 -13  484.59  123.53   1-0.77909-0.22116-0.29620-0.85446-0.55251-0.47008
   3  -2 -13  457.60  105.85   1-0.47511 0.29335-0.83413-0.94862-0.28015-0.11851
   3   2 -12   52.37   72.67   1 0.00000 0.50623 0.40013-0.12923-0.91645-0.85265
   3   2 -12  100.97   66.80   1-0.77912-0.27202-0.29605-0.82584-0.55254-0.49394
   3  -2 -12 -106.65   50.32   1-0.43396 0.28362-0.86646-0.95270-0.24680-0.10911
   3   2 -11  557.80   95.09   1 0.00000 0.45554 0.38623-0.11483-0.92239-0.88277
   3   2 -11  283.21   65.22   1-0.78051-0.32423-0.28931-0.79063-0.55416-0.51938
   3  -2 -11  441.16   63.82   1-0.38784 0.27886-0.89751-0.95550-0.20987-0.09613
   3   2 -10  710.87  107.82   1 0.00000 0.40484 0.37976-0.09302-0.92508-0.90964
   3   2 -10  637.05   88.57   1-0.78344-0.37800-0.27430-0.74715-0.55764-0.54669
  -3  -2  10  240.73   90.39   1-0.47877-0.88515-0.83102-0.35891-0.28314-0.29612
   3  -2 -10  759.33   93.78   1-0.33539 0.28043-0.92690-0.95665-0.16839-0.07859
   3   2  -9 2248.84  195.83   1 0.00000 0.35414 0.38158-0.06290-0.92433-0.93307
   3   2  -9 2090.55  179.64   1-0.78799-0.43337-0.24862-0.69300-0.56324-0.57612
  -3  -2   9 1541.18  176.98   1-0.53124-0.88673-0.78183-0.33797-0.32635-0.31538
   3   2  -8 1489.63  110.89   1 0.00000 0.30345 0.39276-0.02344-0.91964-0.95255
  -3  -2   8 1577.77  116.99   1 0.00000-0.30343-0.24307 0.17305-0.97000-0.93700
   3   2  -8 1349.62  103.58   1-0.79387-0.49008-0.20893-0.62484-0.57106-0.60776
  -3  -2   8 1050.52  119.57   1-0.58629-0.89090-0.71930-0.30369-0.37265-0.33772
   3  -2  -8 1656.06   93.12   1-0.20321 0.31085-0.97691-0.95015-0.06594-0.02404
   3   2  -7 3409.16  211.72   1 0.00000 0.25275 0.41446 0.02654-0.91006-0.96716
  -3  -2   7 3693.98  221.20   1 0.00000-0.25275-0.13465 0.25326-0.99089-0.93379
   3  -2  -7 3613.79  257.14   1-0.34416 0.11928 0.92240 0.97373 0.17529 0.19396
   3   2  -7 3464.85  207.54   1-0.80005-0.54709-0.15059-0.53803-0.58071-0.64125
  -3  -2   7 3123.66  239.84   1-0.64506-0.89802-0.63602-0.24858-0.42350-0.36297
   3   2  -6 8369.27  471.18   1 0.00000 0.20205 0.44784 0.08820-0.89411-0.97539
  -3  -2   6 7720.90  399.58   1 0.00000-0.20205-0.01980 0.33983-0.99980-0.91852
   3  -2  -6 8294.86  486.47   1-0.38512 0.02782 0.89918 0.97897 0.20771 0.20207
   3   2  -6 7424.04  383.40   1-0.80396-0.60182-0.06754-0.42651-0.59083-0.67519
  -3  -2   6 7660.64  436.91   1-0.70228-0.90442-0.53008-0.17111-0.47518-0.39082
   3   2  -5 4247.49  198.28   1 0.00000 0.15100 0.49903 0.16786-0.86658-0.97417
  -3   2   5 4932.03  229.77   1 0.00000-0.36152 0.41238 0.30151-0.91100-0.88226
  -3  -2   5 4513.11  230.10   1 0.00000-0.15136 0.09966 0.43101-0.99502-0.88956
   3  -2  -5 5024.25  288.26   1-0.43633-0.07387 0.86472 0.97297 0.24871 0.21876
  -3  -2   5 4687.17  242.02   1-0.75502-0.90632-0.39092-0.06042-0.52641-0.41822
   3   2  -4 5173.16  234.58   1 0.00000 0.10023 0.55729 0.25462-0.83031-0.96183
  -3  -2   4 4839.79  235.82   1 0.00000-0.10066 0.22120 0.52425-0.97522-0.84558
  -3   2   4 4881.13  219.61   1 0.00000-0.31079 0.04547-0.09371-0.99896-0.94584
   3  -2  -4 4874.89  281.88   1-0.49586-0.18390 0.81598 0.95250 0.29713 0.24272
  -3  -2   4 5146.88  256.70   1-0.79358-0.89405-0.21114 0.09088-0.57065-0.43863
  -3   2   4 5429.09  236.77   1-0.04698-0.35820 0.77924 0.64143 0.62495 0.67841
   3   2  -3 2929.86  152.42   1 0.00000 0.04945 0.62719 0.35300-0.77886-0.93431
  -3  -2   3 2648.03  135.62   1 0.00000-0.04996 0.34123 0.61600-0.93997-0.78615
  -3   2   3 2741.41  140.96   1 0.00000-0.26013-0.15162-0.31906-0.98843-0.91133
   3  -2  -3 3082.50  223.61   1-0.56161-0.30016 0.74890 0.91395 0.35176 0.27309
  -3   2   3 2839.59  235.03   1-0.33850-0.59996 0.92532 0.76015 0.17084 0.24940
   3   2  -2 1126.32   80.24   1 0.00000-0.00132 0.70563 0.45994-0.70857-0.88794
  -3  -2   2  933.26   85.80   1 0.00000 0.00072 0.45542 0.70190-0.89027-0.71227
  -3   2   2 1023.23   77.18   1 0.00000-0.20940-0.26365-0.45935-0.96461-0.86321
   3  -2  -2  851.30  168.40   1-0.62797-0.41703 0.66237 0.85596 0.40853 0.30561
  -3   2   2 1001.58  194.65   1-0.44433-0.65530 0.85874 0.66512 0.25517 0.35804
   3   2  -1 4258.12  128.88   1 0.00000-0.05209 0.78720 0.57000-0.61668-0.81998
  -3  -2   1 4420.20  143.22   1 0.00000 0.05209 0.56334 0.78054-0.82622-0.62291
   3  -2  -1 4878.30  221.77   1-0.68911-0.52868 0.55742 0.77954 0.46303 0.33585
  -3   2   1 4654.86  252.55   1-0.53388-0.69431 0.77911 0.55699 0.32855 0.45573
   3   2   0 1513.46   90.74   1 0.00000-0.10287 0.86447 0.67575-0.50268-0.72991
  -3  -2   0 1426.42   96.21   1 0.00000 0.10287 0.65286 0.84158-0.75747-0.53024
   3  -2   0 1313.04  165.98   1-0.73970-0.62978 0.43789 0.68855 0.51096 0.35952
  -3   2   0 1640.80  189.64   1-0.60484-0.71476 0.69513 0.44447 0.38852 0.53995
   3  -2   0 1441.39   87.29   1-0.79592-0.68853-0.19233 0.06071-0.57402-0.72265
   3   2   1 1826.21   94.73   1 0.00000-0.15365 0.92935 0.76912-0.36919-0.62035
  -3  -2  -1 1839.18  103.84   1 0.00000 0.15365 0.72650 0.88673-0.68716-0.43600
   3   2   1 1804.68  157.93   1-0.79134-0.94580 0.22715 0.06508 0.56760 0.31815
  -3   2  -1 1362.85  183.97   1-0.65790-0.71731 0.61484 0.33565 0.43487 0.61056
  -3   2  -1 1894.25  108.91   1-0.80316-0.85972-0.00431-0.28583-0.59573-0.42328
   3  -2   1 1735.93   94.34   1-0.76043-0.70387-0.37239-0.09088-0.53203-0.70448
   3   2   2 1613.61   83.50   1 0.00000-0.20503 0.97490 0.84316-0.22263-0.49702
  -3  -2  -2 1670.41   95.46   1 0.00000 0.20442 0.78414 0.91588-0.62057-0.34548
   3  -2   2 1589.58  137.31   1-0.79744-0.78854 0.17859 0.48632 0.57635 0.37640
  -3   2  -2 1575.43  188.82   1-0.69576-0.70466 0.54389 0.23616 0.46913 0.66908
   3   2   2 1450.23  185.89   1-0.65201-0.85697 0.62472 0.49119 0.42964 0.15594
  -3   2  -2 1562.85   98.45   1-0.80108-0.80681-0.13694-0.44693-0.58267-0.38639
   3  -2   2 1512.88   92.68   1-0.71123-0.70550-0.51021-0.20023-0.48355-0.67983
   3   2   3  277.06   44.50   1 0.00000-0.25584 0.99763 0.89439-0.06872-0.36687
  -3  -2  -3  254.93   50.61   1 0.00000 0.25520 0.82721 0.93046-0.56187-0.26286
   3  -2   3  -38.66   95.62   1-0.80406-0.84567 0.05005 0.38631 0.59243 0.36823
  -3   2  -3  314.99  155.50   1-0.72178-0.68017 0.48520 0.14894 0.49355 0.71775
  -3   2  -3  331.06   58.09   1-0.79088-0.74578-0.23030-0.56875-0.56698-0.34687
   3  -2   3  198.03   51.44   1-0.65814-0.70324-0.61444-0.27599-0.43508-0.65519
   3   2   4  246.09   37.43   1 0.00000-0.30664 0.99643 0.92169 0.08433-0.23756
  -3  -2  -4  270.66   50.86   1 0.00000 0.30598 0.85797 0.93273-0.51369-0.19075
  -3   2  -4  434.30  159.45   1-0.73910-0.64698 0.43959 0.07480 0.51037 0.75882
  -3   2  -4  165.85   53.50   1-0.77948-0.68356-0.29431-0.66124-0.55296-0.30903
   3  -2   4  213.87   57.53   1-0.60339-0.69988-0.69709-0.33133-0.38727-0.63275
   3   2   5 1146.92  133.04   1 0.00000-0.35745 0.97305 0.92681 0.23058-0.11507
  -3  -2  -5 1372.19  150.73   1 0.00000 0.35675 0.87878 0.92505-0.47721-0.13033
  -3   2  -5 1211.03  208.25   1-0.75018-0.60755 0.40658 0.01325 0.52145 0.79416
  -3   2  -5 1203.60  139.64   1-0.76976-0.62300-0.33716-0.73256-0.54202-0.27426
   3  -2   5 1072.39  147.25   1-0.55275-0.70012-0.75888-0.36487-0.34431-0.61374
  -3  -2  -5 1858.64  208.68   1-0.17399 0.18283-0.98377-0.93541-0.04365 0.30259
  -3   2  -5 1471.25  159.85   1-0.01535 0.12810 0.75643 0.36212 0.65389 0.92328
   3   2   5 1585.12  171.44   1-0.20647-0.56231 0.86660 0.81982 0.45427 0.10812
   3   2   6  242.17   42.40   1 0.00000-0.40826 0.93059 0.91285 0.36604-0.00337
  -3   2  -6  179.16   76.64   1 0.00000 0.19616-0.30556-0.72734-0.95217-0.65763
  -3   2  -6  549.69  157.81   1-0.75678-0.56364 0.38503-0.03683 0.52823 0.82519
  -3   2  -6  157.88   55.54   1-0.76256-0.56497-0.36473-0.78860-0.53428-0.24269
   3  -2   6  183.35   56.31   1-0.50460-0.70285-0.80793-0.38568-0.30432-0.59770
  -3  -2  -6  229.01   50.86   1-0.23955 0.16815-0.96633-0.94622-0.09383 0.27636
  -3   2  -6  222.19   48.80   1-0.04175 0.15222 0.77559 0.35278 0.62985 0.92323
   3   2   6  286.60   50.36   1-0.14443-0.55079 0.83828 0.82000 0.52574 0.15560
  -3  -2  -7  210.02   50.13   1 0.00000 0.45830 0.89838 0.88767-0.43920-0.04447
  -3   2  -7   57.31   64.52   1 0.00000 0.24686-0.27520-0.72524-0.96138-0.64271
  -3   2  -7 -433.02  170.80   1-0.76007-0.51642 0.37365-0.07674 0.53166 0.85288
  -3   2  -7  164.52   58.21   1-0.75794-0.50953-0.38107-0.83341-0.52943-0.21402
   3  -2   7  264.05   74.82   1-0.45875-0.70788-0.84754-0.39704-0.26684-0.58417
  -3  -2  -7  177.93   54.84   1-0.29677 0.16181-0.94490-0.95304-0.13816 0.25598
  -3   2  -7  107.25   42.65   1-0.06725 0.17725 0.79292 0.34162 0.60559 0.92297
   3   2   7  421.46   66.09   1-0.08807-0.54495 0.80623 0.81645 0.58500 0.19086
  -3   2  -8   -2.59   73.41   1 0.00000 0.29755-0.24104-0.71934-0.97051-0.62769
  -3   2  -8  222.89  155.85   1-0.76077-0.46661 0.37118-0.10775 0.53239 0.87787
  -3   2  -8   67.92   47.21   1-0.75562-0.45638-0.38893-0.86974-0.52703-0.18778
  -3  -2  -8   -2.05   57.40   1-0.34740 0.16206-0.92069-0.95708-0.17784 0.24024
   3   2   8  146.45   44.82   1-0.03660-0.54400 0.77195 0.81066 0.63462 0.21649
  -3  -2  -9  511.16   60.96   1 0.00000 0.55986 0.89626 0.82858-0.44350-0.00092
  -3   2  -9  646.86  102.56   1 0.00000 0.34822-0.20328-0.71019-0.97911-0.61184
  -3   2  -9  848.71  219.47   1-0.75925-0.41459 0.37652-0.13094 0.53080 0.90053
  -3   2  -9  362.22   58.85   1-0.75524-0.40516-0.39021-0.89949-0.52663-0.16356
  -3  -2  -9  888.59   88.48   1-0.39277 0.16756-0.89443-0.95907-0.21380 0.22823
  -3  -2 -10  268.24   65.20   1 0.00000 0.61063 0.88805 0.79188-0.45973 0.00677
  -3   2 -10  597.69  129.74   1 0.00000 0.39892-0.16229-0.69748-0.98674-0.59529
  -3   2 -10  598.32  189.03   1-0.75567-0.36049 0.38877-0.14723 0.52708 0.92106
  -3   2 -10  307.06   76.48   1-0.75642-0.35552-0.38622-0.92397-0.52786-0.14096
  -3  -2 -10  105.15   69.82   1-0.43388 0.17734-0.86652-0.95941-0.24673 0.21925
  -3   2 -11   19.12   90.76   1 0.00000 0.44961-0.11804-0.68152-0.99300-0.57737
  -3   2 -11   41.04   65.75   1-0.75886-0.30713-0.37789-0.94411-0.53039-0.11967
  -3  -2 -11   12.43   56.83   1-0.47147 0.19063-0.83718-0.95832-0.27718 0.21275
  -3   2 -12   65.78  112.00   1 0.00000 0.50031-0.07053-0.66231-0.99750-0.55769
  -3   2 -12  123.98  104.43   1-0.76225-0.25969-0.36587-0.96056-0.53395-0.09940
  -3  -2 -12  151.71   74.99   1-0.50610 0.20688-0.80653-0.95592-0.30555 0.20833
   3   3 -14   61.73  104.96   1 0.00000 0.55509 0.45689-0.23959-0.88951-0.79653
   3   3 -14    4.91   80.88   1-0.80116-0.24495-0.13588-0.83291-0.58281-0.49623
   3  -3 -14  131.01   77.21   1-0.43438 0.43732-0.86615-0.89830-0.24714-0.04235
   3   3 -13  221.98   87.89   1 0.00000 0.50439 0.43531-0.23288-0.90027-0.83147
   3  -3 -13  638.96  248.27   1-0.48423 0.33578 0.82631 0.81634 0.28760 0.46992
   3   3 -13  357.02  107.99   1-0.80140-0.29602-0.13230-0.80087-0.58330-0.52055
   3  -3 -13  567.05  104.69   1-0.38829 0.43253-0.89723-0.90113-0.21023-0.02938
   3   3 -12  139.60  113.73   1 0.00000 0.45369 0.41903-0.22088-0.90797-0.86334
   3  -3 -12  -16.14  204.40   1-0.48088 0.28840 0.82921 0.84862 0.28486 0.44345
   3   3 -12  156.51  130.95   1-0.80201-0.34746-0.12246-0.76255-0.58461-0.54568
   3  -3 -12  281.56   85.77   1-0.33742 0.43252-0.92587-0.90152-0.16999-0.01309
   3   3 -11  105.03   68.88   1 0.00000 0.40300 0.40841-0.20321-0.91279-0.89235
   3  -3 -11  430.39  173.71   1-0.48209 0.23670 0.82817 0.87604 0.28585 0.42013
   3   3 -11  195.22   67.96   1-0.80289-0.39917-0.10521-0.71684-0.58676-0.57166
   3  -3 -11  -86.47   54.34   1-0.28089 0.43817-0.95145-0.89885-0.12580 0.00713
   3   3 -10  154.47   76.39   1 0.00000 0.35230 0.40392-0.17941-0.91479-0.91852
   3  -3 -10   66.06  161.45   1-0.48826 0.18022 0.82278 0.89841 0.29089 0.40045
   3   3 -10   83.53   70.39   1-0.80375-0.45086-0.07914-0.66229-0.58967-0.59839
   3  -3 -10  221.53   51.50   1-0.21759 0.45059-0.97299-0.89215-0.07695 0.03204
   3   3  -9 1616.84  244.89   1 0.00000 0.30160 0.40613-0.14891-0.91381-0.94173
   3  -3  -9 2189.99  344.94   1-0.50195 0.11601 0.81039 0.91456 0.30214 0.38744
   3   3  -9 2074.83  301.36   1-0.80403-0.50197-0.04250-0.59718-0.59306-0.62561
  -3  -3   9 1530.65  237.86   1-0.61793-0.92106-0.67698-0.12253-0.39981-0.36963
   3  -3  -9 2387.21  335.13   1-0.14625 0.47105-0.98898-0.87989-0.02261 0.06243
   3   3  -8 1961.86  219.40   1 0.00000 0.25091 0.41566-0.11109-0.90951-0.96161
  -3  -3   8 1816.37  204.88   1 0.00000-0.25091-0.22945 0.29730-0.97332-0.92122
   3  -3  -8 2005.31  259.03   1-0.52184 0.04561 0.79132 0.92402 0.31856 0.37960
  -3  -3   8 1481.41  182.39   1-0.66790-0.91914-0.59743-0.07122-0.44381-0.38743
  -3   3   7 1157.81  116.81   1 0.00000-0.51619 0.96228 0.79830-0.27204-0.31025
   3   3  -7  991.68  103.13   1 0.00000 0.20021 0.43320-0.06527-0.90129-0.97757
  -3  -3   7  929.25   93.75   1 0.00000-0.20021-0.14385 0.35462-0.98959-0.91332
   3  -3  -7  976.83  149.96   1-0.54758-0.03063 0.76456 0.92579 0.33998 0.37678
  -3  -3   7  673.59   86.73   1-0.71362-0.91402-0.50471-0.00697-0.48580-0.40559
  -3   3   6 2147.59  231.31   1 0.00000-0.46541 0.71159 0.51912-0.70258-0.71686
   3   3  -6 2427.00  270.06   1 0.00000 0.14951 0.45937-0.01080-0.88824-0.98869
  -3  -3   6 2256.68  255.39   1 0.00000-0.14951-0.05627 0.41390-0.99841-0.89795
   3  -3  -6 1938.15  242.52   1-0.57842-0.11198 0.72903 0.91880 0.36596 0.37850
  -3  -3   6 1850.23  226.65   1-0.75413-0.90370-0.39387 0.07539-0.52549-0.42146
  -3   3   6 2538.99  267.90   1-0.07261-0.53796 0.79642 0.60534 0.60035 0.58664
   3   3  -5  194.50   66.18   1 0.00000 0.09828 0.49954 0.05795-0.86628-0.99347
  -3   3   5  306.28   59.04   1 0.00000-0.41406 0.45970 0.23827-0.88807-0.87850
  -3  -3   5   92.61   64.86   1 0.00000-0.09882 0.03233 0.47422-0.99947-0.87483
   3  -3  -5  654.12  146.34   1-0.61313-0.19720 0.68374 0.90205 0.39566 0.38394
  -3  -3   5  138.83   64.65   1-0.78543-0.88417-0.26349 0.17730-0.56005-0.43219
  -3   3   5  214.95   38.75   1-0.17332-0.58815 0.85240 0.63283 0.49331 0.50358
   3   3  -4  -81.09   65.45   1 0.00000 0.04750 0.54387 0.13077-0.83916-0.99027
  -3   3   4    7.30   67.71   1 0.00000-0.36337 0.26105 0.01134-0.96532-0.93157
  -3  -3   4  -47.12   64.11   1 0.00000-0.04812 0.12079 0.53440-0.99267-0.84385
   3  -3  -4   92.49  116.57   1-0.64998-0.28455 0.62807 0.87490 0.42784 0.39187
  -3   3   4 -208.38  134.20   1-0.34033-0.70564 0.92438 0.67729 0.17227 0.20814
  -3  -3   4  -89.96   66.82   1-0.80244-0.85035-0.11466 0.29766-0.58561-0.43392
   3   3  -3 5108.70  275.34   1 0.00000-0.00327 0.59718 0.21257-0.80210-0.97713
  -3  -3   3 4453.28  247.99   1 0.00000 0.00257 0.20768 0.59300-0.97819-0.80519
  -3   3   3 4914.32  265.17   1 0.00000-0.31267 0.11385-0.16414-0.99349-0.93556
   3  -3  -3 4517.40  287.54   1-0.68683-0.37192 0.56194 0.83731 0.46094 0.40071
  -3   3   3 3819.91  308.39   1-0.43032-0.74514 0.86910 0.59355 0.24387 0.30405
   3   3  -2  -37.33   69.76   1 0.00000-0.05404 0.65830 0.30218-0.75274-0.95171
  -3  -3   2  -14.40   63.14   1 0.00000 0.05326 0.29137 0.64840-0.95660-0.75942
  -3   3   2   99.14   66.49   1 0.00000-0.26197 0.00812-0.29816-0.99996-0.91785
   3   3  -2   51.49  116.43   1-0.80401-0.86040 0.03990-0.31808 0.59327 0.39815
   3  -3  -2  217.98  140.14   1-0.72143-0.45703 0.48606 0.78997 0.49322 0.40873
  -3   3   2  134.50  141.20   1-0.50735-0.77175 0.80535 0.50144 0.30658 0.39107
   3   3  -1  697.60   76.90   1 0.00000-0.10482 0.72498 0.39735-0.68876-0.91166
  -3  -3   1  577.93   83.82   1 0.00000 0.10396 0.37018 0.69892-0.92896-0.70760
  -3   3   1  485.84   77.19   1 0.00000-0.21128-0.06610-0.40068-0.99781-0.89152
   3   3  -1  683.24  124.26   1-0.80178-0.90868 0.12633-0.20312 0.58410 0.36473
   3  -3  -1  812.09  146.06   1-0.75166-0.53776 0.40187 0.73431 0.52297 0.41422
  -3   3   1  213.64  172.50   1-0.57105-0.78494 0.73790 0.40546 0.35972 0.46846
   3   3   0 1101.64   85.65   1 0.00000-0.15560 0.79373 0.49459-0.60825-0.85508
  -3  -3   0 1120.60   98.01   1 0.00000 0.15466 0.44250 0.74295-0.89676-0.65122
  -3   3   0 1125.51   98.70   1 0.00000-0.16058-0.11667-0.47954-0.99317-0.86270
   3   3   0 1209.33  164.14   1-0.78838-0.94579 0.24624-0.05467 0.56374 0.32011
  -3   3   0  657.77  175.97   1-0.62156-0.78495 0.67176 0.31079 0.40296 0.53595
   3  -3   0 1182.09   88.71   1-0.80330-0.64335-0.09481 0.26853-0.58797-0.71692
   3   3   1 3511.84  199.65   1 0.00000-0.20637 0.85996 0.58931-0.51035-0.78110
  -3  -3  -1 3687.58  215.44   1 0.00000 0.20637 0.51065 0.78131-0.85978-0.58903
  -3   3  -1 3645.84  216.28   1 0.00000-0.10988-0.14934-0.54050-0.98878-0.83413
   3  -3   1 3490.50  235.32   1-0.79281-0.67993 0.21684 0.60635 0.56958 0.41233
   3   3   1 3142.65  262.40   1-0.75001-0.95793 0.40711 0.13473 0.52128 0.25340
  -3   3  -1 3063.40  280.11   1-0.66035-0.77323 0.61066 0.22115 0.43705 0.59430
   3  -3   1 3367.29  200.36   1-0.78917-0.68006-0.24132 0.15049-0.56476-0.71754
   3   3   2  315.27   49.60   1 0.00000-0.25715 0.91838 0.67622-0.39568-0.69035
  -3  -3  -2  346.17   68.12   1 0.00000 0.25715 0.56614 0.80831-0.82430-0.52962
  -3   3  -2  309.12   79.11   1 0.00000-0.05919-0.16825-0.58769-0.98574-0.80691
   3  -3   2  245.87   88.47   1-0.80212-0.73975 0.12052 0.53857 0.58486 0.40336
  -3   3  -2  -38.09  145.02   1-0.68931-0.75168 0.55703 0.13898 0.46321 0.64471
   3   3   2  161.29  122.14   1-0.66068-0.91911 0.61009 0.36624 0.43735 0.14521
   3  -3   2  375.10   60.15   1-0.76121-0.70292-0.36962 0.05065-0.53285-0.70946
   3   3   3 1827.50  197.07   1 0.00000-0.30792 0.96380 0.75012-0.26662-0.58522
  -3  -3  -3 2042.14  224.54   1 0.00000 0.30792 0.61245 0.82612-0.79050-0.47189
  -3   3  -3 1558.21  179.58   1 0.00000-0.00849-0.17634-0.62407-0.98432-0.78131
   3  -3   3 1614.45  204.10   1-0.80376-0.79191 0.02438 0.47095 0.59444 0.38868
  -3   3  -3 2232.12  282.44   1-0.71039-0.72224 0.51214 0.06556 0.48275 0.68851
   3   3   3 1646.47  277.45   1-0.48109-0.78941 0.82903 0.61306 0.28503-0.03131
   3  -3   3 1503.37  183.23   1-0.72439-0.71694-0.47871-0.02996-0.49605-0.69648
   3   3   4  301.05   42.22   1 0.00000-0.35947 0.99180 0.80667-0.12774-0.46910
  -3  -3  -4  326.50   60.02   1 0.00000 0.35870 0.64955 0.83473-0.76031-0.41778
  -3   3  -4  271.19   69.24   1 0.00000 0.04220-0.17574-0.65176-0.98443-0.75724
  -3   3  -4  325.76  174.05   1-0.72532-0.68667 0.47638 0.00127 0.49694 0.72696
  -3   3  -4   51.46   62.75   1-0.80404-0.76067-0.05786-0.53509-0.59174-0.36748
   3  -3   4  307.37   49.73   1-0.68264-0.72601-0.57012-0.09290-0.45712-0.68137
   3   3   5  146.48   40.00   1 0.00000-0.41028 0.99984 0.84320 0.01773-0.34738
  -3  -3  -5   99.90   56.13   1 0.00000 0.40948 0.67773 0.83443-0.73530-0.36884
  -3   3  -5    5.82   83.58   1 0.00000 0.09289-0.16800-0.67231-0.98578-0.73441
  -3   3  -5   29.26  151.19   1-0.73552-0.64635 0.44957-0.05407 0.50684 0.76111
  -3   3  -5   83.19   64.47   1-0.80245-0.70826-0.11431-0.62001-0.58565-0.33756
   3  -3   5   35.81   66.08   1-0.63851-0.73271-0.64635-0.14066-0.41775-0.66583
   3   3   6  797.90   95.75   1 0.00000-0.46108 0.98648 0.85834 0.16384-0.22503
  -3  -3  -6  870.59  110.26   1 0.00000 0.46025 0.69746 0.82567-0.71661-0.32622
  -3   3  -6  951.49  127.27   1 0.00000 0.14359-0.15424-0.68684-0.98803-0.71248
  -3   3  -6  707.20  197.54   1-0.74203-0.60236 0.43119-0.10099 0.51327 0.79180
  -3   3  -6  841.19  107.11   1-0.79957-0.65455-0.15628-0.69045-0.57986-0.30795
   3  -3   6  494.10  108.81   1-0.59139-0.73727-0.71282-0.17998-0.37699-0.65117
   3   3   6 1052.86  121.92   1-0.21079-0.67024 0.86828 0.73973 0.44904 0.05971
  -3  -3  -7   23.63   61.61   1 0.00000 0.51103 0.70919 0.80891-0.70501-0.29069
  -3   3  -7   27.97   85.09   1 0.00000 0.19429-0.13529-0.69618-0.99080-0.69107
  -3   3  -7  230.03  162.82   1-0.74563-0.55545 0.42056-0.14015 0.51687 0.81965
  -3   3  -7  164.33   58.49   1-0.79659-0.60074-0.18642-0.74906-0.57504-0.27930
  -3  -3  -7   39.19   54.51   1-0.19077 0.32017-0.98000-0.87755-0.05644 0.35690
   3   3   7  151.44   50.07   1-0.15214-0.66211 0.84221 0.74216 0.51723 0.10390
  -3  -3  -8  180.72   63.78   1 0.00000 0.56181 0.71322 0.78444-0.70094-0.26269
  -3   3  -8   76.74   87.37   1 0.00000 0.24498-0.11176-0.70094-0.99373-0.66982
  -3   3  -8  133.48   58.10   1-0.79413-0.54744-0.20693-0.79803-0.57142-0.25185
  -3  -3  -8  221.95   53.98   1-0.24969 0.31213-0.96297-0.88877-0.10165 0.33564
   3   3   8  310.62   56.48   1-0.09734-0.65784 0.81190 0.74035 0.57561 0.13829
  -3  -3  -9   -6.80   67.20   1 0.00000 0.61258 0.70955 0.75229-0.70465-0.24247
  -3   3  -9 -136.80   78.11   1 0.00000 0.29568-0.08410-0.70156-0.99645-0.64836
  -3   3  -9   84.63   61.33   1-0.79243-0.49492-0.21954-0.83911-0.56907-0.22567
  -3  -3  -9  188.77  133.42   1-0.30323 0.30947-0.94209-0.89614-0.14320 0.31804
   3   3   9   68.65   48.55   1-0.04614-0.65715 0.77865 0.73559 0.62575 0.16444
  -3   3 -10 -201.86   88.98   1 0.00000 0.34638-0.05261-0.69836-0.99861-0.62634
  -3   3 -10  113.09   91.31   1-0.79157-0.44322-0.22561-0.87365-0.56790-0.20068
  -3  -3 -10  -43.45   62.26   1-0.35214 0.31144-0.91815-0.90045-0.18158 0.30360
  -3   3 -11  170.63  100.65   1 0.00000 0.39707-0.01751-0.69155-0.99984-0.60339
  -3   3 -11 -153.01   74.08   1-0.79148-0.39231-0.22617-0.90268-0.56779-0.17674
  -3  -3 -11    7.90   85.79   1-0.39708 0.31738-0.89170-0.90225-0.21723 0.29190
   3   4 -13  145.59   95.10   1 0.00000 0.45185 0.46565-0.31310-0.88496-0.83534
   3  -4 -13  -83.13   64.70   1-0.31647 0.55671-0.93608-0.82939-0.15355 0.04649
   3   4 -12  210.56   87.47   1 0.00000 0.40115 0.45264-0.29782-0.89168-0.86624
   3  -4 -12   31.92   60.02   1-0.26016 0.56215-0.95930-0.82436-0.10974 0.06635
   3   4 -11  140.95   99.54   1 0.00000 0.35045 0.44455-0.27762-0.89575-0.89448
   3  -4 -11  -75.99  137.62   1-0.63220 0.14025 0.65603 0.81344 0.41222 0.56447
   3  -4 -11  -13.95   65.67   1-0.19875 0.57268-0.97805-0.81486-0.06253 0.08961
   3   4 -10   78.25   93.77   1 0.00000 0.29976 0.44170-0.25218-0.89716-0.92007
   3  -4 -10 -179.21  144.09   1-0.63714 0.08480 0.64849 0.83443 0.41654 0.54453
   3   4  -9  428.07  100.34   1 0.00000 0.24906 0.44445-0.22115-0.89580-0.94289
   3  -4  -9  420.17  145.40   1-0.64617 0.02526 0.63424 0.84872 0.42448 0.52822
  -3   4   8  530.44   94.59   1 0.00000-0.61969 0.98130 0.73538-0.19248-0.27421
   3   4  -8  523.54  103.17   1 0.00000 0.19836 0.45320-0.18410-0.89140-0.96268
   3  -4  -8  538.64  139.43   1-0.65887-0.03794 0.61319 0.85621 0.43574 0.51522
  -3   4   8  572.17   86.35   1-0.02164-0.64113 0.76110 0.51675 0.64826 0.56737
  -3   4   7  729.03  115.06   1 0.00000-0.56891 0.84550 0.57110-0.53396-0.59175
   3   4  -7  527.59  105.69   1 0.00000 0.14767 0.46837-0.14064-0.88352-0.97898
  -3  -4   7  555.41  108.99   1 0.00000-0.14767-0.17559 0.43342-0.98446-0.88900
   3  -4  -7  711.82  156.58   1-0.67465-0.10423 0.58518 0.85673 0.44988 0.50511
  -3  -4   7  452.15  104.62   1-0.74366-0.89150-0.42643 0.18160-0.51489-0.41501
  -3   4   7  771.78  119.43   1-0.09342-0.66238 0.80952 0.53667 0.57960 0.52270
  -3   4   6  809.95  104.94   1 0.00000-0.51813 0.67863 0.37573-0.73447-0.76834
   3   4  -6  908.05  123.58   1 0.00000 0.09633 0.49509-0.08540-0.86883-0.99167
  -3  -4   6  884.34  125.90   1 0.00000-0.09697-0.10594 0.47479-0.99437-0.87473
   3   4  -6 1048.67  178.81   1-0.80399-0.71181 0.06466-0.51778 0.59110 0.47457
   3  -4  -6  773.15  169.96   1-0.69275-0.17284 0.55007 0.85015 0.46637 0.49734
  -3  -4   6 1006.99  136.78   1-0.77292-0.86993-0.32405 0.25551-0.54550-0.42179
  -3   4   6  993.81  115.32   1-0.18025-0.69870 0.85555 0.55420 0.48530 0.45240
   3   4  -5  201.38   85.47   1 0.00000 0.04555 0.52387-0.02813-0.85179-0.99856
  -3   4   5   39.32   60.97   1 0.00000-0.46735 0.52100 0.18962-0.85355-0.86349
  -3  -4   5   28.33   71.90   1 0.00000-0.04628-0.03673 0.51571-0.99932-0.85550
   3   4  -5   18.00  113.03   1-0.80357-0.76190 0.08627-0.46763 0.58891 0.44812
   3  -4  -5 -420.26  133.36   1-0.71226-0.24286 0.50786 0.83648 0.48451 0.49123
  -3  -4   5   30.15   74.89   1-0.79360-0.83979-0.21096 0.34013-0.57068-0.42314
   3   4  -4  400.47   76.00   1 0.00000-0.00522 0.55979 0.03627-0.82862-0.99932
  -3   4   4  382.04   72.15   1 0.00000-0.41591 0.38314 0.02288-0.92368-0.90911
  -3  -4   4  490.77   82.51   1 0.00000 0.00441 0.03132 0.55548-0.99950-0.83151
   3   4  -4  169.19  106.33   1-0.80224-0.81108 0.11836-0.40701 0.58514 0.42009
   3  -4  -4  -55.71  134.88   1-0.73212-0.31323 0.45874 0.81590 0.50352 0.48599
  -3   4   4  -52.89  143.00   1-0.39256-0.81123 0.89457 0.53710 0.21363 0.23111
  -3  -4   4  490.70   83.83   1-0.80348-0.79884-0.08930 0.43332-0.58859-0.41722
   3   4  -3  331.40   70.48   1 0.00000-0.05599 0.60267 0.10764-0.79798-0.99261
  -3   4   3  375.23   74.26   1 0.00000-0.36521 0.27187-0.11667-0.96233-0.92358
  -3  -4   3  208.61   87.35   1 0.00000 0.05511 0.09747 0.59334-0.99523-0.80306
   3   4  -3  374.43  138.86   1-0.79898-0.85833 0.16291-0.33392 0.57885 0.38955
   3  -4  -3  243.14  117.90   1-0.75126-0.38288 0.40314 0.78883 0.52256 0.48077
  -3   4   3  -70.40  172.53   1-0.46424-0.83243 0.84312 0.45719 0.27130 0.31309
   3   4  -2  114.28   71.46   1 0.00000-0.10677 0.65190 0.18536-0.75829-0.97685
  -3   4   2  188.32   73.40   1 0.00000-0.31451 0.18342-0.23342-0.98303-0.92010
  -3  -4   2  -76.61   81.74   1 0.00000 0.10580 0.16086 0.62845-0.98697-0.77061
   3   4  -2  -67.11  113.72   1-0.79205-0.90191 0.22226-0.24603 0.56855 0.35499
   3  -4  -2   -8.75  108.45   1-0.76862-0.45075 0.34171 0.75594 0.54078 0.47473
  -3   4   2 -335.46  186.11   1-0.52486-0.84273 0.78831 0.37408 0.32106 0.38710
   3   4  -1 2234.04  134.79   1 0.00000-0.15755 0.70631 0.26826-0.70789-0.95037
  -3  -4   1 2424.17  167.80   1 0.00000 0.15650 0.22067 0.65996-0.97534-0.73480
  -3   4   1 2479.37  156.12   1 0.00000-0.26382 0.11487-0.33026-0.99338-0.90627
   3  -4  -1 2273.62  170.57   1-0.78325-0.51588 0.27534 0.71810 0.55740 0.46710
  -3   4   1 2107.24  225.92   1-0.57530-0.84266 0.73281 0.29005 0.36332 0.45362
   3   4   0  177.47   53.26   1 0.00000-0.20832 0.76405 0.35449-0.64514-0.91155
  -3  -4   0  175.39   75.79   1 0.00000 0.20720 0.27606 0.68706-0.96113-0.69642
  -3   4   0  235.59   79.89   1 0.00000-0.21312 0.06315-0.41026-0.99800-0.88671
   3  -4   0 -131.41  102.70   1-0.79437-0.57752 0.20503 0.67632 0.57177 0.45721
   3   4   0   61.94  140.18   1-0.75376-0.96464 0.39507-0.01616 0.52512 0.26305
  -3   4   0   96.21  153.80   1-0.61602-0.83288 0.67968 0.20839 0.39816 0.51271
   3  -4   0  129.99   63.66   1-0.80388-0.59138-0.07262 0.40101-0.59033-0.69960
   3   4   1  568.24   74.79   1 0.00000-0.25910 0.82252 0.44145-0.56872-0.85906
  -3  -4  -1  610.48   84.93   1 0.00000 0.25789 0.32626 0.70897-0.94528-0.65638
  -3   4  -1  609.20   94.39   1 0.00000-0.16242 0.02550-0.47620-0.99967-0.86420
   3  -4   1  410.69  129.06   1-0.80143-0.63508 0.13186 0.63168 0.58336 0.44455
   3   4   1  532.98  147.82   1-0.71056-0.97195 0.51174 0.12904 0.48292 0.19659
  -3   4  -1  889.76  205.30   1-0.64819-0.81454 0.63097 0.13114 0.42627 0.56508
   3  -4   1  723.55   82.00   1-0.79612-0.63445-0.19062 0.31148-0.57432-0.70742
   3   4   2  342.05   59.50   1 0.00000-0.30987 0.87843 0.52584-0.47785-0.79212
  -3  -4  -2  418.89   83.15   1 0.00000 0.30859 0.37059 0.72502-0.92879-0.61571
  -3   4  -2  372.44   77.01   1 0.00000-0.11173-0.00040-0.53040-1.00000-0.84034
   3  -4   2  363.27  118.56   1-0.80405-0.68822 0.05688 0.58524 0.59182 0.42876
  -3   4  -2  591.25  179.56   1-0.67311-0.78894 0.58802 0.05966 0.44849 0.61155
   3   4   2  192.39  121.17   1-0.63838-0.95028 0.64656 0.29239 0.41763 0.10705
   3  -4   2  318.79   69.71   1-0.77816-0.66732-0.30060 0.22997-0.55144-0.70836
   3   4   3  833.49   97.73   1 0.00000-0.36065 0.92798 0.60388-0.37261-0.71080
  -3  -4  -3  888.61  118.51   1 0.00000 0.35929 0.40851 0.73465-0.91275-0.57549
  -3   4  -3  732.92  106.49   1 0.00000-0.06103-0.01648-0.57477-0.99986-0.81603
  -3   4  -3  562.67  232.31   1-0.69200-0.75733 0.55159-0.00529 0.46568 0.65300
   3   4   3  535.45  164.81   1-0.52301-0.88542 0.79015 0.46452 0.31953-0.01530
   3  -4   3  759.06   98.43   1-0.75210-0.69208-0.40046 0.15858-0.52341-0.70417
   3   4   4  511.78   70.16   1 0.00000-0.41229 0.96694 0.67141-0.25498-0.61580
  -3  -4  -4  283.73   72.46   1 0.00000 0.40998 0.43956 0.73741-0.89821-0.53677
  -3   4  -4  661.82  114.46   1 0.00000-0.01033-0.02425-0.61083-0.99970-0.79169
  -3   4  -4  394.96  207.74   1-0.70599-0.72081 0.52198-0.06344 0.47864 0.69021
   3   4   4  566.32  219.59   1-0.35143-0.76361 0.91854 0.62064 0.18102-0.17801
   3   4   5 1383.71  181.53   1 0.00000-0.46310 0.99214 0.72511-0.12507-0.50965
  -3  -4  -5 1248.60  177.51   1 0.00000 0.46068 0.46340 0.73296-0.88614-0.50052
  -3   4  -5 1740.75  255.22   1 0.00000 0.04035-0.02491-0.63978-0.99968-0.76749
   3   4   6  632.20  112.38   1 0.00000-0.51391 0.99991 0.76137 0.01312-0.39521
  -3  -4  -6  767.08  122.23   1 0.00000 0.51138 0.47970 0.72097-0.87743-0.46763
  -3   4  -6  408.68   93.58   1 0.00000 0.09105-0.01942-0.66257-0.99981-0.74343
   3   4   7  386.93   54.54   1 0.00000-0.56472 0.98776 0.77772 0.15598-0.27611
  -3  -4  -7  304.96   75.47   1 0.00000 0.56207 0.48809 0.70107-0.87279-0.43881
  -3   4  -7  201.90  101.10   1 0.00000 0.14174-0.00852-0.67996-0.99996-0.71941
  -3   4  -7  145.22   75.28   1-0.80326-0.65996-0.00703-0.67996-0.59557-0.31951
   3   4   7  456.32   61.94   1-0.19473-0.75780 0.86182 0.65150 0.46832 0.03581
   3   4   8  777.28  173.88   1 0.00000-0.61553 0.95402 0.77249 0.29971-0.15614
  -3  -4  -8  688.47  154.57   1 0.00000 0.61277 0.48802 0.67272-0.87283-0.41466
  -3   4  -8  411.11  135.70   1 0.00000 0.19244 0.00719-0.69253-0.99997-0.69524
  -3   4  -8  482.87  114.17   1-0.80395-0.60982-0.03466-0.73607-0.59368-0.29379
  -3  -4  -8  739.32  159.77   1-0.17540 0.43879-0.98347-0.79868-0.04473 0.41177
   3   4   8  636.54  131.51   1-0.13936-0.75294 0.83564 0.65381 0.53130 0.07479
  -3   4  -9  314.36  121.79   1 0.00000 0.24314 0.02728-0.70073-0.99962-0.67071
  -3   4  -9  240.66   74.94   1-0.80406-0.55910-0.05460-0.78448-0.59203-0.26831
  -3  -4  -9  226.22   71.16   1-0.23260 0.43246-0.96853-0.81199-0.08848 0.39196
   3   4   9  233.46   68.40   1-0.08665-0.75076 0.80535 0.65202 0.58643 0.10593
  -3   4 -10  101.25  122.24   1 0.00000 0.29383 0.05140-0.70489-0.99867-0.64558
  -3   4 -10    8.31   79.49   1-0.80395-0.50817-0.06784-0.82618-0.59080-0.24325
  -3  -4 -10  -22.36   83.43   1-0.28572 0.43022-0.94951-0.82122-0.12956 0.37483
   3   4  10   33.80   58.04   1-0.03658-0.75120 0.77193 0.64710 0.63465 0.13015
   3   5 -11  373.42  153.66   1 0.00000 0.29748 0.49387-0.33950-0.86953-0.89232
   3  -5 -11 -182.31  150.52   1-0.72887 0.09704 0.46729 0.73501 0.50037 0.67106
   3  -5 -11   56.50   77.14   1-0.14224 0.68155-0.98963-0.71585-0.01958 0.15176
   3   5 -10  655.95  143.95   1 0.00000 0.24671 0.49213-0.31274-0.87051-0.91723
   3  -5 -10  510.95  173.20   1-0.73013 0.04527 0.46400 0.76026 0.50159 0.64802
   3   5  -9   69.97   93.62   1 0.00000 0.19593 0.49518-0.28120-0.86878-0.93943
   3  -5  -9  183.70  139.08   1-0.73398-0.00908 0.45374 0.77854 0.50534 0.62752
  -3   5   8  562.35  107.77   1 0.00000-0.67241 0.93087 0.57453-0.36534-0.46665
   3   5  -8  275.83  106.38   1 0.00000 0.14515 0.50329-0.24461-0.86411-0.95869
   3  -5  -8  379.07  139.54   1-0.74003-0.06563 0.43695 0.79028 0.51129 0.60921
  -3   5   8  512.98   98.43   1-0.07189-0.74447 0.79596 0.44133 0.60106 0.50098
  -3   5   7  619.21   76.29   1 0.00000-0.62163 0.81796 0.43313-0.57527-0.65265
   3   5  -7  519.18   92.22   1 0.00000 0.09438 0.51669-0.20272-0.85617-0.97467
   3  -5  -7  881.11  163.44   1-0.74781-0.12392 0.41394 0.79580 0.51906 0.59273
  -3   5   7  582.57   67.04   1-0.14749-0.76955 0.83985 0.45673 0.52238 0.44629
  -3   5   6  520.96   79.54   1 0.00000-0.57086 0.69707 0.28375-0.71699-0.77045
   3   5  -6  829.55  118.64   1 0.00000 0.04360 0.53560-0.15532-0.84446-0.98690
   3  -5  -6  676.82  171.25   1-0.75678-0.18341 0.38500 0.79540 0.52824 0.57765
   3   5  -5  331.36   85.69   1 0.00000-0.00717 0.56017-0.10226-0.82837-0.99473
  -3   5   5  612.99  107.35   1 0.00000-0.52008 0.58234 0.14053-0.81294-0.84247
   3  -5  -5  194.62  154.42   1-0.76638-0.24351 0.35045 0.78939 0.53836 0.56352
  -3   5   5  685.98  399.56   1-0.33937-0.86191 0.92487 0.48548 0.17152 0.14631
   3   5  -4  218.50   78.22   1 0.00000-0.05794 0.59043-0.04351-0.80708-0.99737
  -3   5   4  301.87   83.31   1 0.00000-0.46845 0.47708 0.00626-0.87885-0.88346
  -3   5   4   39.40  209.37   1-0.40878-0.88081 0.88405 0.41620 0.22658 0.22567
   3   5  -3  216.19   75.21   1 0.00000-0.10872 0.62622 0.02076-0.77963-0.99385
  -3   5   3  -43.70   60.83   1 0.00000-0.41775 0.38863-0.11047-0.92139-0.90181
   3  -5  -3  212.75  145.36   1-0.78497-0.36313 0.26602 0.76202 0.55950 0.53614
  -3   5   3 -342.05  206.48   1-0.46911-0.89065 0.83914 0.34283 0.27526 0.29866
   3   5  -2 2326.55  331.85   1 0.00000-0.15949 0.66714 0.09017-0.74492-0.98307
  -3   5   2 2142.95  310.75   1 0.00000-0.36705 0.31449-0.21289-0.94925-0.90550
   3  -5  -2 1776.89  288.53   1-0.79278-0.42144 0.21705 0.74159 0.56954 0.52193
   3   5  -2 2043.57  368.07   1-0.76393-0.92726 0.35969-0.21892 0.53574 0.30374
  -3   5   2 1879.46  343.47   1-0.52021-0.89155 0.79294 0.26840 0.31720 0.36481
   3   5  -1  362.97   93.16   1 0.00000-0.21027 0.71245 0.16396-0.70172-0.96379
  -3   5   1  -38.92   81.03   1 0.00000-0.31636 0.25380-0.30188-0.96725-0.89932
  -3  -5   1  272.97  102.27   1 0.00000 0.20904 0.09423 0.64408-0.99554-0.73583
   3  -5  -1   98.96  136.19   1-0.79885-0.47802 0.16433 0.71740 0.57863 0.50677
   3   5  -1  229.85  204.93   1-0.74398-0.95781 0.42549-0.12459 0.51521 0.25896
   3   5   0  439.91   92.97   1 0.00000-0.26105 0.76099 0.24100-0.64875-0.93475
  -3   5   0  487.12   96.10   1 0.00000-0.26566 0.20530-0.37866-0.97869-0.88658
  -3  -5   0  188.90  104.98   1 0.00000 0.25974 0.13650 0.65806-0.99063-0.70674
   3  -5   0  448.09  135.30   1-0.80274-0.53242 0.10844 0.69004 0.58637 0.49026
   3   5   0  150.62  179.71   1-0.71409-0.97844 0.50361-0.01793 0.48624 0.20574
   3  -5   0  248.39   65.56   1-0.80361-0.53855-0.08461 0.49932-0.58909-0.67869
   3   5   1  263.90   76.63   1 0.00000-0.31182 0.81115 0.31965-0.58482-0.89475
  -3  -5  -1  368.81   96.98   1 0.00000 0.31043 0.17445 0.66772-0.98466-0.67658
  -3   5  -1  429.08  103.38   1 0.00000-0.21496 0.16766-0.44459-0.98584-0.86955
   3  -5   1  303.94  116.51   1-0.80406-0.58425 0.05001 0.66015 0.59243 0.47206
   3   5   1  212.38  176.96   1-0.67003-0.98488 0.59361 0.10060 0.44572 0.14096
   3   5   2 1957.34  223.17   1 0.00000-0.36260 0.86081 0.39779-0.50892-0.84277
  -3  -5  -2 1573.63  190.30   1 0.00000 0.36113 0.20755 0.67253-0.97822-0.64596
  -3   5  -2 1661.26  200.68   1 0.00000-0.16427 0.13958-0.50096-0.99020-0.84973
   3   5   2 1159.02  254.35   1-0.60621-0.97158 0.69327 0.22879 0.38969 0.06068
   3   5   3 1778.54  203.60   1 0.00000-0.41338 0.90734 0.47281-0.42039-0.77817
  -3  -5  -3 1681.65  208.44   1 0.00000 0.41183 0.23529 0.67198-0.97192-0.61548
  -3   5  -3 1691.22  212.80   1 0.00000-0.11357 0.11992-0.54891-0.99278-0.82812
   3   5   3  979.47  262.34   1-0.51566-0.93154 0.79739 0.36144 0.31344-0.03982
   3   5   4  939.75   92.39   1 0.00000-0.46415 0.94772 0.54168-0.31909-0.70081
  -3  -5  -4  644.07   97.93   1 0.00000 0.46252 0.25714 0.66555-0.96637-0.58575
  -3   5  -4  584.40  100.61   1 0.00000-0.06288 0.10767-0.58945-0.99418-0.80535
   3   5   4  282.57  396.49   1-0.39298-0.85851 0.89430 0.48602 0.21396-0.16345
   3   5   5  704.41  122.28   1 0.00000-0.51593 0.97848 0.60104-0.20633-0.61037
  -3  -5  -5  678.19  143.23   1 0.00000 0.51322 0.27254 0.65266-0.96214-0.55734
  -3   5  -5  729.29  154.58   1 0.00000-0.01218 0.10197-0.62344-0.99478-0.78177
   3   5   6  381.22   93.33   1 0.00000-0.56673 0.99668 0.64775-0.08134-0.50914
  -3  -5  -6  507.28  135.03   1 0.00000 0.56392 0.28083 0.63266-0.95975-0.53077
  -3   5  -6  290.07  115.98   1 0.00000 0.03851 0.10209-0.65160-0.99477-0.75757
   3   5   7  123.97   90.46   1 0.00000-0.61754 0.99858 0.67815 0.05312-0.39843
  -3   5  -7  136.61  121.32   1 0.00000 0.08920 0.10746-0.67453-0.99420-0.73283
   3   5   7   24.29   54.84   1-0.21851-0.83467 0.87120 0.55060 0.43960-0.01210
   3   5   8  812.13  256.11   1 0.00000-0.66835 0.98084 0.68891 0.19477-0.28054
  -3   5  -8  947.01  507.12   1 0.00000 0.13990 0.11756-0.69271-0.99306-0.70750
   3   5   8  988.63  511.66   1-0.16405-0.83073 0.84805 0.55595 0.50387 0.02817
  -3   5  -9  408.92  163.02   1 0.00000 0.19060 0.13202-0.70655-0.99124-0.68151
   3   5   9  208.94   81.17   1-0.11132-0.82852 0.82016 0.55656 0.56119 0.06150
   3   6  -9  170.65  112.95   1 0.00000 0.14320 0.54488-0.34193-0.83851-0.92874
   3  -6  -9  226.88  186.92   1-0.78185-0.00348 0.28256 0.71767 0.55574 0.69636
   3   6  -8  567.16  205.19   1 0.00000 0.09243 0.55259-0.30574-0.83345-0.94761
   3  -6  -8 -373.78  159.65   1-0.78376-0.05590 0.27260 0.73625 0.55802 0.67439
  -3   6   7   44.48   76.95   1 0.00000-0.67436 0.82647 0.33122-0.56296-0.65994
   3   6  -7   48.15  122.50   1 0.00000 0.04165 0.56478-0.26506-0.82523-0.96333
   3  -6  -7  193.60  140.18   1-0.78663-0.10927 0.25668 0.74887 0.56153 0.65364
  -3   6   7   -6.32   61.49   1-0.16678-0.84193 0.84935 0.35595 0.50077 0.40549
  -3   6   6  224.61   83.15   1 0.00000-0.62358 0.73306 0.20931-0.68016-0.75321
   3   6  -6  389.35  127.75   1 0.00000-0.00911 0.58158-0.21977-0.81348-0.97550
   3  -6  -6  335.84  160.06   1-0.79011-0.16327 0.23532 0.75603 0.56598 0.63383
  -3   6   5  393.99  109.84   1 0.00000-0.57280 0.64346 0.09123-0.76547-0.81459
   3   6  -5   39.41   85.19   1 0.00000-0.05989 0.60304-0.16981-0.79770-0.98365
   3  -6  -5  269.05  133.91   1-0.79387-0.21753 0.20895 0.75820 0.57105 0.61465
   3   6  -4 -261.29   96.97   1 0.00000-0.11067 0.62915-0.11522-0.77727-0.98715
  -3   6   4  -81.22   89.73   1 0.00000-0.52203 0.56144-0.01928-0.82751-0.85270
   3  -6  -4  245.47  155.10   1-0.79751-0.27168 0.17800 0.75579 0.57644 0.59579
   3   6  -3  722.31  145.85   1 0.00000-0.16144 0.65975-0.05612-0.75147-0.98528
  -3   6   3  765.63  141.83   1 0.00000-0.47029 0.48566-0.12400-0.87414-0.87375
   3  -6  -3  342.56  152.34   1-0.80065-0.32534 0.14288 0.74920 0.58183 0.57692
   3   6  -2  528.66  112.06   1 0.00000-0.21222 0.69453 0.00713-0.71946-0.97719
  -3   6   2  266.17   86.99   1 0.00000-0.41960 0.42252-0.21542-0.90634-0.88177
   3  -6  -2  157.78  130.03   1-0.80294-0.37813 0.10402 0.73887 0.58690 0.55774
   3   6  -1  237.89   83.01   1 0.00000-0.26300 0.73294 0.07403-0.68028-0.96195
  -3   6   1  272.25  103.69   1 0.00000-0.36890 0.36902-0.29721-0.92941-0.88066
   3  -6  -1  112.08  140.31   1-0.80402-0.42972 0.06182 0.72521 0.59137 0.53795
   3   6   0 2246.83  367.65   1 0.00000-0.31377 0.77418 0.14376-0.63296-0.93855
  -3   6   0 2133.88  351.23   1 0.00000-0.31820 0.32466-0.36986-0.94582-0.87289
   3  -6   0 2372.73 1538.85   1-0.80357-0.47979 0.01674 0.70867 0.59496 0.51728
   3   6   1  233.63   81.68   1 0.00000-0.36455 0.81712 0.21519-0.57645-0.90597
  -3   6  -1 -107.88   84.52   1 0.00000-0.26751 0.28880-0.43401-0.95738-0.86027
   3   6   1   95.98  208.72   1-0.62625-0.99457 0.66492 0.06159 0.40703 0.08383
   3   6   2  200.83   75.93   1 0.00000-0.41532 0.86028 0.28684-0.50981-0.86326
  -3   6  -2  -39.39   84.47   1 0.00000-0.21681 0.26073-0.49036-0.96540-0.84411
   3   6   2 -101.09  243.53   1-0.56692-0.98575 0.74276 0.16796 0.35623 0.00877
   3   6   3  324.74   93.70   1 0.00000-0.46610 0.90177 0.35682-0.43220-0.80958
  -3   6  -3  -43.62   91.56   1 0.00000-0.16611 0.23976-0.53962-0.97083-0.82535
   3   6   4  594.78  104.59   1 0.00000-0.51688 0.93932 0.42286-0.34302-0.74432
  -3   6  -4  627.58  137.99   1 0.00000-0.11542 0.22525-0.58242-0.97430-0.80464
   3   6   5  784.30  130.86   1 0.00000-0.56875 0.97007 0.48224-0.24280-0.66630
  -3   6  -5  698.78  165.05   1 0.00000-0.06472 0.21659-0.61937-0.97626-0.78242
   3   6   6   91.21   86.04   1 0.00000-0.61956 0.99155 0.53221-0.12970-0.57696
  -3   6  -6 -196.51  124.18   1 0.00000-0.01402 0.21328-0.65097-0.97698-0.75897
  -3   7   5  206.71  126.77   1 0.00000-0.62553 0.70379 0.04113-0.71040-0.77911
   3   7  -5  430.81  164.40   1 0.00000-0.11262 0.64964-0.23364-0.76024-0.96577
   3  -7  -5   30.17  161.88   1-0.80376-0.17396 0.07863 0.73820 0.58972 0.65176
   3   7  -4  319.59  129.48   1 0.00000-0.16339 0.67249-0.18230-0.74010-0.96956
  -3   7   4 -112.32  104.92   1 0.00000-0.57476 0.63600-0.05514-0.77168-0.81646
   3  -7  -4    7.50  146.82   1-0.80405-0.22476 0.05547 0.74357 0.59195 0.62973
   3   7  -3  492.90  177.00   1 0.00000-0.21417 0.69904-0.12726-0.71507-0.96846
  -3   7   3  367.16  144.09   1 0.00000-0.52398 0.57459-0.14504-0.81843-0.83928
   3  -7  -3 -111.76  149.70   1-0.80385-0.27506 0.02838 0.74502 0.59415 0.60768
   3   7  -2  304.13  122.63   1 0.00000-0.26495 0.72902-0.06879-0.68448-0.96180
  -3   7   2  266.27  150.63   1 0.00000-0.47320 0.52021-0.22791-0.85403-0.85095
   3  -7  -2  407.84  183.25   1-0.80290-0.32462-0.00223 0.74293 0.59610 0.58538
   3   7  -1  275.39  123.42   1 0.00000-0.31572 0.76200-0.00732-0.64757-0.94882
  -3   7   1  226.06  107.91   1 0.00000-0.42144 0.46967-0.30712-0.88283-0.85326
   3   7   0  132.07  115.70   1 0.00000-0.36650 0.79734 0.05650-0.60352-0.92869
  -3   7   0 -179.57  109.56   1 0.00000-0.37074 0.42940-0.37568-0.90311-0.84935
   3   7   2  230.05  101.29   1 0.00000-0.46805 0.87142 0.18755-0.49053-0.86356
  -3   7  -2 -156.50  115.13   1 0.00000-0.26935 0.36882-0.49283-0.92949-0.82738
   4   0 -15  512.76  107.27   1-0.69478 0.07067-0.54591-0.92970-0.46824-0.36146
   4   0 -14   67.05   64.33   1-0.68178 0.03285-0.57177-0.92709-0.45634-0.37339
   4   0 -13  -67.18   66.55   1 0.00000 0.66353 0.71213 0.38461-0.70204-0.64171
   4   0 -13  194.34   57.80   1-0.66879-0.00498-0.59584-0.92269-0.44461-0.38548
   4   0 -12  820.03  113.20   1 0.00000 0.61275 0.69162 0.39258-0.72226-0.68586
   4   0 -12  600.32   89.49   1-0.65602-0.04304-0.61803-0.91641-0.43320-0.39790
   4   0 -12  994.41  121.89   1-0.03845 0.57171 0.77326 0.47295 0.63291 0.67041
   4   0 -11  427.32   75.01   1 0.00000 0.56197 0.68568 0.41513-0.72790-0.71543
   4   0 -11  267.80   59.94   1-0.64375-0.08160-0.63811-0.90802-0.42235-0.41088
   4   0 -10  101.77   51.91   1 0.00000 0.51119 0.69513 0.45308-0.71887-0.73033
   4   0 -10  131.59   49.18   1-0.63240-0.12109-0.65573-0.89717-0.41240-0.42476
  -4   0  10  104.47   46.58   1-0.15210-0.66396-0.98799-0.74759-0.02704-0.01573
   4   0  -9  221.94   54.57   1 0.00000 0.46042 0.72086 0.50730-0.69307-0.72846
   4   0  -9  243.39   55.86   1-0.62098-0.15999-0.67261-0.88476-0.40245-0.43771
  -4   0   9  316.20   57.97   1-0.17537-0.63635-0.98348-0.77133-0.04470-0.00944
   4   0  -8 1591.98  111.06   1 0.00000 0.40964 0.76268 0.57761-0.64676-0.70608
  -4   0   8 1665.38  115.17   1 0.00000-0.40948-0.25461-0.06998-0.96704-0.90962
   4   0  -8 1618.16  119.29   1-0.61390-0.20379-0.68267-0.86657-0.39632-0.45553
  -4   0   8 1502.49  129.31   1-0.19705-0.60715-0.97847-0.79457-0.06123-0.00202
   4   0  -7 2912.34  164.14   1 0.00000 0.35886 0.81768 0.66110-0.57565-0.65890
  -4   0   7 2979.96  172.21   1 0.00000-0.35882 0.00948 0.16589-0.99995-0.91854
   4   0  -7 3415.45  200.79   1-0.61148-0.25225-0.68605-0.84170-0.39423-0.47739
  -4   0   7 2886.32  195.55   1-0.21638-0.57561-0.97334-0.81769-0.07602 0.00712
   4   0  -6   -0.01   47.62   1 0.00000 0.30809 0.87873 0.75063-0.47731-0.58448
  -4   0   6   61.11   60.06   1 0.00000-0.30812 0.30641 0.43453-0.95189-0.84630
   4   0  -6   13.53   46.20   1-0.61774-0.30939-0.67725-0.80466-0.39964-0.50675
  -4   0   6   41.99   42.62   1-0.23168-0.54003-0.96882-0.84142-0.08778 0.01932
   4   0  -5  367.99   45.87   1 0.00000 0.25731 0.93505 0.83544-0.35451-0.48561
  -4   0   5  469.66   65.90   1 0.00000-0.25731 0.59216 0.69176-0.80581-0.67471
   4   0  -5  395.09   56.34   1-0.64216-0.38469-0.64064-0.73979-0.42095-0.55200
  -4   0   5  541.93   49.39   1-0.23841-0.49588-0.96670-0.86755-0.09295 0.03809
   4   0  -4  390.26   46.92   1 0.00000 0.20620 0.97632 0.90507-0.21632-0.37190
  -4   0   4  365.11   62.99   1 0.00000-0.20653 0.80089 0.87201-0.59880-0.44377
   4   0  -4  473.88   72.30   1-0.71150-0.50491-0.50959-0.58049-0.48380-0.63880
  -4   0   4  476.21   68.27   1-0.21849-0.42508-0.97274-0.90184-0.07764 0.07735
   4   0  -3  119.40   44.16   1 0.00000 0.15540 0.99713 0.95439-0.07557-0.25491
  -4   0   3  276.99   50.68   1 0.00000-0.15576 0.92398 0.96661-0.38243-0.20347
   4   0  -2 2275.80   85.69   1 0.00000 0.10459 0.99826 0.98401 0.05895-0.14414
  -4   0   2 1994.95   70.67   1 0.00000-0.10459 0.98025 0.99450-0.19774 0.00535
  -4   0   2 2167.67  101.23   1-0.61968-0.72451-0.67448-0.66008-0.40132-0.19842
   4   0  -1 2579.31   90.46   1 0.00000 0.05378 0.98329 0.99754 0.18202-0.04482
  -4   0   1 2609.19   80.10   1 0.00000-0.05378 0.99834 0.98409-0.05753 0.16932
   4   0   1 2821.25  108.33   1 0.00000-0.04783 0.92091 0.99216 0.38975 0.11538
  -4   0  -1 2990.65   91.45   1 0.00000 0.04783 0.99419 0.92294 0.10757 0.38194
   4   0   1 2570.92  175.31   1-0.63791-0.68407 0.64729 0.71547 0.41721 0.14189
  -4   0  -1 3313.84  134.45   1-0.47617-0.42836-0.83323-0.90358-0.28102-0.00627
  -4   0  -2 7301.62  312.88   1 0.00000 0.09863 0.98886 0.88912 0.14879 0.44691
   4   0   2 7593.45  341.77   1-0.76871-0.86574 0.34137 0.43847 0.54087 0.24128
  -4   0  -2 6756.42  518.16   1-0.42225-0.32560 0.87483 0.77820 0.23738 0.53701
  -4   0  -2 7660.03  353.47   1-0.48916-0.39047-0.82198-0.92058-0.29163 0.00705
   4   0   2 7175.08  295.27   1-0.15704-0.25415 0.84465 0.94333 0.51176 0.21336
  -4   0  -3 1416.60   87.26   1 0.00000 0.14944 0.98521 0.85696 0.17135 0.49323
   4   0   3 1697.90  131.09   1-0.80371-0.95125 0.02198 0.14762 0.59460 0.27076
  -4   0  -3 1301.39  220.99   1-0.53007-0.38252 0.78303 0.65739 0.32538 0.64923
  -4   0  -3 1493.61   97.82   1-0.50480-0.35523-0.80775-0.93460-0.30448 0.01816
   4   0   3 1510.62  142.46   1-0.20546-0.35503-0.97632-0.84947-0.06766-0.39031
   4   0   3 1216.24   65.24   1-0.09189-0.23952 0.80858 0.93577 0.58115 0.25876
  -4   0  -4  144.87   37.87   1 0.00000 0.20025 0.98371 0.82696 0.17973 0.52537
  -4   0  -4   31.05  130.80   1-0.60366-0.40560 0.69672 0.54255 0.38750 0.73560
  -4   0  -4   25.43   49.36   1-0.52169-0.32124-0.79148-0.94657-0.31843 0.02816
   4   0   4  125.44   42.46   1-0.19478-0.39523-0.97904-0.82394-0.05950-0.40609
   4   0   4  220.00   41.76   1-0.03764-0.23579 0.77268 0.92836 0.63367 0.28729
  -4   0  -5 1682.67  182.58   1 0.00000 0.25106 0.98419 0.79895 0.17708 0.54648
  -4   0  -5 1507.59  259.58   1-0.65023-0.40166 0.62765 0.44494 0.42806 0.80042
  -4   0  -5 1559.60  175.14   1-0.53916-0.28783-0.77359-0.95694-0.33295 0.03758
   4   0   5 1122.91  166.87   1-0.17997-0.43130-0.98249-0.79914-0.04820-0.41874
  -4   0  -6 3481.28  187.46   1 0.00000 0.30187 0.98619 0.77245 0.16558 0.55874
  -4   0  -6 3401.65  322.03   1-0.67746-0.37839 0.57995 0.36870 0.45242 0.84904
  -4   0  -6 3405.04  194.66   1-0.55685-0.25464-0.75430-0.96590-0.34775 0.04673
   4   0   6 3808.56  265.30   1-0.16235-0.46456-0.98611-0.77451-0.03481-0.42930
  -4   0  -7  676.04   81.46   1 0.00000 0.35268 0.98917 0.74693 0.14674 0.56365
  -4   0  -7  456.94  171.35   1-0.69156-0.34198 0.55249 0.31271 0.46527 0.88614
  -4   0  -7  531.88   81.37   1-0.57455-0.22146-0.73372-0.97357-0.36268 0.05575
   4   0   7  301.61   60.29   1-0.14266-0.49575-0.98957-0.74972-0.01990-0.43834
  -4   0  -8 1430.65  195.13   1 0.00000 0.40348 0.99257 0.72183 0.12160 0.56226
  -4   0  -8 1858.40  310.29   1-0.69642-0.29633 0.54251 0.27420 0.46975 0.91487
  -4   0  -8 1759.76  240.96   1-0.59211-0.18814-0.71190-0.98000-0.37761 0.06477
  -4   0  -9  145.05   41.15   1 0.00000 0.45429 0.99586 0.69662 0.09084 0.55527
  -4   0  -9  542.42  223.16   1-0.69411-0.24351 0.54728 0.25043 0.46762 0.93700
  -4   0 -10  393.92   74.43   1 0.00000 0.50510 0.99849 0.67075 0.05491 0.54310
  -4   0 -10  374.54   84.26   1-0.62878-0.12353-0.66117-0.98913-0.40924 0.07966
  -4   0 -11 -125.00   58.87   1-0.64534-0.08925-0.63558-0.99202-0.42374 0.08898
  -4   0 -12  -61.79  107.06   1 0.00000 0.60442-0.30032-0.68088-0.95383-0.41359
  -4   0 -12  -98.68   62.52   1-0.66147-0.05456-0.60873-0.99364-0.43805 0.09850
   4   1 -14  331.18   99.75   1 0.00000 0.66157 0.59550 0.12907-0.80334-0.73868
   4   1 -14  -39.95   54.34   1-0.74517-0.08309-0.42194-0.88756-0.51640-0.45313
   4  -1 -14  194.93   61.31   1-0.59951 0.16823-0.70225-0.94506-0.38394-0.28026
   4   1 -13   75.98   83.94   1 0.00000 0.61080 0.57040 0.13246-0.82136-0.78062
   4   1 -13   98.81   57.87   1-0.74089-0.12964-0.43448-0.87163-0.51214-0.47269
   4  -1 -13  110.11   61.25   1-0.57433 0.14253-0.73398-0.94853-0.36250-0.28276
   4   1 -12  245.20   71.27   1 0.00000 0.56002 0.55387 0.14441-0.83259-0.81579
   4   1 -12  132.30   72.65   1-0.73802-0.17760-0.44263-0.85131-0.50930-0.49368
   4  -1 -12  277.58   54.34   1-0.54701 0.11897-0.76518-0.95149-0.33950-0.28372
  -4  -1  12   17.57   63.92   1-0.26334-0.82460-0.95815-0.55066-0.11220-0.12958
   4  -1 -12  325.06   57.54   1-0.16187 0.50139 0.84700 0.65696 0.50634 0.56303
   4   1 -11  295.05   73.16   1 0.00000 0.50924 0.54656 0.16559-0.83741-0.84453
   4   1 -11  359.97   79.08   1-0.73708-0.22749-0.44524-0.82545-0.50838-0.51659
   4  -1 -11  308.79   58.46   1-0.51697 0.09813-0.79611-0.95417-0.31452-0.28268
  -4  -1  11  363.42   79.93   1-0.30513-0.81551-0.94125-0.56201-0.14468-0.13811
   4  -1 -11  395.43   68.56   1-0.13704 0.47570 0.83441 0.67287 0.53382 0.56651
   4   1 -10  -48.90   59.63   1 0.00000 0.45847 0.54937 0.19690-0.83557-0.86662
   4   1 -10   12.24   55.97   1-0.73875-0.27999-0.44058-0.79232-0.51002-0.54206
   4  -1 -10  -55.32   33.24   1-0.48337 0.08086-0.82706-0.95687-0.28689-0.27900
  -4  -1  10   55.75   60.59   1-0.34952-0.80902-0.91957-0.56857-0.17951-0.14899
   4  -1 -10   24.49   36.32   1-0.11150 0.45072 0.82026 0.68722 0.56100 0.56971
   4   1  -9  692.62   75.41   1 0.00000 0.40769 0.56336 0.23938-0.82620-0.88118
  -4  -1   9  888.62   81.74   1 0.00000-0.40764-0.26675 0.05670-0.96376-0.91137
   4   1  -9  705.33   75.38   1-0.74386-0.33593-0.42583-0.74909-0.51510-0.57096
   4  -1  -9  874.86   63.61   1-0.44479 0.06856-0.85840-0.95996-0.25554-0.27159
  -4  -1   9  610.10   92.54   1-0.39763-0.80625-0.89134-0.56860-0.21767-0.16321
   4  -1  -9  939.24   61.53   1-0.08487 0.42682 0.80424 0.69970 0.58821 0.57292
   4   1  -8 1345.21   99.14   1 0.00000 0.35691 0.58952 0.29402-0.80775-0.88665
  -4  -1   8 1424.37  105.91   1 0.00000-0.35698-0.11628 0.17896-0.99321-0.91680
   4   1  -8 1333.70  101.88   1-0.75338-0.39628-0.39631-0.69111-0.52473-0.60442
  -4  -1   8 1173.79  113.34   1-0.45110-0.80884-0.85356-0.55907-0.26064-0.18223
   4  -1  -8 1459.35   96.80   1-0.39886 0.06361-0.89056-0.96387-0.21865-0.25866
   4  -1  -8 1536.02   91.12   1-0.05651 0.40467 0.78576 0.70972 0.61593 0.57665
   4   1  -7  442.79   72.02   1 0.00000 0.30614 0.62839 0.36138-0.77789-0.88072
  -4  -1   7  537.05   71.17   1 0.00000-0.30628 0.04822 0.31518-0.99883-0.89824
   4   1  -7  320.24   52.82   1-0.76806-0.46178-0.34392-0.61025-0.54017-0.64369
  -4  -1   7  409.50   68.20   1-0.51229-0.81915-0.80065-0.53441-0.31065-0.20829
   4  -1  -7  540.07   51.23   1-0.34125 0.07033-0.92391-0.96897-0.17300-0.23696
   4  -1  -7  449.40   40.74   1-0.02515 0.38551 0.76368 0.71614 0.64510 0.58182
   4   1  -6  872.52   80.16   1 0.00000 0.25536 0.67953 0.44101-0.73364-0.86040
  -4   1   6  868.24   77.70   1 0.00000-0.36067 0.45543 0.47300-0.89026-0.80385
  -4  -1   6  688.26   75.20   1 0.00000-0.25558 0.22103 0.45970-0.97526-0.85049
   4   1  -6  881.50   70.15   1-0.78706-0.53161-0.25415-0.49201-0.56207-0.68942
  -4  -1   6  870.90   82.18   1-0.58431-0.84029-0.72178-0.48378-0.37096-0.24465
   4  -1  -6  867.73   54.72   1-0.26347 0.09723-0.95810-0.97491-0.11230-0.20020
  -4   1   5  982.44   80.98   1 0.00000-0.31004 0.91725 0.90643-0.39830-0.28679
   4   1  -5  971.14   82.33   1 0.00000 0.20458 0.74071 0.53068-0.67181-0.82250
  -4  -1   5 1016.86   89.79   1 0.00000-0.20489 0.39324 0.60363-0.91943-0.77048
   4   1  -5  903.06   72.68   1-0.80304-0.59842-0.10157-0.31095-0.58719-0.73836
  -4  -1   5 1023.48   88.76   1-0.67069-0.87530-0.59243-0.38304-0.44631-0.29514
  -4   1   4  298.25   37.70   1 0.00000-0.25903 0.99946 0.96031-0.03267 0.10344
   4   1  -4  275.16   66.31   1 0.00000 0.15381 0.80740 0.62586-0.58999-0.76461
  -4  -1   4  292.59   77.77   1 0.00000-0.15381 0.55817 0.73971-0.82972-0.65511
  -4  -1   4  279.55   59.42   1-0.76047-0.91426-0.37222-0.19131-0.53208-0.35709
  -4   1   3 2432.30   75.97   1 0.00000-0.20822 0.98256 0.91491 0.18592 0.34579
   4   1  -3 2385.35   91.22   1 0.00000 0.10303 0.87290 0.71985-0.48789-0.68643
  -4  -1   3 2563.31  103.90   1 0.00000-0.10303 0.69399 0.84704-0.71997-0.52143
   4  -1  -3 2550.71  220.41   1-0.33447-0.12528 0.92737 0.99208 0.16766 0.00796
  -4   1   211848.26  291.98   1 0.00000-0.15741 0.94980 0.85365 0.31285 0.49648
   4   1  -210525.78  258.41   1 0.00000 0.05226 0.92970 0.80514-0.36829-0.59077
  -4  -1   210510.99  248.41   1 0.00000-0.05226 0.79991 0.92447-0.60011-0.37764
   4  -1  -211547.94  356.18   1-0.43481-0.27612 0.86584 0.95902 0.24748 0.06347
  -4   1   111776.76  295.23   1 0.00000-0.10660 0.92253 0.79788 0.38591 0.59330
   4   1  -112226.98  283.86   1 0.00000 0.00096 0.97144 0.87529-0.23727-0.48358
  -4  -1   112011.77  273.82   1 0.00000-0.00148 0.87546 0.97153-0.48328-0.23688
   4  -1  -112613.96  430.28   1-0.54307-0.43511 0.76943 0.89125 0.33621 0.12782
   4   1   0 3584.67  103.73   1 0.00000-0.04984 0.99487 0.92722-0.10109-0.37116
  -4  -1   0 3369.07  100.66   1 0.00000 0.04929 0.92522 0.99280-0.37941-0.10909
   4  -1   0 3446.21  187.69   1-0.64518-0.58773 0.63584 0.78619 0.42361 0.19096
  -4   1   0 3357.12  272.92   1-0.45515-0.51284 0.85039 0.70029 0.26392 0.49655
  -4   1   0 3691.33  142.75   1-0.78034-0.83593-0.29015-0.44372-0.55396-0.32300
   4  -1   0 4248.39  157.76   1-0.63150-0.57607-0.65709-0.50440-0.41161-0.64320
   4   1   1  334.98   45.85   1 0.00000-0.10065 0.99943 0.96028 0.03359-0.26022
  -4  -1  -1  416.67   53.74   1 0.00000 0.10006 0.95588 0.99498-0.29373 0.00051
  -4   1  -1  354.15  182.49   1-0.53937-0.54631 0.77337 0.59448 0.33312 0.59002
  -4   1  -1  412.23   52.39   1-0.74240-0.74716-0.43012-0.61216-0.51364-0.25885
   4  -1   1  448.23   66.43   1-0.55955-0.55500-0.75124-0.57030-0.35003-0.60557
   4   1   2 1143.65   67.74   1 0.00000-0.15146 0.98679 0.97614 0.16199-0.15558
  -4  -1  -2 1060.83   64.12   1 0.00000 0.15146 0.97372 0.98437-0.22774 0.08984
   4  -1   2 1207.52  135.64   1-0.78066-0.82423 0.28857 0.49599 0.55433 0.27318
   4   1   2 1306.90  113.13   1-0.77656-0.92707 0.30802 0.29481 0.54960 0.23157
  -4   1  -2 1369.26  166.40   1-0.60342-0.55985 0.69705 0.48963 0.38729 0.66845
  -4   1  -2 1149.74   78.45   1-0.71368-0.66761-0.50457-0.71508-0.48585-0.20724
   4  -1   2 1311.69  103.96   1-0.50156-0.54789-0.81076-0.60157-0.30182-0.58131
  -4   1  -2 1313.05   74.65   1-0.20312-0.15910 0.86526 0.65631 0.45831 0.73752
   4   1   3 2295.89  137.54   1 0.00000-0.20227 0.95963 0.97748 0.28124-0.06009
  -4  -1  -3 2446.72  141.77   1 0.00000 0.20227 0.98373 0.96588-0.17963 0.16171
   4  -1   3 2583.28  172.96   1-0.80290-0.89697 0.10499 0.34095 0.58679 0.28138
  -4   1  -3 2475.40  249.21   1-0.64958-0.55550 0.62871 0.39275 0.42749 0.73290
  -4   1  -3 2426.02  162.10   1-0.69536-0.59846-0.54471-0.78368-0.46877-0.16633
   4  -1   3 2356.87  196.12   1-0.45257-0.54978-0.85241-0.61497-0.26184-0.56528
  -4  -1  -3 1846.44  158.06   1-0.26967-0.06774-0.95580-0.97206-0.11710 0.22474
  -4   1  -3 2420.76  136.43   1-0.19034-0.09580 0.85996 0.62251 0.47352 0.77672
   4   1   4  471.60   49.63   1 0.00000-0.25308 0.92077 0.96712 0.39009 0.02499
  -4  -1  -4  544.65   50.04   1 0.00000 0.25308 0.98903 0.94269-0.14765 0.21744
  -4   1  -4  555.94  162.91   1-0.68117-0.53658 0.57293 0.30844 0.45578 0.78545
  -4   1  -4  626.58   60.75   1-0.68511-0.53739-0.56531-0.83276-0.45937-0.13311
   4  -1   4  589.61   86.57   1-0.40932-0.55740-0.88369-0.61800-0.22701-0.55440
  -4  -1  -4  313.52   46.67   1-0.32599-0.07317-0.93155-0.97606-0.16101 0.20478
   4   1   4  437.15   43.80   1-0.17140-0.42264 0.85152 0.89693 0.49551 0.12994
  -4   1  -4  712.44   58.13   1-0.18727-0.04221 0.85864 0.59269 0.47712 0.80431
  -4   1  -5  124.77   44.67   1 0.00000 0.19824 0.91059 0.61495 0.41330 0.76324
  -4  -1  -5  219.64   43.19   1 0.00000 0.30388 0.99157 0.91673-0.12951 0.25933
  -4   1  -5  147.42  156.70   1-0.70173-0.50663 0.53128 0.23825 0.47466 0.82858
  -4   1  -5   84.11   47.69   1-0.68071-0.48215-0.57382-0.86973-0.45536-0.10527
   4  -1   5  117.08   62.75   1-0.36978-0.56875-0.90830-0.61436-0.19553-0.54687
  -4  -1  -5   80.79   53.67   1-0.37327-0.06958-0.90627-0.97903-0.19830 0.19144
   4   1   5  177.42   45.25   1-0.11168-0.41344 0.82036 0.89427 0.56082 0.17125
  -4   1  -5  190.35   39.71   1-0.19032 0.00525 0.85996 0.56550 0.47354 0.82472
  -4   1  -6  232.83   49.86   1 0.00000 0.24904 0.92134 0.59720 0.38875 0.76244
  -4  -1  -6  214.64   38.86   1 0.00000 0.35469 0.99238 0.88904-0.12314 0.28946
  -4   1  -6   44.09   48.55   1-0.68048-0.43109-0.57425-0.89863-0.45516-0.08123
  -4  -1  -6  113.54   47.37   1-0.41428-0.05971-0.88034-0.98135-0.23099 0.18269
   4  -1   6    6.95   99.54   1-0.33272-0.58257-0.92824-0.60605-0.16629-0.54157
   4   1   6  193.97   40.13   1-0.05839-0.41067 0.78703 0.88944 0.61413 0.20058
  -4   1  -6  171.28   44.81   1-0.19747 0.04862 0.86296 0.54001 0.46507 0.84025
  -4   1  -7  600.13   78.14   1 0.00000 0.29985 0.93309 0.58046 0.35961 0.75706
  -4  -1  -7  803.76   95.30   1 0.00000 0.40550 0.99192 0.86008-0.12681 0.30955
  -4   1  -7 1167.96  209.21   1-0.72060-0.42448 0.48810 0.13801 0.49242 0.89485
  -4   1  -7  628.10   87.14   1-0.68326-0.38304-0.56892-0.92178-0.45768-0.05993
  -4  -1  -7  749.82  101.47   1-0.45072-0.04526-0.85385-0.98311-0.26033 0.17730
   4  -1   7  504.79   95.37   1-0.29730-0.59803-0.94467-0.59423-0.13858-0.53781
   4   1   7  679.04   83.32   1-0.01027-0.41307 0.75260 0.88351 0.65839 0.22084
  -4   1  -7  791.50  102.83   1-0.20749 0.08911 0.86700 0.51555 0.45304 0.85221
  -4   1  -8 1535.37  203.36   1 0.00000 0.35066 0.94525 0.56411 0.32632 0.74753
  -4  -1  -8 1579.75  208.68   1 0.00000 0.45631 0.99026 0.82992-0.13918 0.32094
  -4   1  -8 2097.51  329.59   1-0.72231-0.37569 0.48390 0.10527 0.49406 0.92074
  -4   1  -8 1221.83  166.85   1-0.68820-0.33715-0.55924-0.94057-0.46219-0.04061
  -4  -1  -8 1415.65  190.88   1-0.48370-0.02736-0.82678-0.98429-0.28716 0.17442
  -4  -1  -9  512.96   66.22   1 0.00000 0.50712 0.98723 0.79839-0.15924 0.32463
  -4   1  -9  484.23  219.87   1-0.72005-0.32291 0.48943 0.08227 0.49190 0.94284
  -4   1  -9  364.43   54.49   1-0.69469-0.29282-0.54609-0.95589-0.46815-0.02275
  -4  -1  -9  496.29   63.63   1-0.51395-0.00674-0.79905-0.98480-0.31203 0.17350
  -4  -1 -10  337.66   78.56   1 0.00000 0.55792 0.98249 0.76515-0.18630 0.32133
  -4   1 -10  -98.98  193.31   1-0.71410-0.26645 0.50359 0.06789 0.48625 0.96145
  -4   1 -10  172.14  127.26   1-0.70229-0.24959-0.53006-0.96833-0.47519-0.00596
  -4  -1 -10  351.26   91.94   1-0.54200 0.01609-0.77057-0.98458-0.33532 0.17416
  -4   1 -11   44.27  109.53   1 0.00000 0.50119-0.26556-0.72843-0.96409-0.46710
  -4  -1 -11  -57.35   57.78   1-0.56819 0.04077-0.74126-0.98352-0.35731 0.17612
  -4   1 -12  415.40  143.66   1 0.00000 0.55186-0.20600-0.69763-0.97855-0.45689
  -4   1 -12  204.96   82.37   1-0.71952-0.16516-0.49072-0.98593-0.49139 0.02549
  -4  -1 -12  474.46  142.46   1-0.59280 0.06705-0.71102-0.98152-0.37819 0.17918
   4   2 -15  -80.43   95.58   1 0.00000 0.65962 0.57253-0.03281-0.81987-0.75087
   4   2 -15  147.73   82.28   1-0.78681-0.12646-0.25563-0.86002-0.56176-0.49433
   4  -2 -15  -50.30   59.60   1-0.54655 0.32444-0.76568-0.92615-0.33912-0.19228
   4   2 -14  334.31   93.63   1 0.00000 0.60885 0.54603-0.03082-0.83775-0.79268
   4   2 -14   67.42   84.13   1-0.78572-0.17620-0.26184-0.83776-0.56041-0.51681
   4   2 -13   87.43   95.96   1 0.00000 0.55807 0.52576-0.02260-0.85062-0.82948
   4   2 -13   67.09   82.39   1-0.78556-0.22687-0.26276-0.81021-0.56021-0.54044
   4  -2 -13   16.21   46.01   1-0.47478 0.29445-0.83441-0.93838-0.27988-0.18094
   4   2 -12   70.69   57.68   1 0.00000 0.50729 0.51205-0.00782-0.85895-0.86173
   4   2 -12  101.37   59.83   1-0.78652-0.27866-0.25729-0.77627-0.56140-0.56546
   4  -2 -12   32.24   52.49   1-0.43283 0.28552-0.86729-0.94301-0.24589-0.17089
   4   2 -11   94.39   71.94   1 0.00000 0.45652 0.50538 0.01399-0.86289-0.88960
   4   2 -11  217.64   71.56   1-0.78876-0.33173-0.24389-0.73440-0.56423-0.59211
  -4  -2  11  357.26   96.82   1-0.44249-0.90051-0.86013-0.37030-0.25368-0.22791
   4  -2 -11  296.67   62.71   1-0.38541 0.28206-0.89901-0.94647-0.20793-0.15689
   4   2 -10   59.92   76.65   1 0.00000 0.40574 0.50637 0.04347-0.86231-0.91295
   4   2 -10 -129.55   51.36   1-0.79231-0.38610-0.22042-0.68246-0.56890-0.62061
  -4  -2  10  -27.41   62.03   1-0.49444-0.90158-0.81726-0.35568-0.29596-0.24624
   4  -2 -10   -6.28   38.02   1-0.33090 0.28568-0.92914-0.94836-0.16486-0.13777
   4   2  -9 1355.50  129.64   1 0.00000 0.35496 0.51569 0.08128-0.85677-0.93133
  -4  -2   9 1393.12  123.02   1 0.00000-0.35513-0.20726 0.22682-0.97828-0.90687
   4   2  -9 1788.66  150.94   1-0.79687-0.44150-0.18390-0.61746-0.57546-0.65100
  -4  -2   9 1331.86  143.86   1-0.54916-0.90542-0.76283-0.32950-0.34131-0.26764
   4  -2  -9 1480.98  117.51   1-0.26702 0.29869-0.95679-0.94776-0.11505-0.11190
   4   2  -8 5437.44  417.28   1 0.00000 0.30419 0.53403 0.12811-0.84546-0.94395
  -4  -2   8 5566.57  428.20   1 0.00000-0.30443-0.09384 0.31195-0.99558-0.89999
   4   2  -8 5156.68  285.29   1-0.80153-0.49699-0.13022-0.53532-0.58358-0.68295
  -4  -2   8 5117.95  314.98   1-0.60662-0.91200-0.69272-0.28764-0.39004-0.29242
   4  -2  -8 5657.02  413.58   1-0.19048 0.32434-0.98007-0.94279-0.05622-0.07702
   4   2  -7  527.66   79.61   1 0.00000 0.25341 0.56194 0.18450-0.82717-0.94959
  -4  -2   7  487.03   77.21   1 0.00000-0.25374 0.02412 0.40164-0.99970-0.87994
   4  -2  -7  418.68  173.22   1-0.34349 0.12103 0.92275 0.98400 0.17476 0.13068
   4   2  -7  552.94   65.15   1-0.80406-0.55034-0.05408-0.43070-0.59207-0.71527
  -4  -2   7  693.66   74.30   1-0.66732-0.92104-0.59847-0.22184-0.44329-0.32009
  -4   2   6 1784.30  103.01   1 0.00000-0.41347 0.99998 0.90742 0.00575 0.07490
   4   2  -6 1302.99   96.26   1 0.00000 0.20264 0.59964 0.25069-0.80027-0.94661
  -4   2   6 1682.81  128.08   1 0.00000-0.41321 0.29892 0.20593-0.95427-0.88704
  -4  -2   6 1581.70  114.97   1 0.00000-0.20304 0.14455 0.49377-0.98949-0.84555
   4  -2  -6 1447.15  197.69   1-0.38338 0.03065 0.90024 0.98996 0.20632 0.13793
  -4  -2   6 1379.03  123.54   1-0.72507-0.92796-0.47702-0.12887-0.49670-0.34968
  -4   2   5 1328.13   81.73   1 0.00000-0.36266 0.92710 0.80604 0.37481 0.46772
   4   2  -5 1176.56   98.78   1 0.00000 0.15186 0.64673 0.32627-0.76271-0.93299
  -4  -2   5 1319.47  104.58   1 0.00000-0.15234 0.26453 0.58547-0.96437-0.79624
  -4   2   5 1199.78   94.14   1 0.00000-0.36246-0.11359-0.23488-0.99352-0.90191
   4  -2  -5  870.37  183.37   1-0.43227-0.06873 0.86769 0.98587 0.24544 0.15274
  -4  -2   5 1211.79   98.41   1-0.77442-0.92648-0.31759 0.00209-0.54718-0.37633
   4   2  -4 1386.55   95.56   1 0.00000 0.10108 0.70187 0.40990-0.71230-0.90650
  -4  -2   4 1392.54   99.76   1 0.00000-0.10165 0.38052 0.67317-0.92477-0.73246
  -4   2   4 1348.71   89.76   1 0.00000-0.31177-0.29502-0.44457-0.95548-0.83973
   4  -2  -4 1111.22  190.87   1-0.48871-0.17576 0.82238 0.96891 0.29126 0.17408
  -4  -2   4 1515.80   98.65   1-0.80238-0.90361-0.11581 0.17539-0.58546-0.39079
   4   2  -312649.92  644.05   1 0.00000 0.05031 0.76249 0.49901-0.64699-0.86513
  -4  -2   312711.66  646.96   1 0.00000-0.05031 0.49331 0.75679-0.86984-0.65171
   4  -2  -312438.89  549.07   1-0.55075-0.28831 0.76109 0.93615 0.34264 0.20120
   4   2  -2  572.84   69.57   1 0.00000-0.00046 0.82472 0.58973-0.56553-0.80759
  -4  -2   2  367.52   75.00   1 0.00000 0.00046 0.58973 0.82472-0.80759-0.56553
   4  -2  -2  621.44  158.62   1-0.61410-0.40217 0.68239 0.88599 0.39649 0.23080
  -4   2   2  494.37  189.63   1-0.40634-0.61839 0.88567 0.68211 0.22463 0.39026
  -4   2   2  442.83   44.78   1-0.16496-0.37612 0.84849 0.64326 0.50284 0.66689
   4   2  -1 5704.25  240.38   1 0.00000-0.05124 0.88373 0.67723-0.46798-0.73397
  -4  -2   1 6540.09  285.38   1 0.00000 0.05124 0.67245 0.87895-0.74013-0.47414
   4  -2  -1 6581.99  356.51   1-0.67398-0.51256 0.58641 0.81854 0.44928 0.25933
  -4   2   1 6158.79  364.59   1-0.48617-0.64759 0.82462 0.59249 0.28918 0.47913
   4  -2  -1 6910.94  291.84   1-0.79859-0.63962-0.16712 0.06826-0.57819-0.76565
   4   2   0 5755.28  242.28   1 0.00000-0.10201 0.93441 0.75641-0.35617-0.64609
  -4  -2   0 6105.59  265.89   1 0.00000 0.10201 0.74040 0.91841-0.67216-0.38224
   4  -2   0 5760.12  291.31   1-0.72568-0.61476 0.47548 0.73615 0.49728 0.28308
  -4   2   0 5707.18  337.50   1-0.55221-0.66312 0.75948 0.49881 0.34386 0.55807
   4  -2   0 6076.24  271.10   1-0.76516-0.65701-0.35510-0.09124-0.53705-0.74833
  -4   2   0 4940.66  221.65   1-0.03326-0.14338 0.76956 0.50733 0.63770 0.84973
   4   2   1 4659.76  205.82   1 0.00000-0.15347 0.97220 0.82265-0.23414-0.54743
  -4  -2  -1 4732.44  206.19   1 0.00000 0.15279 0.79395 0.94347-0.60797-0.29413
   4   2   1 5270.65  269.47   1-0.80387-0.95733 0.07330-0.07875 0.59026 0.27805
   4  -2   1 4114.99  228.66   1-0.76550-0.70510 0.35379 0.64300 0.53742 0.29896
  -4   2  -1 4034.49  312.97   1-0.60450-0.66491 0.69559 0.40639 0.38822 0.62668
  -4   2  -1 4593.39  222.65   1-0.80391-0.86122-0.07096-0.36329-0.59050-0.35539
   4  -2   1 4566.65  227.80   1-0.71623-0.65891-0.49859-0.20626-0.48827-0.72338
  -4   2  -1 4629.00  209.18   1-0.03505-0.09465 0.77084 0.48011 0.63605 0.87208
   4   2   2  562.32   51.93   1 0.00000-0.20428 0.99447 0.87342-0.10499-0.44203
  -4  -2  -2  565.71   60.35   1 0.00000 0.20356 0.83454 0.95557-0.55094-0.21317
   4  -2   2  592.84  116.99   1-0.79145-0.78155 0.22644 0.54418 0.56774 0.30502
   4   2   2  636.22  144.59   1-0.68232-0.88629 0.57073 0.44720 0.45683 0.12035
  -4   2  -2  384.86  167.14   1-0.64427-0.65417 0.63729 0.31955 0.42280 0.68552
  -4   2  -2  496.85   66.47   1-0.79692-0.80341-0.18346-0.50426-0.57554-0.31660
   4  -2   2  525.17   67.52   1-0.66293-0.65644-0.60619-0.28539-0.43936-0.69830
  -4   2  -2  572.21   51.75   1-0.04473-0.05381 0.77767 0.45844 0.62707 0.88709
   4   2   3 4035.80  227.88   1 0.00000-0.25509 0.99966 0.90711 0.02602-0.33477
  -4  -2  -3 4313.25  240.41   1 0.00000 0.25434 0.86416 0.95670-0.50321-0.14150
   4  -2   3 4317.51  258.37   1-0.80317-0.84378 0.09831 0.44458 0.58757 0.30060
  -4   2  -3 4457.88  351.79   1-0.67346-0.63284 0.58738 0.24111 0.44880 0.73577
  -4   2  -3 3988.28  243.56   1-0.78577-0.74143-0.26159-0.61086-0.56047-0.27770
   4  -2   3 3980.33  242.84   1-0.60801-0.65285-0.69083-0.34280-0.39124-0.67547
  -4   2  -3 4088.39  232.18   1-0.05834-0.01690 0.78700 0.43927 0.61418 0.89819
   4   2   4 1467.66  167.33   1 0.00000-0.30590 0.98795 0.92390 0.15473-0.22982
  -4  -2  -4 1551.25  169.02   1 0.00000 0.30512 0.88488 0.94893-0.46582-0.08018
  -4   2  -4 1261.22  226.01   1-0.69413-0.60301 0.54724 0.17244 0.46764 0.77886
  -4   2  -4 1253.03  146.96   1-0.77507-0.67990-0.31470-0.69245-0.54791-0.24132
   4  -2   4 1393.48  169.46   1-0.55748-0.65320-0.75359-0.37731-0.34828-0.65647
  -4   2  -4 1512.26  170.04   1-0.07423 0.01773 0.79747 0.42124 0.59876 0.90677
   4   2   5  137.99   38.44   1 0.00000-0.35671 0.96061 0.92506 0.27788-0.13043
  -4  -2  -5  115.59   40.75   1 0.00000 0.35589 0.89849 0.93406-0.43897-0.02941
  -4   2  -5  161.12   58.16   1-0.76654-0.62054-0.34983-0.75604-0.53853-0.20811
   4  -2   5  201.21   61.11   1-0.50967-0.65627-0.80316-0.39862-0.30849-0.64062
  -4  -2  -5   59.97   41.75   1-0.22057 0.13548-0.97214-0.93431-0.07924 0.32970
  -4   2  -5  161.20   37.62   1-0.09155 0.05092 0.80838 0.40365 0.58149 0.91349
   4   2   5  130.58   36.10   1-0.20259-0.55744 0.86505 0.82869 0.45895 0.05019
   4   2   6  130.67   41.42   1 0.00000-0.40752 0.91942 0.91237 0.39326-0.03880
  -4  -2  -6  211.08   40.47   1 0.00000 0.40667 0.90643 0.91350-0.42235 0.01113
  -4   2  -6  406.52  155.49   1-0.71698-0.52484 0.49681 0.06494 0.48898 0.84871
  -4   2  -6  293.18   54.08   1-0.76058-0.56375-0.37186-0.80654-0.53219-0.17794
   4  -2   6  280.05   70.28   1-0.46431-0.66179-0.84307-0.41029-0.27136-0.62744
  -4  -2  -6   74.62   54.03   1-0.27907 0.12786-0.95217-0.94259-0.12440 0.30849
  -4   2  -6  308.10   59.99   1-0.10986 0.08313 0.81931 0.38608 0.56271 0.91870
   4   2   6  311.58   56.71   1-0.14412-0.54949 0.83812 0.83026 0.52609 0.09334
  -4  -2  -7  109.04   43.74   1 0.00000 0.45745 0.90965 0.88823-0.41536 0.04205
  -4   2  -7  398.68  201.03   1-0.72167-0.47902 0.48547 0.02506 0.49345 0.87744
  -4   2  -7 -117.10   52.57   1-0.75704-0.50939-0.38413-0.84728-0.52850-0.15043
  -4  -2  -7  162.72   61.47   1-0.33073 0.12708-0.92923-0.94790-0.16473 0.29211
   4   2   7  -27.36   39.27   1-0.09018-0.54608 0.80754 0.82817 0.58287 0.12613
  -4   2  -7  188.24   54.21   1-0.12887 0.11464 0.83002 0.36829 0.54263 0.92261
  -4  -2  -8  252.40   51.78   1 0.00000 0.50822 0.90874 0.85884-0.41734 0.06399
  -4   2  -8  533.21   82.99   1 0.00000 0.29657-0.29122-0.77988-0.95665-0.55120
  -4   2  -8  221.68   52.68   1-0.75562-0.45714-0.38892-0.88054-0.52703-0.12513
  -4  -2  -8  232.95   78.43   1-0.37693 0.13176-0.90412-0.95103-0.20120 0.27958
   4   2   8  360.64   57.25   1-0.04028-0.54670 0.77455 0.82369 0.63122 0.15049
  -4   2  -9   91.27   94.23   1 0.00000 0.34727-0.25086-0.76778-0.96802-0.53842
  -4   2  -9   11.27  215.37   1-0.72119-0.37752 0.48666-0.03081 0.49298 0.92548
  -4   2  -9  -52.28   49.57   1-0.75595-0.40664-0.38782-0.90791-0.52737-0.10164
  -4  -2  -9  212.75   74.90   1-0.41874 0.14083-0.87728-0.95245-0.23456 0.27017
  -4   2 -10  707.89  168.96   1 0.00000 0.39793-0.20733-0.75293-0.97826-0.52415
  -4   2 -10  618.49  141.33   1-0.75769-0.35755-0.38192-0.93049-0.52917-0.07962
  -4  -2 -10  963.14  208.05   1-0.45693 0.15352-0.84899-0.95241-0.26536 0.26332
  -4   2 -11  286.52  126.97   1 0.00000 0.44863-0.16095-0.73484-0.98696-0.50866
  -4   2 -11  139.01  108.69   1-0.76053-0.30956-0.37202-0.94906-0.53214-0.05876
  -4  -2 -11  107.38   93.03   1-0.49209 0.16924-0.81937-0.95104-0.29404 0.25859
   4   3 -14  352.48  141.29   1 0.00000 0.55612 0.53785-0.14943-0.84303-0.81755
   4  -3 -14 -254.90  253.15   1-0.46679 0.40457 0.84105 0.81347 0.27337 0.41783
   4   3 -14   58.19   95.58   1-0.80299-0.24603-0.10266-0.78888-0.58706-0.56314
   4  -3 -14  141.95  110.98   1-0.42995 0.44252-0.86936-0.89099-0.24357-0.10148
   4  -3 -13  594.97  238.32   1-0.45925 0.36162 0.84715 0.84802 0.26725 0.38739
   4   3 -13  134.39  118.26   1-0.80330-0.29717-0.09462-0.75237-0.58799-0.58789
   4  -3 -13    0.99   59.04   1-0.38249 0.43910-0.90078-0.89416-0.20561-0.08747
   4   3 -12   81.81   89.03   1 0.00000 0.45457 0.50999-0.12031-0.86017-0.88254
   4  -3 -12  -28.53  186.13   1-0.45706 0.31331 0.84889 0.87822 0.26547 0.36131
   4   3 -12 -201.67  100.11   1-0.80374-0.34844-0.07950-0.70878-0.58963-0.61336
   4  -3 -12   -1.25   46.69   1-0.32979 0.44092-0.92969-0.89482-0.16399-0.06979
   4   3 -11 1838.77  166.68   1 0.00000 0.40379 0.50457-0.09724-0.86336-0.90966
   4  -3 -11 2247.81  236.49   1-0.46040 0.25947 0.84622 0.90402 0.26818 0.33971
   4   3 -11 1671.23  146.53   1-0.80405-0.39958-0.05602-0.65682-0.59190-0.63946
   4  -3 -11 2078.67  161.30   1-0.27082 0.44901-0.95537-0.89224-0.11799-0.04774
   4   3 -10  -42.45   81.97   1 0.00000 0.35302 0.50534-0.06798-0.86291-0.93314
  -4  -3  10  288.86   96.71   1 0.00000-0.35327-0.28810 0.28475-0.95759-0.89112
   4  -3 -10  774.45  189.14   1-0.46945 0.19993 0.83886 0.92512 0.27554 0.32276
   4   3 -10   48.28   71.21   1-0.80372-0.45008-0.02258-0.59492-0.59456-0.66595
  -4  -3  10  165.63   85.47   1-0.58653-0.94131-0.71899-0.14681-0.37286-0.30393
   4  -3 -10  254.18   91.33   1-0.20430 0.46465-0.97662-0.88525-0.06677-0.02047
   4   3  -9 8740.48 1223.30   1 0.00000 0.30224 0.51275-0.03208-0.85853-0.95269
  -4  -3   910426.68 1322.23   1 0.00000-0.30259-0.20099 0.34365-0.97959-0.88900
   4  -3  -910822.26 1410.94   1-0.48342 0.13554 0.82702 0.94119 0.28693 0.30947
  -4  -3   9 7393.19 1055.61   1-0.63821-0.94103-0.64683-0.10296-0.41748-0.32226
   4   3  -8 1972.98  214.87   1 0.00000 0.25146 0.52723 0.01088-0.84972-0.96780
  -4  -3   8 2177.64  240.65   1 0.00000-0.25189-0.11150 0.40485-0.99376-0.87899
   4  -3  -8 2294.68  290.75   1-0.50415 0.06430 0.80835 0.95106 0.30395 0.30222
  -4  -3   8 1861.11  230.87   1-0.68663-0.93862-0.56234-0.04694-0.46076-0.34172
  -4   3   7  765.17  110.11   1 0.00000-0.51704 0.76379 0.58910-0.64545-0.62097
   4   3  -7  585.29   96.65   1 0.00000 0.20069 0.54914 0.06128-0.83572-0.97773
  -4  -3   7  650.70   91.76   1 0.00000-0.20120-0.02066 0.46740-0.99978-0.86084
   4  -3  -7  799.03  181.96   1-0.53038-0.01243 0.78272 0.95396 0.32564 0.29966
  -4  -3   7  754.42   94.98   1-0.73142-0.93258-0.46060 0.02631-0.50284-0.35997
   4   3  -6  561.91  103.03   1 0.00000 0.14991 0.57871 0.11934-0.81553-0.98146
  -4  -3   6  352.31   76.23   1 0.00000-0.15050 0.07044 0.53022-0.99751-0.83438
   4  -3  -6  662.97  174.90   1-0.56146-0.09402 0.74907 0.94884 0.35163 0.30140
  -4  -3   6  466.46   74.84   1-0.76916-0.91949-0.33955 0.11890-0.54137-0.37468
   4   3  -5  -48.87   61.29   1 0.00000 0.09913 0.61584 0.18496-0.78786-0.97773
  -4   3   5    6.32   63.03   1 0.00000-0.41505 0.19298-0.03884-0.98120-0.90896
  -4  -3   5   86.45   75.39   1 0.00000-0.09980 0.16051 0.59200-0.98703-0.79972
   4  -3  -5  118.22  145.53   1-0.59635-0.17942 0.70641 0.93472 0.38123 0.30674
  -4  -3   5    7.01   66.56   1-0.79514-0.89464-0.19888 0.23109-0.57287-0.38235
  -4   3   5   52.17   37.10   1-0.03940-0.45522 0.77393 0.54393 0.63203 0.70491
   4   3  -4 2047.54  139.42   1 0.00000 0.04836 0.66003 0.25764-0.75123-0.96502
  -4  -3   4 1899.00  134.96   1 0.00000-0.04911 0.24806 0.65126-0.96874-0.75725
  -4   3   4 1765.99  124.86   1 0.00000-0.36435 0.03264-0.22747-0.99946-0.90305
   4  -3  -4 1601.42  158.58   1-0.63355-0.26713 0.65399 0.91084 0.41340 0.31465
  -4  -3   4 1722.77  125.09   1-0.80402-0.85270-0.04175 0.35976-0.59312-0.37877
   4   3  -3  415.70   76.28   1 0.00000-0.00241 0.71015 0.33625-0.70404-0.94176
  -4  -3   3  283.42   78.62   1 0.00000 0.00158 0.33151 0.70642-0.94345-0.70778
  -4   3   3  148.26   64.36   1 0.00000-0.31366-0.07693-0.36533-0.99703-0.87643
   4  -3  -3  551.22  147.19   1-0.67119-0.35528 0.59151 0.87689 0.44677 0.32377
  -4   3   3  198.21  146.03   1-0.40411-0.72002 0.88714 0.60166 0.22285 0.34578
   4   3  -2  889.95   76.82   1 0.00000-0.05318 0.76434 0.41893-0.64480-0.90645
  -4  -3   2 1089.70   97.67   1 0.00000 0.05228 0.40931 0.75594-0.91239-0.65254
  -4   3   2  899.02   86.91   1 0.00000-0.26296-0.15127-0.46796-0.98849-0.84371
   4  -3  -2  537.84  158.40   1-0.70721-0.44181 0.51928 0.83320 0.47977 0.33252
  -4   3   2  784.99  164.31   1-0.47385-0.73926 0.83519 0.52125 0.27912 0.42636
   4   3  -1  973.91   77.40   1 0.00000-0.10396 0.81997 0.50305-0.57240-0.85798
  -4  -3   1 1444.31  112.32   1 0.00000 0.10297 0.48012 0.79846-0.87720-0.59317
  -4   3   1 1373.43  107.78   1 0.00000-0.21226-0.20063-0.54561-0.97966-0.81071
   4   3  -1 1260.24  136.92   1-0.80404-0.90995 0.04480-0.27464 0.59287 0.31073
   4  -3  -1  896.59  134.32   1-0.73955-0.52466 0.43831 0.78076 0.51081 0.33930
  -4   3   1 1053.48  199.99   1-0.53289-0.74778 0.78013 0.43768 0.32773 0.49924
   4  -3  -1 1210.46   89.50   1-0.80387-0.59234-0.07288 0.27280-0.59030-0.75809
   4   3   0   69.26   43.84   1 0.00000-0.15474 0.87373 0.58529-0.48640-0.79591
  -4  -3   0  305.44   70.77   1 0.00000 0.15474 0.54671 0.83514-0.83732-0.52781
  -4   3   0  131.44   72.28   1 0.00000-0.16157-0.23176-0.60503-0.97277-0.77963
   4   3   0  -47.90  133.52   1-0.79836-0.95477 0.16954-0.12136 0.57781 0.27141
   4  -3   0 -144.36  129.66   1-0.76645-0.60207 0.35018 0.72116 0.53843 0.34267
  -4   3   0  -35.98  177.63   1-0.58128-0.74566 0.72552 0.35454 0.36839 0.56415
   4  -3   0  108.32   51.88   1-0.79214-0.63143-0.22164 0.15251-0.56867-0.76027
   4   3   1  258.79   51.32   1 0.00000-0.20551 0.92193 0.66198-0.38735-0.72078
  -4  -3  -1  157.81   65.47   1 0.00000 0.20551 0.60056 0.86050-0.79957-0.46614
  -4   3  -1  132.83   77.29   1 0.00000-0.11082-0.24948-0.65090-0.96837-0.75102
   4  -3   1  206.31  104.84   1-0.78660-0.67272 0.25685 0.65637 0.56150 0.34147
   4   3   1  328.41  116.74   1-0.76740-0.97433 0.34651 0.08413 0.53946 0.20880
  -4   3  -1  680.48  184.28   1-0.61980-0.73368 0.67430 0.27478 0.40143 0.62145
   4  -3   1  187.96   53.05   1-0.76580-0.65592-0.35268 0.04994-0.53773-0.75317
   4   3   2   76.87   36.02   1 0.00000-0.25629 0.96092 0.72946-0.27682-0.63418
  -4  -3  -2  -81.87   61.79   1 0.00000 0.25629 0.64559 0.87705-0.76367-0.40631
  -4   3  -2  165.00   65.96   1 0.00000-0.06013-0.25634-0.68601-0.96658-0.72509
   4  -3   2 -183.49  112.04   1-0.79921-0.73584 0.16043 0.58849 0.57923 0.33496
   4   3   2  106.53  121.12   1-0.67294-0.93037 0.58833 0.35449 0.44834 0.09343
  -4   3  -2 -302.58  149.45   1-0.64966-0.71302 0.62858 0.20052 0.42756 0.67184
   4  -3   2   15.54   48.93   1-0.73001-0.67097-0.46432-0.03322-0.50147-0.74073
   4   3   3 1492.40   94.14   1 0.00000-0.30792 0.98743 0.78448-0.15804-0.53830
  -4  -3  -3 1591.16  101.02   1 0.00000 0.30707 0.68200 0.88496-0.73135-0.35005
  -4   3  -3 1535.42  116.27   1 0.00000-0.00943-0.25481-0.71274-0.96699-0.70135
   4  -3   3 1196.29  129.32   1-0.80401-0.79115 0.06293 0.51952 0.59127 0.32274
  -4   3  -3 1279.88  235.87   1-0.67221-0.68507 0.58965 0.13307 0.44768 0.71621
   4   3   3 1816.18  311.52   1-0.42384-0.73108 0.87372 0.66768 0.23866-0.14043
  -4   3  -3 1182.26   99.83   1-0.80368-0.81190-0.02090-0.48047-0.59468-0.33159
   4  -3   3 1268.73  110.44   1-0.68892-0.68070-0.55781-0.09824-0.46285-0.72594
   4   3   4 1030.68  117.07   1 0.00000-0.35872 0.99946 0.82501-0.03262-0.43664
  -4  -3  -4  890.93   88.95   1 0.00000 0.35784 0.71021 0.88469-0.70398-0.29876
  -4   3  -4  668.08   88.07   1 0.00000 0.04125-0.24642-0.73261-0.96916-0.67938
  -4   3  -4 1139.95  186.18   1-0.68874-0.65108 0.55816 0.07303 0.46269 0.75547
  -4   3  -4  619.47   72.48   1-0.80357-0.76096-0.08617-0.57421-0.58893-0.30201
   4  -3   4  637.96   92.42   1-0.64529-0.68790-0.63565-0.14761-0.42370-0.71062
   4   3   5   90.91   38.79   1 0.00000-0.40953 0.99545 0.84950 0.09518-0.33258
  -4   3  -5   52.21   85.49   1 0.00000 0.09191-0.23210-0.74681-0.97269-0.65865
  -4   3  -5   71.89  220.55   1-0.70036-0.61219 0.53421 0.02055 0.47339 0.79043
  -4   3  -5  119.12   70.72   1-0.80119-0.70775-0.13543-0.65194-0.58288-0.27213
   4  -3   5  106.68   53.97   1-0.59858-0.69282-0.70348-0.18836-0.38314-0.69607
   4   3   6  183.29   45.88   1 0.00000-0.46034 0.97502 0.85757 0.22208-0.22944
  -4  -3  -6  288.96   63.14   1 0.00000 0.45940 0.74440 0.86190-0.66772-0.21465
  -4   3  -6 -121.31   80.72   1 0.00000 0.14260-0.21301-0.75601-0.97704-0.63882
  -4   3  -6 -239.11  225.54   1-0.70796-0.56928 0.51762-0.02456 0.48047 0.82177
  -4   3  -6  301.54   66.37   1-0.79816-0.65389-0.17154-0.71652-0.57749-0.24292
  -4  -3  -6  245.99   57.58   1-0.17016 0.28914-0.98457-0.86439-0.04074 0.41135
  -4   3  -6  163.32   55.88   1-0.04050 0.09939 0.77471 0.23121 0.63101 0.96781
   4   3   6  346.73   69.79   1-0.20524-0.66370 0.86611 0.74798 0.45576 0.00383
   4   3   7  369.52   57.24   1 0.00000-0.51115 0.93853 0.84958 0.34517-0.13011
  -4  -3  -7  311.95   64.08   1 0.00000 0.51017 0.75140 0.84040-0.65984-0.18284
  -4   3  -7  179.15   74.85   1 0.00000 0.19330-0.18956-0.76084-0.98186-0.61946
  -4   3  -7  496.56  209.48   1-0.71220-0.52301 0.50800-0.06272 0.48445 0.85001
  -4   3  -7  589.99   81.52   1-0.79538-0.60028-0.19694-0.77039-0.57322-0.21482
  -4  -3  -7  480.97   70.79   1-0.23007 0.28011-0.96931-0.87739-0.08653 0.38951
   4   3   7  565.60   63.24   1-0.14953-0.65852 0.84089 0.75126 0.52013 0.04420
  -4  -3  -8  -49.40   65.59   1 0.00000 0.56095 0.75208 0.81260-0.65906-0.15813
  -4   3  -8  166.38  102.14   1 0.00000 0.24400-0.16215-0.76173-0.98676-0.60018
  -4   3  -8  -77.30   66.62   1-0.79325-0.54732-0.21361-0.81554-0.57019-0.18796
  -4  -3  -8    8.68   63.54   1-0.28450 0.27656-0.95000-0.88633-0.12861 0.37138
   4   3   8   76.82   53.56   1-0.09693-0.65644 0.81165 0.75052 0.57603 0.07611
  -4   3  -9  339.34  124.24   1 0.00000 0.29469-0.13111-0.75897-0.99136-0.58060
  -4   3  -9  221.45   74.85   1-0.79193-0.49517-0.22309-0.85349-0.56839-0.16233
  -4  -3  -9  168.67   86.81   1-0.33421 0.27772-0.92749-0.89207-0.16746 0.35647
   4   3   9  357.81   89.64   1-0.04730-0.65733 0.77946 0.74683 0.62465 0.10074
  -4   3 -10  306.47  114.30   1 0.00000 0.34539-0.09662-0.75278-0.99532-0.56037
  -4   3 -10   42.37   70.59   1-0.79143-0.44384-0.22657-0.88543-0.56771-0.13783
  -4  -3 -10  -41.10   72.51   1-0.37987 0.28294-0.90236-0.89518-0.20354 0.34435
  -4   3 -11 1018.99  293.79   1 0.00000 0.39609-0.05881-0.74325-0.99826-0.53914
  -4   3 -11  659.92  184.29   1-0.79166-0.39325-0.22496-0.91229-0.56803-0.11432
   4   4 -13  242.70  121.74   1 0.00000 0.45262 0.53775-0.23147-0.84310-0.86113
   4  -4 -13  821.03  301.29   1-0.60414 0.27033 0.69608 0.80643 0.38791 0.52590
   4  -4 -13  435.10  152.56   1-0.30656 0.56739-0.94061-0.82340-0.14580-0.00845
   4   4 -12  367.79   99.18   1 0.00000 0.40184 0.52863-0.21209-0.84884-0.89080
   4  -4 -12  345.15  171.25   1-0.60258 0.22138 0.69817 0.83706 0.38657 0.50031
   4  -4 -12  651.35  115.83   1-0.24809 0.57499-0.96351-0.81805-0.10041 0.01298
   4   4 -11  468.91  124.34   1 0.00000 0.35107 0.52445-0.18778-0.85143-0.91732
   4  -4 -11  621.26  186.23   1-0.60534 0.16811 0.69446 0.86188 0.38894 0.47842
   4  -4 -11  727.18  152.67   1-0.18406 0.58814-0.98157-0.80785-0.05132 0.03812
   4   4 -10   75.03   77.19   1 0.00000 0.30029 0.52547-0.15827-0.85080-0.94062
   4  -4 -10  314.62  170.23   1-0.61226 0.11068 0.68496 0.88092 0.39490 0.46013
   4   4  -9  181.97  105.75   1 0.00000 0.24951 0.53199-0.12327-0.84674-0.96049
   4  -4  -9  602.16  165.88   1-0.62309 0.04933 0.66955 0.89404 0.40428 0.44525
  -4   4   8  264.53  103.09   1 0.00000-0.62055 0.91005 0.65342-0.41448-0.43352
   4   4  -8  390.99   91.03   1 0.00000 0.19874 0.54428-0.08249-0.83890-0.97657
   4  -4  -8 -186.93  154.54   1-0.63748-0.01555 0.64796 0.90099 0.41683 0.43355
  -4   4   7  124.29   59.68   1 0.00000-0.56977 0.69966 0.41454-0.71447-0.70958
   4   4  -7  314.95   96.77   1 0.00000 0.14796 0.56257-0.03571-0.82674-0.98834
  -4  -4   7  230.95   91.83   1 0.00000-0.14866-0.07525 0.52336-0.99716-0.83903
   4  -4  -7 -159.07  154.98   1-0.65489-0.08347 0.61993 0.90149 0.43219 0.42465
  -4  -4   7  129.91   75.42   1-0.75716-0.90576-0.38374 0.21347-0.52862-0.36608
   4   4  -6  564.13   97.40   1 0.00000 0.09718 0.58699 0.01720-0.80958-0.99511
  -4   4   6  556.54   85.61   1 0.00000-0.51829 0.50673 0.19264-0.86210-0.83322
  -4  -4   6  771.10  118.15   1 0.00000-0.09796-0.00307 0.56726-0.99999-0.81769
   4   4  -6  548.39  158.85   1-0.80317-0.71000 0.00454-0.56788 0.59572 0.41641
   4  -4  -6  430.27  132.23   1-0.67464-0.15373 0.58521 0.89530 0.44987 0.41807
  -4  -4   6  358.83   83.50   1-0.78325-0.88103-0.27531 0.29344-0.55741-0.37104
  -4   4   6  458.27   62.86   1-0.10239-0.62182 0.81492 0.50315 0.57044 0.60014
   4   4  -5  321.93   77.61   1 0.00000 0.04641 0.61751 0.07621-0.78655-0.99601
  -4   4   5  208.55   65.84   1 0.00000-0.46759 0.34940 0.00702-0.93697-0.88391
  -4  -4   5  139.82   79.52   1 0.00000-0.04726 0.06764 0.60969-0.99770-0.79122
   4   4  -5   86.93  162.28   1-0.80380-0.76114 0.02623-0.51766 0.59430 0.39074
   4  -4  -5  200.09  126.89   1-0.69587-0.22548 0.54365 0.88228 0.46924 0.41319
  -4  -4   5  121.98   69.89   1-0.79951-0.84646-0.15698 0.38329-0.57976-0.36956
   4   4  -4 1076.34  107.84   1 0.00000-0.00436 0.65386 0.14105-0.75660-0.98999
  -4   4   4 1098.55  114.86   1 0.00000-0.41689 0.22478-0.14588-0.97440-0.89717
  -4  -4   4 1148.52  117.10   1 0.00000 0.00342 0.13612 0.64988-0.99069-0.76002
   4   4  -4 1023.00  167.72   1-0.80404-0.81188 0.05879-0.45657 0.59165 0.36383
   4  -4  -4 1122.70  168.33   1-0.71762-0.29773 0.49529 0.86246 0.48958 0.40928
  -4   4   4  561.10  187.35   1-0.37550-0.79526 0.90496 0.53756 0.20006 0.28030
  -4  -4   4  976.70  104.74   1-0.80390-0.80002-0.03176 0.48004-0.59390-0.35988
   4   4  -3  649.10   80.81   1 0.00000-0.05513 0.69542 0.21110-0.71859-0.97590
  -4  -4   3  614.28  105.90   1 0.00000 0.05412 0.20153 0.68700-0.97948-0.72463
  -4   4   3  460.35   85.54   1 0.00000-0.36620 0.12833-0.27062-0.99173-0.89031
   4   4  -3  449.54  108.23   1-0.80291-0.86127 0.10455-0.38227 0.58684 0.33477
   4  -4  -3  373.81  145.67   1-0.73882-0.36944 0.44039 0.83609 0.51008 0.40552
  -4   4   3  672.74  168.26   1-0.44060-0.80987 0.86155 0.46569 0.25215 0.35670
   4   4  -2  569.96   74.63   1 0.00000-0.10591 0.74116 0.28533-0.67131-0.95255
  -4  -4   2  743.56  101.79   1 0.00000 0.10482 0.26306 0.72024-0.96477-0.68575
  -4   4   2  588.93   85.95   1 0.00000-0.31550 0.05505-0.37219-0.99848-0.87288
   4   4  -2  518.47  145.99   1-0.79866-0.90752 0.16640-0.29188 0.57831 0.30198
   4  -4  -2  321.35  146.86   1-0.75841-0.43954 0.37945 0.80368 0.52992 0.40111
  -4   4   2  197.35  163.63   1-0.49667-0.81554 0.81525 0.39101 0.29779 0.42661
   4   4  -1  292.74   59.22   1 0.00000-0.15669 0.78957 0.36222-0.61365-0.91882
  -4  -4   1  385.68   87.09   1 0.00000 0.15551 0.31996 0.74886-0.94742-0.64422
  -4   4   1  341.91   68.40   1 0.00000-0.26480 0.00056-0.45497-1.00000-0.85022
   4   4  -1  696.09  149.37   1-0.78813-0.94751 0.24774-0.18201 0.56343 0.26284
  -4   4   1  599.45  204.28   1-0.54414-0.81250 0.76828 0.31551 0.33711 0.49018
   4  -4  -1  321.90   66.62   1-0.80405-0.53997-0.05511 0.40086-0.59198-0.74009
   4   4   0 1887.45  152.79   1 0.00000-0.20746 0.83860 0.43975-0.54473-0.87382
  -4  -4   0 2109.53  178.48   1 0.00000 0.20621 0.37156 0.77217-0.92840-0.60101
  -4   4   0 2221.96  185.62   1 0.00000-0.21411-0.03871-0.52254-0.99924-0.82529
   4  -4   0 1871.78  186.72   1-0.78899-0.57114 0.24248 0.72378 0.56452 0.38719
   4   4   0 1608.80  197.65   1-0.76593-0.97581 0.35219-0.04903 0.53787 0.21303
  -4   4   0 1124.09  225.92   1-0.58332-0.80117 0.72301 0.24170 0.37012 0.54745
   4  -4   0 1989.22  166.56   1-0.79799-0.58473-0.17325 0.31120-0.57722-0.74915
   4   4   1  896.97  108.45   1 0.00000-0.25824 0.88579 0.51542-0.46406-0.81709
  -4  -4  -1  818.23  118.52   1 0.00000 0.25691 0.41732 0.78964-0.90875-0.55719
  -4   4  -1  863.84  122.82   1 0.00000-0.16341-0.06561-0.57772-0.99784-0.79970
   4  -4   1  663.69  127.88   1-0.79847-0.63113 0.16838 0.67821 0.57800 0.37641
   4   4   1  623.28  164.91   1-0.72284-0.98323 0.48259 0.10990 0.49456 0.14547
  -4   4  -1  551.47  186.14   1-0.61498-0.78232 0.68115 0.17132 0.39726 0.59884
   4  -4   1  724.74   96.68   1-0.78157-0.61914-0.28400 0.22892-0.55541-0.75117
   4   4   2  659.23   83.56   1 0.00000-0.30902 0.92832 0.58644-0.37177-0.74872
  -4  -4  -2  780.39  111.91   1 0.00000 0.30760 0.45683 0.80086-0.88955-0.51380
  -4   4  -2  811.00  120.12   1 0.00000-0.11272-0.08231-0.62271-0.99660-0.77428
   4  -4   2  693.85  134.38   1-0.80340-0.68657 0.09189 0.63026 0.58830 0.36246
  -4   4  -2  756.52  237.17   1-0.64007-0.75689 0.64393 0.10556 0.41911 0.64494
   4   4   2  518.15  151.55   1-0.64357-0.95448 0.63840 0.29424 0.42219 0.04884
   4  -4   2  536.57   79.39   1-0.75679-0.64519-0.38498 0.15641-0.52824-0.74783
   4   4   3  695.34   89.00   1 0.00000-0.36074 0.96301 0.64966-0.26945-0.66917
  -4  -4  -3  573.32   98.58   1 0.00000 0.35979 0.49316 0.80655-0.86993-0.46905
  -4   4  -3  519.91  118.71   1 0.00000-0.06202-0.09052-0.65921-0.99589-0.74939
   4  -4   3  584.46  119.56   1-0.80350-0.73717 0.01405 0.58095 0.59513 0.34504
  -4   4  -3  430.04  195.77   1-0.65950-0.72582 0.61212 0.04522 0.43630 0.68639
   4   4   3  461.47  205.20   1-0.50298-0.86439 0.80944 0.49382 0.30298-0.09461
   4  -4   3  382.24   78.58   1-0.72578-0.66501-0.47521 0.09465-0.49739-0.74080
   4   4   4   90.60   38.16   1 0.00000-0.41155 0.98763 0.70278-0.15679-0.58027
  -4  -4  -4  -41.96   72.86   1 0.00000 0.41057 0.51927 0.80418-0.85460-0.42979
  -4   4  -4   31.57   79.41   1 0.00000-0.01132-0.09155-0.68853-0.99580-0.72512
   4   4   5  129.46   43.56   1 0.00000-0.46236 0.99932 0.74297-0.03671-0.48394
  -4  -4  -5   56.14   89.21   1 0.00000 0.46134 0.53861 0.79502-0.84255-0.39381
  -4   4  -5   83.93   79.52   1 0.00000 0.03936-0.08641-0.71168-0.99625-0.70139
   4   4   6  295.31   46.53   1 0.00000-0.51317 0.99609 0.76824 0.08829-0.38269
  -4   4  -6  717.70  108.62   1 0.00000 0.09006-0.07590-0.72945-0.99711-0.67807
   4   4   7  337.51   81.70   1 0.00000-0.56397 0.97649 0.77714 0.21551-0.27922
  -4  -4  -7  474.52  121.20   1 0.00000 0.56290 0.55648 0.75591-0.83086-0.33426
  -4   4  -7  722.70  175.84   1 0.00000 0.14076-0.06061-0.74245-0.99816-0.65494
  -4   4  -7  614.48  138.38   1-0.80370-0.66116-0.02149-0.70524-0.59464-0.25591
  -4  -4  -7  480.71  116.82   1-0.15468 0.40786-0.98753-0.78502-0.02900 0.46625
   4   4   7  488.81  109.07   1-0.18925-0.75134 0.85950 0.65960 0.47479-0.02032
   4   4   8  308.76   91.74   1 0.00000-0.61478 0.93960 0.76875 0.34226-0.17624
  -4   4  -8  331.56  127.43   1 0.00000 0.19145-0.04102-0.75115-0.99915-0.63175
  -4   4  -8  421.07  113.46   1-0.80405-0.61068-0.04543-0.75765-0.59282-0.23027
  -4  -4  -8  544.62  133.07   1-0.21252 0.40090-0.97442-0.80015-0.07307 0.44613
   4   4   8  552.71  126.18   1-0.13622-0.74883 0.83398 0.66257 0.53470 0.01559
  -4   4  -9    2.12   93.79   1 0.00000 0.24215-0.01747-0.75589-0.99984-0.60826
  -4   4  -9 -113.95   84.66   1-0.80401-0.55982-0.06217-0.80286-0.59134-0.20496
  -4  -4  -9   27.03   99.76   1-0.26628 0.39802-0.95707-0.81105-0.11447 0.42867
   4   4   9   44.70   65.13   1-0.08536-0.74849 0.80454 0.66164 0.58772 0.04461
  -4   4 -10  -77.64  136.48   1 0.00000 0.29285 0.00976-0.75694-0.99995-0.58419
   4   4  10 -228.58   55.47   1-0.03669-0.75033 0.77201 0.65760 0.63454 0.06745
   4   5 -12  -63.51   89.05   1 0.00000 0.34912 0.55934-0.29181-0.82893-0.89048
   4  -5 -12  376.49  228.66   1-0.70493 0.17250 0.52433 0.77354 0.47764 0.60981
   4  -5 -12  479.82  146.17   1-0.19005 0.68539-0.98018-0.72412-0.05589 0.07670
   4   5 -11  402.18  158.01   1 0.00000 0.29834 0.55621-0.26644-0.83103-0.91651
   4  -5 -11  197.27  189.62   1-0.70533 0.12158 0.52344 0.80117 0.47802 0.58594
   4   5 -10  209.86   98.00   1 0.00000 0.24756 0.55756-0.23660-0.83013-0.93953
   4  -5 -10 -271.97  186.27   1-0.70859 0.06782 0.51621 0.82248 0.48106 0.56472
   4   5  -9  113.90  124.45   1 0.00000 0.19679 0.56358-0.20210-0.82605-0.95938
   4  -5  -9   24.31  151.27   1-0.71438 0.01151 0.50294 0.83775 0.48651 0.54592
  -4   5   8  735.73  133.88   1 0.00000-0.67327 0.85723 0.49018-0.51492-0.55355
   4   5  -8  656.72  134.73   1 0.00000 0.14601 0.57444-0.16275-0.81854-0.97580
   4  -5  -8  383.75  141.79   1-0.72234-0.04695 0.48382 0.84717 0.49408 0.52924
  -4   5   7  198.82   85.91   1 0.00000-0.62249 0.71390 0.31836-0.70024-0.71494
   4   5  -7  101.27   79.67   1 0.00000 0.09524 0.59028-0.11842-0.80719-0.98838
   4  -5  -7  230.60  176.27   1-0.73203-0.10715 0.45899 0.85086 0.50343 0.51433
  -4   5   7  147.84   51.08   1-0.08470-0.70775 0.80413 0.41058 0.58838 0.57489
   4   5  -6 -107.36   75.25   1 0.00000 0.04446 0.61116-0.06905-0.79150-0.99662
  -4   5   6   25.40   64.36   1 0.00000-0.57172 0.57981 0.15578-0.81475-0.80552
   4  -5  -6 -201.32  156.60   1-0.74293-0.16856 0.42857 0.84898 0.51417 0.50081
  -4   5   6   49.46   44.85   1-0.17965-0.75217 0.85528 0.43324 0.48600 0.49651
   4   5  -5  339.92   96.16   1 0.00000-0.00631 0.63704-0.01468-0.77082-0.99987
  -4   5   5  400.22   87.71   1 0.00000-0.52013 0.45997 0.00703-0.88793-0.85405
   4  -5  -5  620.54  168.18   1-0.75447-0.23061 0.39274 0.84169 0.52584 0.48823
   4   5  -4  203.95   74.53   1 0.00000-0.05708 0.66772 0.04448-0.74440-0.99737
  -4   5   4  311.58   80.45   1 0.00000-0.46944 0.36055-0.12067-0.93273-0.87467
   4  -5  -4  126.90  139.83   1-0.76604-0.29269 0.35175 0.82923 0.53799 0.47613
   4   5  -3  217.75   82.90   1 0.00000-0.10786 0.70281 0.10806-0.71137-0.98827
  -4   5   3  313.52   92.27   1 0.00000-0.41874 0.27843-0.23107-0.96045-0.87821
   4   5  -3   -6.04  207.43   1-0.78539-0.89721 0.26369-0.33344 0.56001 0.28950
   4   5  -2  428.69   85.86   1 0.00000-0.15864 0.74163 0.17536-0.67080-0.97163
  -4   5   2  492.53  103.03   1 0.00000-0.36804 0.21198-0.32581-0.97727-0.87085
   4  -5  -2  253.67  127.32   1-0.78680-0.41446 0.25569 0.79023 0.56175 0.45137
   4   5  -1   39.80   75.41   1 0.00000-0.20941 0.78320 0.24542-0.62176-0.94652
  -4   5   1  263.73   89.21   1 0.00000-0.31735 0.15930-0.40678-0.98723-0.85663
   4  -5  -1  -16.12  139.26   1-0.79481-0.47299 0.20152 0.76461 0.57240 0.43777
   4   5  -1  475.13  189.33   1-0.75441-0.96726 0.39292-0.14714 0.52579 0.20677
   4  -5  -1   44.79   56.79   1-0.80391-0.48727-0.07064 0.49564-0.59053-0.71896
   4   5   0 1038.44  149.42   1 0.00000-0.26019 0.82619 0.31691-0.56338-0.91206
  -4   5   0  991.95  150.34   1 0.00000-0.26665 0.11858-0.47579-0.99294-0.83816
   4  -5   0 1213.93  206.33   1-0.80057-0.52925 0.14400 0.73562 0.58167 0.42278
   4   5   0  808.68  193.88   1-0.72437-0.98772 0.47878-0.03275 0.49603 0.15275
   4   5   1  294.73   70.42   1 0.00000-0.31096 0.86892 0.38813-0.49494-0.86755
  -4  -5  -1  311.80   85.38   1 0.00000 0.30945 0.25872 0.74159-0.96595-0.59520
  -4   5  -1  414.69   90.15   1 0.00000-0.21595 0.08820-0.53445-0.99610-0.81714
   4  -5   1  523.75  127.54   1-0.80364-0.58283 0.08371 0.70386 0.58919 0.40605
   4   5   1   80.82  186.14   1-0.67784-0.99170 0.57925 0.09624 0.45276 0.08523
   4   5   2  671.48   80.04   1 0.00000-0.36174 0.90935 0.45705-0.41600-0.81255
  -4  -5  -2  613.41  101.93   1 0.00000 0.36014 0.28994 0.74452-0.95704-0.56211
  -4   5  -2  466.04   91.16   1 0.00000-0.16526 0.06678-0.58417-0.99776-0.79462
   4  -5   2 1023.73  142.97   1-0.80369-0.63340 0.02126 0.66995 0.59465 0.38726
   4   5   2  299.35  178.44   1-0.60693-0.97130 0.69229 0.23782 0.39031-0.00146
   4   5   3   42.70   43.50   1 0.00000-0.41252 0.94519 0.52137-0.32652-0.74699
  -4  -5  -3   84.08  104.41   1 0.00000 0.41084 0.31571 0.74200-0.94885-0.52974
  -4   5  -3  163.75   83.99   1 0.00000-0.11456 0.05312-0.62611-0.99858-0.77126
   4   5   3  167.55  260.68   1-0.50048-0.91536 0.81176 0.38582 0.30092-0.11511
   4   5   4  340.19   73.52   1 0.00000-0.46437 0.97374 0.57849-0.22765-0.67059
  -4  -5  -4  436.72  116.48   1 0.00000 0.46154 0.33567 0.73367-0.94197-0.49869
  -4   5  -4  360.05  115.98   1 0.00000-0.06386 0.04626-0.66126-0.99892-0.74742
   4   5   5  355.03   84.12   1 0.00000-0.51518 0.99295 0.62620-0.11849-0.58519
  -4  -5  -5  533.12  139.21   1 0.00000 0.51223 0.34944 0.71915-0.93695-0.46949
  -4   5  -5  479.25  147.18   1 0.00000-0.01317 0.04539-0.69042-0.99896-0.72328
   4   5   6  391.69   94.08   1 0.00000-0.56599 0.99999 0.66175-0.00121-0.49166
  -4   5  -6  230.79  103.11   1 0.00000 0.03752 0.04986-0.71424-0.99875-0.69889
   4   5   7 1043.94  172.35   1 0.00000-0.61680 0.99247 0.68272 0.12248-0.39172
  -4   5  -7  824.71  175.29   1 0.00000 0.08822 0.05914-0.73325-0.99825-0.67420
   4   5   7  809.52  135.39   1-0.21169-0.82687 0.86863 0.55845 0.44794-0.06636
  -4   5  -8  319.29  135.23   1 0.00000 0.13891 0.07279-0.74789-0.99734-0.64912
  -4  -5  -8  404.71  134.15   1-0.16177 0.50401-0.98622-0.70137-0.03437 0.50402
   4   5   8  368.65  113.42   1-0.15945-0.82515 0.84583 0.56415 0.50906-0.02923
   4   6  -9  136.36  110.18   1 0.00000 0.14406 0.60254-0.27356-0.79808-0.95100
   4  -6  -9  -86.78  178.29   1-0.76901 0.01035 0.34015 0.78527 0.54121 0.61905
   4   6  -8  203.04  115.73   1 0.00000 0.09329 0.61234-0.23527-0.79059-0.96744
  -4   6   7  449.40   99.06   1 0.00000-0.67522 0.74955 0.24359-0.66194-0.69623
   4   6  -7  583.98  125.27   1 0.00000 0.04251 0.62634-0.19278-0.77954-0.98031
   4   6  -6  147.00   86.19   1 0.00000-0.00826 0.64458-0.14606-0.76453-0.98924
  -4   6   6   95.27   93.18   1 0.00000-0.62444 0.64690 0.11245-0.76256-0.77293
   4  -6  -6  -23.02  159.40   1-0.78181-0.15397 0.28279 0.81352 0.55569 0.56077
   4   6  -5   37.65   79.56   1 0.00000-0.05903 0.66698-0.09517-0.74507-0.99370
   4  -6  -5  -48.33  135.13   1-0.78711-0.20978 0.25386 0.81312 0.56214 0.54296
   4   6  -4   14.47   86.27   1 0.00000-0.10981 0.69337-0.04028-0.72057-0.99313
  -4   6   4  186.60   82.57   1 0.00000-0.52198 0.46935-0.12241-0.88300-0.84412
   4  -6  -4  319.39  159.26   1-0.79229-0.26547 0.22055 0.80834 0.56888 0.52545
   4   6  -3  224.89   93.29   1 0.00000-0.16058 0.72346 0.01828-0.69036-0.98685
  -4   6   3  165.10  138.16   1 0.00000-0.47128 0.39908-0.22097-0.91691-0.85385
   4  -6  -3  253.09  163.84   1-0.79695-0.32064 0.18318 0.79951 0.57558 0.50790
   4   6  -2  631.13  142.44   1 0.00000-0.21136 0.75674 0.08006-0.65370-0.97412
  -4   6   2  651.99  148.67   1 0.00000-0.42058 0.33991-0.30843-0.94045-0.85321
   4  -6  -2  633.14  175.85   1-0.80071-0.37491 0.14211 0.78697 0.58194 0.49000
   4   6  -1  460.60  127.57   1 0.00000-0.26214 0.79253 0.14433-0.60982-0.95417
  -4   6   1  233.92   91.65   1 0.00000-0.36989 0.29105-0.38558-0.95670-0.84528
   4  -6  -1 -320.67  181.28   1-0.80319-0.42790 0.09772 0.77112 0.58764 0.47145
   4   6   0 1373.11  274.27   1 0.00000-0.31291 0.82986 0.21015-0.55796-0.92623
  -4   6   0 1464.79  300.44   1 0.00000-0.31919 0.25159-0.45333-0.96783-0.83222
   4  -6   0  645.91  180.36   1-0.80406-0.47928 0.05041 0.75234 0.59240 0.45195
   4   6   0  345.51  273.23   1-0.67807-0.99489 0.57880-0.04305 0.45298 0.09126
   4   6   1  379.91   95.29   1 0.00000-0.36369 0.86752 0.27630-0.49739-0.88959
  -4   6  -1  517.00  132.36   1 0.00000-0.26849 0.22063-0.51258-0.97535-0.81557
   4  -6   1  768.52  197.56   1-0.80302-0.52874 0.00059 0.73106 0.59595 0.43124
   4   6   1  997.50  312.14   1-0.63021-0.99753 0.65904 0.06571 0.41048 0.02450
   4   6   2 1043.21  221.47   1 0.00000-0.41447 0.90400 0.34127-0.42751-0.84364
  -4   6  -2  889.14  209.23   1 0.00000-0.21780 0.19729-0.56421-0.98034-0.79638
   4   6   3  102.30   83.40   1 0.00000-0.46524 0.93752 0.40328-0.34791-0.78797
  -4   6  -3  176.57  175.84   1 0.00000-0.16710 0.18080-0.60899-0.98351-0.77537
   4   6   4  287.45   65.83   1 0.00000-0.51720 0.96581 0.46017-0.25922-0.72162
  -4   6  -4  301.10  126.36   1 0.00000-0.11640 0.17048-0.64759-0.98536-0.75303
  -4   6  -5 1633.74  849.92   1 0.00000-0.06571 0.16573-0.68063-0.98617-0.72966
   4   6   6    8.63   67.31   1 0.00000-0.61881 0.99870 0.55005-0.05089-0.56080
  -4   7   5   53.89  113.31   1 0.00000-0.62639 0.63496-0.03839-0.77253-0.77855
   4  -7  -5   37.43  151.11   1-0.80191-0.17111 0.12418 0.79376 0.58439 0.58365
   4   7  -4  179.26  123.26   1 0.00000-0.16253 0.72619-0.11789-0.68748-0.97963
  -4   7   4  348.45  136.88   1 0.00000-0.57561 0.56616-0.13568-0.82428-0.80638
   4  -7  -4 -100.14  150.83   1-0.80318-0.22290 0.09798 0.79609 0.58761 0.56262
   4   7  -3  350.08  129.66   1 0.00000-0.21331 0.75227-0.06332-0.65885-0.97492
  -4   7   3  373.81  186.12   1 0.00000-0.52484 0.50553-0.22481-0.86280-0.82097
   4  -7  -3  105.36  161.26   1-0.80395-0.27417 0.06806 0.79470 0.59078 0.54153
  -4   7   2 1400.22  383.41   1 0.00000-0.47312 0.44989-0.30901-0.89308-0.82502
   4  -7  -2  863.97  265.92   1-0.80395-0.32468 0.03475 0.78993 0.59367 0.52017
   4   7  -1  288.19  213.63   1 0.00000-0.31486 0.81196 0.05334-0.58370-0.94763
  -4   7   1   15.94   88.51   1 0.00000-0.42243 0.40521-0.38197-0.91421-0.82197
   4  -7  -1  171.96  201.98   1-0.80292-0.37416-0.00161 0.78209 0.59607 0.49832
   4   7   0  184.21  110.73   1 0.00000-0.36564 0.84430 0.11417-0.53586-0.92372
  -4   7   0  506.93  166.79   1 0.00000-0.37173 0.36803-0.44745-0.92981-0.81338
   4   7   1  326.80  157.69   1 0.00000-0.41642 0.87711 0.17546-0.48028-0.89207
  -4   7  -1 -149.19   92.36   1 0.00000-0.32103 0.33783-0.50593-0.94120-0.80060
   5   0 -16  430.04  127.24   1-0.71539 0.10166-0.50058-0.90203-0.48747-0.41952
   5   0 -15  136.82   88.06   1-0.70396 0.06225-0.52644-0.89942-0.47674-0.43262
   5   0 -14  140.29  109.17   1-0.69268 0.02271-0.55023-0.89473-0.46630-0.44600
   5   0 -13  449.79   71.31   1 0.00000 0.66439 0.85887 0.54206-0.51217-0.51453
   5   0 -13  272.41   56.04   1-0.68177-0.01721-0.57178-0.88781-0.45633-0.45987
   5   0 -12  -35.51   51.51   1 0.00000 0.61361 0.84680 0.55848-0.53190-0.55819
   5   0 -12  -10.89   53.25   1-0.67159-0.05786-0.59079-0.87835-0.44712-0.47449
   5   0 -11 1491.94  170.96   1 0.00000 0.56283 0.84707 0.58723-0.53147-0.58169
   5   0 -11 1376.73  173.57   1-0.66261-0.09970-0.60675-0.86585-0.43907-0.49026
   5   0 -10 1636.55  137.24   1 0.00000 0.51205 0.85856 0.62722-0.51270-0.58684
   5   0 -10 1618.43  150.47   1-0.65556-0.14348-0.61881-0.84943-0.43279-0.50781
   5   0  -9   16.69   44.27   1 0.00000 0.46127 0.87959 0.67674-0.47572-0.57379
  -5   0   9  104.20   61.95   1 0.00000-0.46120-0.18452 0.01805-0.98282-0.88710
   5   0  -9  -22.67   42.14   1-0.65160-0.19035-0.62539-0.82755-0.42928-0.52812
  -5   0   9   86.87   41.40   1-0.15183-0.61359-0.98804-0.78641-0.02684 0.07111
   5   0  -8 3090.05  182.29   1 0.00000 0.41050 0.90729 0.73293-0.42048-0.54249
  -5   0   8 3185.26  189.89   1 0.00000-0.41050 0.07419 0.24849-0.99724-0.87734
   5   0  -8 3476.95  232.79   1-0.65276-0.24234-0.62348-0.79717-0.43030-0.55298
  -5   0   8 2842.25  217.44   1-0.16700-0.57787-0.98521-0.81183-0.03834 0.08356
   5   0  -7  876.85   65.98   1 0.00000 0.35972 0.93752 0.79164-0.34792-0.49385
  -5   0   7  879.24   76.05   1 0.00000-0.35981 0.34041 0.48642-0.94027-0.79619
   5   0  -7 1056.60   92.44   1-0.66280-0.30321-0.60643-0.75164-0.43924-0.58574
  -5   0   7  654.61   88.48   1-0.17591-0.53590-0.98337-0.83824-0.04512 0.10073
   5   0  -6  478.73   46.46   1 0.00000 0.30895 0.96541 0.84802-0.26071-0.43057
  -5   0   6  590.28   63.36   1 0.00000-0.30895 0.58520 0.70258-0.81088-0.64102
   5   0  -6  741.90   77.24   1-0.68952-0.38075-0.55661-0.67335-0.46340-0.63372
  -5   0   6  445.36   61.85   1-0.17197-0.48108-0.98420-0.86732-0.04212 0.12768
   5   0  -5   13.70   38.78   1 0.00000 0.25776 0.98657 0.89751-0.16332-0.35780
  -5   0   5  -52.00   52.48   1 0.00000-0.25817 0.76732 0.85622-0.64125-0.44747
   5   0  -5   75.54   77.70   1-0.74913-0.49119-0.40986-0.49814-0.52039-0.71454
   5   0  -4  253.49   38.00   1 0.00000 0.20695 0.99811 0.93756-0.06131-0.27955
  -5   0   4  336.52   46.72   1 0.00000-0.20739 0.88683 0.94724-0.46208-0.24437
   5   0  -3   69.60   37.92   1 0.00000 0.15614 0.99915 0.96709 0.04113-0.20086
  -5   0   3  177.18   42.09   1 0.00000-0.15662 0.95403 0.98595-0.29969-0.05805
   5   0  -2 1533.98   67.24   1 0.00000 0.10533 0.99007 0.98651 0.14051-0.12523
  -5   0   2 1418.74   61.62   1 0.00000-0.10533 0.98596 0.98952-0.16698 0.09876
  -5   0   2 1957.94  131.18   1-0.59490-0.70050-0.70829-0.70441-0.38000-0.11440
   5   0  -1  979.80   56.70   1 0.00000 0.05452 0.97206 0.99700 0.23469-0.05480
  -5   0   1 1064.00   52.25   1 0.00000-0.05452 0.99788 0.97294-0.06500 0.22450
  -5   0   1  997.80   77.21   1-0.51857-0.57328-0.79455-0.81893-0.31584-0.02629
   5   0   0 9514.68  402.46   1 0.00000 0.00372 0.94651 0.99994 0.32267 0.00940
  -5   0   0 9544.13  399.60   1 0.00000-0.00372 0.99995 0.94651 0.00936 0.32262
   5   0   0 8117.40  444.84   1-0.47974-0.47432 0.83019 0.87984 0.28393-0.02983
  -5   0   0 9278.05  410.26   1-0.50322-0.50705-0.80922-0.86184-0.30318 0.01031
   5   0   1  324.75   49.62   1 0.00000-0.04708 0.91469 0.99663 0.40414 0.06712
  -5   0  -1  214.95   39.93   1 0.00000 0.04708 0.99814 0.91620 0.06091 0.39793
   5   0   1  237.32  141.12   1-0.63825-0.68378 0.64676 0.72534 0.41751 0.07941
  -5   0  -1  308.39   57.53   1-0.50515-0.45811-0.80741-0.88829-0.30477 0.03266
   5   0   1  113.25   42.31   1-0.15937-0.20642-0.98668-0.90580-0.03255-0.37000
  -5   0  -2 1270.39   80.71   1 0.00000 0.09789 0.99555 0.88512 0.09417 0.45494
   5   0   2 1434.74  139.20   1-0.75444-0.85048 0.39283 0.49994 0.52582 0.16345
  -5   0  -2 1511.14  106.13   1-0.51425-0.41633-0.79876-0.90788-0.31228 0.04911
   5   0   2  797.57  122.29   1-0.17016-0.26808-0.98457-0.87545-0.04074-0.40214
   5   0   2 1215.15   75.95   1-0.16022-0.25635 0.84620 0.95530 0.50819 0.14719
  -5   0  -3  369.22   44.35   1 0.00000 0.14870 0.99360 0.85467 0.11287 0.49741
   5   0   3  365.70   91.73   1-0.80282-0.94937 0.10659 0.24224 0.58660 0.19998
  -5   0  -3  169.92  151.45   1-0.39649-0.25042 0.89207 0.75704 0.21677 0.60346
  -5   0  -3  348.41   53.32   1-0.52688-0.37807-0.78628-0.92365-0.32273 0.06260
   5   0   3  182.88   57.08   1-0.16905-0.31785-0.98479-0.84742-0.03990-0.42524
   5   0   3  377.19   46.36   1-0.09940-0.24604 0.81314 0.95074 0.57351 0.18852
  -5   0  -4 2707.07  291.97   1 0.00000 0.19951 0.99278 0.82535 0.11990 0.52819
  -5   0  -4 2117.90  326.44   1-0.46590-0.26933 0.84178 0.67829 0.27265 0.68365
  -5   0  -4 2725.85  303.73   1-0.54139-0.34171-0.77122-0.93684-0.33481 0.07447
   5   0   4 2031.67  285.83   1-0.16095-0.36063-0.98638-0.82076-0.03375-0.44304
   5   0   4 2577.13  275.32   1-0.04703-0.24420 0.77927 0.94537 0.62491 0.21593
  -5   0  -5 1103.72   73.47   1 0.00000 0.25031 0.99308 0.79715 0.11739 0.54944
  -5   0  -5  843.08  185.55   1-0.51920-0.27162 0.79394 0.60122 0.31636 0.75149
  -5   0  -5 1136.04   82.47   1-0.55695-0.30638-0.75419-0.94806-0.34784 0.08539
   5   0   5 1103.03   88.82   1-0.14831-0.39888-0.98864-0.79477-0.02418-0.45741
  -5   0  -6 1030.08  125.06   1 0.00000 0.30112 0.99426 0.76983 0.10693 0.56273
  -5   0  -6  886.20  218.56   1-0.55298-0.25490 0.75862 0.53737 0.34451 0.80389
  -5   0  -6 1221.00  143.82   1-0.57306-0.27162-0.73550-0.95762-0.36142 0.09576
  -5   0  -7  470.04   75.73   1 0.00000 0.35193 0.99597 0.74304 0.08967 0.56923
  -5   0  -7  666.90  219.02   1-0.57244-0.22385 0.73624 0.48645 0.36089 0.84454
  -5   0  -7  817.86  125.52   1-0.58943-0.23711-0.71533-0.96570-0.37532 0.10581
  -5   0  -8   24.23   44.48   1 0.00000 0.40274 0.99779 0.71636 0.06643 0.56975
  -5   0  -8  212.66  270.86   1-0.57985-0.18075 0.72728 0.44896 0.36717 0.87507
  -5   0  -8 -127.92   48.91   1-0.60585-0.20265-0.69376-0.97239-0.38938 0.11569
  -5   0  -9  230.57   71.33   1-0.62219-0.16810-0.67087-0.97774-0.40350 0.12553
  -5   0 -10  105.20   81.90   1-0.64061-0.13611-0.64308-0.98186-0.41959 0.13197
  -5   0 -11   24.97   71.06   1-0.65636-0.10103-0.61745-0.98471-0.43350 0.14188
   5   1 -16 -173.56   72.60   1-0.76338 0.00110-0.36171-0.87346-0.53516-0.48688
   5  -1 -16 -177.52   76.29   1-0.65311 0.21649-0.62289-0.91404-0.43062-0.34300
   5   1 -15  -12.77   72.17   1-0.75879-0.04512-0.37815-0.86142-0.53031-0.50587
   5  -1 -15  -49.94   51.87   1-0.63230 0.18647-0.65588-0.91856-0.41231-0.34851
   5   1 -14  154.79   81.04   1 0.00000 0.66243 0.70624 0.25052-0.70796-0.70598
   5   1 -14  -87.75   55.39   1-0.75507-0.09224-0.39075-0.84556-0.52646-0.52585
   5  -1 -14  -97.84   48.24   1-0.60827 0.16024-0.69047-0.92275-0.39146-0.35048
   5   1 -13  127.44   63.80   1 0.00000 0.61166 0.68925 0.26201-0.72452-0.74647
   5   1 -13  258.31   64.75   1-0.75262-0.14061-0.39880-0.82513-0.52394-0.54715
   5  -1 -13    5.31   58.92   1-0.58439 0.13323-0.72166-0.92570-0.37103-0.35400
   5  -1 -13  106.98   48.37   1-0.15523 0.55953 0.84375 0.63563 0.51379 0.53187
   5   1 -12  -40.84   58.93   1 0.00000 0.56088 0.68076 0.28201-0.73250-0.77838
   5   1 -12 -153.12   61.66   1-0.75188-0.19070-0.40118-0.79904-0.52319-0.57022
   5  -1 -12    8.76   40.20   1-0.55856 0.10819-0.75237-0.92816-0.34919-0.35610
  -5  -1  12   97.60   58.16   1-0.26286-0.82489-0.95832-0.56136-0.11183-0.06651
   5  -1 -12  -50.15   43.01   1-0.12736 0.53688 0.82919 0.64957 0.54424 0.53833
   5   1 -11  285.34   71.89   1 0.00000 0.51010 0.68113 0.31087-0.73215-0.80196
   5   1 -11  371.35   79.37   1-0.75342-0.24307-0.39620-0.76559-0.52476-0.59563
   5  -1 -11  469.01   80.95   1-0.53023 0.08564-0.78287-0.93040-0.32551-0.35637
  -5  -1  11  224.88   75.40   1-0.30529-0.81644-0.94118-0.57246-0.14481-0.07554
   5  -1 -11  428.44   73.36   1-0.09815 0.51557 0.81239 0.66127 0.57479 0.54488
   5   1 -10  185.62   56.47   1 0.00000 0.45932 0.69072 0.34895-0.72311-0.81685
  -5  -1  10   55.88   60.92   1 0.00000-0.45932-0.23289 0.10846-0.97250-0.88162
   5   1 -10  -14.68   55.29   1-0.75790-0.29838-0.38121-0.72213-0.52939-0.62408
  -5  -1  10   40.29   55.54   1-0.35077-0.81104-0.91889-0.57842-0.18050-0.08729
   5  -1 -10   10.10   35.59   1-0.06695 0.49625 0.79273 0.67011 0.60587 0.55197
   5   1  -9  322.82   58.25   1 0.00000 0.40855 0.70972 0.39644-0.70447-0.82213
  -5  -1   9  138.82   62.02   1 0.00000-0.40866-0.07852 0.23461-0.99691-0.88201
   5   1  -9  230.61   53.25   1-0.76600-0.35731-0.35189-0.66434-0.53795-0.65647
   5  -1  -9  254.50   43.51   1-0.46204 0.05207-0.84490-0.93594-0.26952-0.34827
  -5  -1   9   51.26   61.82   1-0.40074-0.81013-0.88934-0.57712-0.22015-0.10299
   5  -1  -9  246.63   36.28   1-0.03273 0.47995 0.76918 0.67505 0.63819 0.56029
   5   1  -8  774.31   71.44   1 0.00000 0.35777 0.73788 0.45309-0.67492-0.81651
  -5  -1   8 1006.75   93.10   1 0.00000-0.35796 0.08516 0.37001-0.99636-0.85729
   5   1  -8  944.35   76.62   1-0.77808-0.42022-0.30099-0.58498-0.55134-0.69369
  -5  -1   8  700.44   90.76   1-0.45731-0.81582-0.84869-0.56472-0.26567-0.12456
   5  -1  -8 1048.13   75.35   1-0.41811 0.04512-0.87772-0.94050-0.23406-0.33676
   5   1  -7 4631.27  250.23   1 0.00000 0.30700 0.77420 0.51790-0.63293-0.79844
  -5   1   7 4106.30  228.28   1 0.00000-0.41235 0.47132 0.50678-0.88195-0.75705
  -5  -1   7 3945.40  230.01   1 0.00000-0.30727 0.25162 0.50818-0.96782-0.80456
   5   1  -7 4401.29  244.34   1-0.79292-0.48589-0.21601-0.47152-0.56974-0.73591
  -5  -1   7 3716.37  247.16   1-0.52364-0.83127-0.78953-0.53381-0.32005-0.15498
   5  -1  -7 4701.91  244.26   1-0.36160 0.05075-0.91296-0.94749-0.18905-0.31571
  -5   1   6  614.45   56.72   1 0.00000-0.36167 0.83565 0.84261-0.54925-0.39898
   5   1  -6  651.56   65.42   1 0.00000 0.25622 0.81667 0.58886-0.57709-0.76653
  -5  -1   6  803.49   77.60   1 0.00000-0.25657 0.41265 0.64093-0.91088-0.72344
   5   1  -6  609.41   59.05   1-0.80382-0.54762-0.07573-0.30277-0.59002-0.78002
  -5  -1   6  610.11   84.90   1-0.60376-0.86051-0.69659-0.46912-0.38759-0.19858
   5  -1  -6  611.97   51.99   1-0.28123 0.08024-0.95132-0.95760-0.12607-0.27667
  -5   1   5 1113.46   61.18   1 0.00000-0.31089 0.96924 0.94772-0.24608-0.07188
   5   1  -5 1264.47   79.84   1 0.00000 0.20544 0.86214 0.66282-0.50666-0.72004
  -5  -1   5 1169.01   85.54   1 0.00000-0.20544 0.56414 0.76346-0.82567-0.61230
  -5  -1   5 1289.60  124.39   1-0.69990-0.90527-0.53520-0.33662-0.47296-0.25913
  -5   1   4 1357.91   69.95   1 0.00000-0.25977 0.99969 0.94985-0.02472 0.17405
   5   1  -4 1384.38   87.93   1 0.00000 0.15467 0.90656 0.73572-0.42207-0.65937
  -5  -1   4 1556.93   95.15   1 0.00000-0.15467 0.68792 0.85875-0.72577-0.48847
  -5  -1   4 1425.70  100.88   1-0.78767-0.94222-0.25055-0.08044-0.56284-0.32518
  -5   1   3 1380.29   75.09   1 0.00000-0.20896 0.99202 0.91368 0.12605 0.34858
   5   1  -3 1529.85   90.37   1 0.00000 0.10389 0.94564 0.80329-0.32521-0.58644
  -5  -1   3 1568.82   94.70   1 0.00000-0.10389 0.78593 0.92827-0.61830-0.35707
   5  -1  -3 1543.31  211.40   1-0.36089-0.15062 0.91336 0.98800 0.18849-0.03396
  -5   1   2  334.41   49.27   1 0.00000-0.15816 0.97423 0.86740 0.22551 0.47180
   5   1  -2  318.08   51.25   1 0.00000 0.05251 0.97558 0.86163-0.21960-0.50480
  -5  -1   2  321.77   57.18   1 0.00000-0.05311 0.85839 0.97225-0.51298-0.22782
   5  -1  -2  116.20  174.11   1-0.45142-0.29165 0.85331 0.95641 0.26090 0.01414
   5  -1  -2  334.13   72.77   1-0.71047-0.55247-0.51195-0.40451-0.48283-0.72879
  -5   1   1 3194.40  152.00   1 0.00000-0.10735 0.95719 0.82186 0.28943 0.55948
   5   1  -1 3229.76  156.72   1 0.00000 0.00170 0.99408 0.90862-0.10865-0.41761
  -5  -1   1 3339.85  154.80   1 0.00000-0.00234 0.90875 0.99412-0.41732-0.10823
   5  -1  -1 3123.10  220.40   1-0.54826-0.43931 0.76382 0.89565 0.34055 0.06939
  -5   1   1 3770.82  204.80   1-0.80048-0.90766-0.14511-0.28102-0.58151-0.31172
   5  -1  -1 3982.55  222.92   1-0.61182-0.50474-0.68557-0.55061-0.39453-0.66487
   5  -1  -1 3115.41  144.50   1-0.12109-0.01256 0.82572 0.95959 0.55093 0.28109
  -5   1   0 2665.38  136.34   1 0.00000-0.05654 0.94445 0.78061 0.32864 0.62244
   5   1   0 2647.54  127.08   1 0.00000-0.04910 0.99999 0.94303 0.00366-0.32905
  -5  -1   0 2640.83  123.12   1 0.00000 0.04843 0.94194 0.99882-0.33575-0.00274
   5  -1   0 2615.26  196.81   1-0.64049-0.58205 0.64326 0.80362 0.41948 0.12407
  -5   1   0 2585.02  248.49   1-0.38957-0.44835 0.89643 0.73641 0.21125 0.50663
  -5   1   0 2872.44  153.90   1-0.76741-0.82375-0.34648-0.51085-0.53947-0.24585
   5  -1   0 2983.76  177.05   1-0.54019-0.48399-0.77249-0.60928-0.33381-0.62810
   5  -1   0 2249.96  111.08   1-0.05239 0.00561 0.78296 0.94534 0.61985 0.32602
  -5   1  -1 5813.88  263.99   1 0.00000-0.00573 0.93666 0.74432 0.35022 0.66778
   5   1   1 5639.88  246.21   1 0.00000-0.09991 0.99347 0.96501 0.11405-0.24242
  -5  -1  -1 5979.23  256.29   1 0.00000 0.09920 0.96287 0.99125-0.26995 0.08698
   5  -1   1 5418.15  270.14   1-0.71805-0.71011 0.49427 0.68317 0.48999 0.17032
  -5   1  -1 6126.79  418.94   1-0.46292-0.47120 0.84420 0.65571 0.27023 0.58991
   5   1   1 6489.30  382.38   1-0.40779-0.50623 0.88471 0.85243 0.22579-0.13066
  -5   1  -1 5638.37  275.98   1-0.73414-0.73966-0.45331-0.64616-0.50550-0.18805
   5  -1   1 6078.41  324.61   1-0.48489-0.47957-0.82574-0.63428-0.28814-0.60638
  -5   1  -2  212.46   38.52   1 0.00000 0.04507 0.93339 0.71256 0.35883 0.70015
   5   1   2  195.85   43.42   1 0.00000-0.15072 0.97548 0.97551 0.22008-0.16015
  -5  -1  -2  197.59   42.42   1 0.00000 0.15072 0.97552 0.97548-0.21989 0.16034
   5   1   2  184.24  161.14   1-0.73181-0.88131 0.45958 0.45638 0.50322 0.12241
  -5   1  -2  220.99  159.28   1-0.52408-0.48151 0.78909 0.57165 0.32041 0.66434
  -5   1  -2  167.82   45.28   1-0.71057-0.66526-0.51173-0.73304-0.48292-0.14165
   5  -1   2  274.76   58.97   1-0.43898-0.48454-0.86276-0.64304-0.25085-0.59304
  -5  -1  -2   61.73   54.56   1-0.26341-0.11313-0.95812-0.95665-0.11226 0.26833
  -5   1  -3  765.11   61.74   1 0.00000 0.09587 0.93389 0.68456 0.35754 0.72262
   5   1   3 1050.89   76.43   1 0.00000-0.20152 0.94735 0.97589 0.32018-0.08380
  -5  -1  -3 1021.42   71.61   1 0.00000 0.20152 0.98295 0.95441-0.18383 0.22015
   5  -1   3 1046.81  108.60   1-0.80007-0.89315 0.15037 0.39634 0.58075 0.21257
  -5   1  -3  917.26  185.43   1-0.57076-0.47767 0.73824 0.49228 0.35947 0.72765
  -5   1  -3  941.70   82.01   1-0.69592-0.59978-0.54356-0.79334-0.46928-0.10419
   5  -1   3  957.73  116.06   1-0.39864-0.49508-0.89070-0.64273-0.21848-0.58462
  -5  -1  -3  753.11   99.97   1-0.31969-0.11852-0.93457-0.96135-0.15607 0.24847
   5   1   4  588.42   76.61   1 0.00000-0.25233 0.91049 0.96753 0.41350-0.01424
  -5   1  -4  628.40   81.10   1 0.00000 0.14668 0.93734 0.65951 0.34841 0.73724
  -5  -1  -4  702.33   85.49   1 0.00000 0.25233 0.98703 0.93000-0.16049 0.26725
  -5   1  -4 1147.87  199.60   1-0.60521-0.46162 0.69463 0.42013 0.38884 0.78127
  -5   1  -4  488.74   70.16   1-0.68806-0.54109-0.55951-0.83777-0.46207-0.07314
   5  -1   4  577.27  107.69   1-0.36172-0.50903-0.91289-0.63668-0.18915-0.57923
  -5  -1  -4  465.89   77.40   1-0.36670-0.11465-0.91007-0.96511-0.19309 0.23540
   5   1   4  572.87   73.21   1-0.16772-0.41798 0.84979 0.90563 0.49970 0.07153
  -5   1  -5  490.30   66.14   1 0.00000 0.19749 0.94298 0.63665 0.33284 0.74543
  -5   1  -5  504.79  179.07   1-0.62929-0.43518 0.66042 0.35738 0.40967 0.82637
  -5   1  -5  343.04   57.54   1-0.68517-0.48737-0.56521-0.87194-0.45942-0.04667
  -5  -1  -5  536.32   76.13   1-0.40736-0.10444-0.88499-0.96828-0.22545 0.22699
   5  -1   5  288.91   80.51   1-0.32695-0.52515-0.93109-0.62662-0.16176-0.57580
   5   1   5  432.28   54.90   1-0.11143-0.41220 0.82022 0.90455 0.56108 0.10891
  -5   1  -6  977.25  114.63   1 0.00000 0.24830 0.95014 0.61531 0.31180 0.74815
  -5  -1  -6 1098.73  128.38   1 0.00000 0.35395 0.98932 0.87528-0.14574 0.32952
  -5   1  -6 1101.54  207.92   1-0.64481-0.40020 0.63642 0.30485 0.42328 0.86423
  -5   1  -6 1105.17  134.05   1-0.68587-0.43725-0.56383-0.89903-0.46007-0.02349
  -5  -1  -6 1091.79  139.60   1-0.44347-0.08966-0.85940-0.97093-0.25447 0.22191
   5  -1   6  672.90  131.52   1-0.29358-0.54265-0.94625-0.61354-0.13567-0.57366
   5   1   6 1216.81  137.00   1-0.06029-0.41158 0.78830 0.90114 0.61231 0.13615
  -5   1  -7 1154.98  157.64   1 0.00000 0.29911 0.95824 0.59491 0.28595 0.74606
  -5  -1  -7  968.64  131.43   1 0.00000 0.40476 0.98842 0.84589-0.15170 0.34731
  -5   1  -7  789.00  223.04   1-0.65331-0.35818 0.62257 0.26247 0.43079 0.89599
  -5   1  -7  834.85  123.49   1-0.68920-0.38974-0.55724-0.92091-0.46311-0.00270
  -5  -1  -7 1461.03  200.59   1-0.47616-0.07147-0.83324-0.97302-0.28101 0.21933
   5   1   7  949.47  128.80   1-0.01344-0.41525 0.75499 0.89632 0.65559 0.15544
  -5  -1  -8 1424.61  123.82   1 0.00000 0.45556 0.98625 0.81522-0.16520 0.35757
  -5   1  -8  971.83  233.64   1-0.65584-0.31021 0.61833 0.22969 0.43304 0.92250
  -5   1  -8 1326.28  122.81   1-0.69444-0.34415-0.54663-0.93877-0.46792 0.01631
  -5  -1  -8 1488.05  137.23   1-0.50618-0.05062-0.80645-0.97448-0.30562 0.21866
  -5  -1  -9  390.16   77.75   1 0.00000 0.50637 0.98263 0.78310-0.18553 0.36100
  -5   1  -9  293.03  228.78   1-0.65303-0.25688 0.62303 0.20586 0.43054 0.94426
  -5   1  -9  201.67   68.57   1-0.70105-0.29994-0.53273-0.95335-0.47403 0.03402
  -5  -1  -9  417.03   94.39   1-0.53406-0.02761-0.77893-0.97521-0.32870 0.21953
  -5   1 -10 -105.56   55.82   1-0.70865-0.25670-0.51607-0.96515-0.48112 0.05076
  -5  -1 -10 -140.37   59.52   1-0.56013-0.00281-0.75058-0.97511-0.35052 0.22166
  -5   1 -11  239.59  121.55   1 0.00000 0.50021-0.29723-0.77046-0.95480-0.39518
  -5   1 -11   86.73   97.00   1-0.71692-0.21415-0.49696-0.97451-0.48892 0.06679
  -5  -1 -11  129.62  113.35   1-0.58467 0.02353-0.72132-0.97410-0.37127 0.22486
   5   2 -15   11.92   85.73   1 0.00000 0.66048 0.65614 0.06150-0.75463-0.74831
   5   2 -15   29.27   72.13   1-0.79211-0.13100-0.22183-0.81541-0.56863-0.56386
   5  -2 -15 -242.52   60.77   1-0.55069 0.32106-0.76116-0.91110-0.34259-0.25845
   5   2 -14  859.16  193.43   1 0.00000 0.60970 0.63567 0.06952-0.77196-0.78956
   5   2 -14  945.24  221.97   1-0.79186-0.18158-0.22359-0.78869-0.56829-0.58735
   5  -2 -14  738.59  158.51   1-0.51668 0.30419-0.79640-0.91809-0.31428-0.25409
   5   2 -13  466.06  116.52   1 0.00000 0.55893 0.62148 0.08382-0.78342-0.82496
   5   2 -13  160.81  127.33   1-0.79250-0.23305-0.21906-0.75569-0.56916-0.61205
   5  -2 -13  345.20   86.81   1-0.47901 0.29098-0.83082-0.92426-0.28333-0.24709
   5   2 -12  262.66   59.47   1 0.00000 0.50815 0.61386 0.10469-0.78941-0.85487
   5   2 -12  206.22   62.41   1-0.79414-0.28552-0.20684-0.71500-0.57144-0.63815
   5  -2 -12  202.05   47.87   1-0.43673 0.28239-0.86443-0.92962-0.24903-0.23674
   5   2 -11  340.49   71.62   1 0.00000 0.45738 0.61316 0.13248-0.78995-0.87934
  -5  -2  11  504.17  100.00   1 0.00000-0.45748-0.29485 0.18533-0.95554-0.86969
   5   2 -11  372.27   83.05   1-0.79676-0.33897-0.18496-0.66465-0.57528-0.66582
  -5  -2  11  295.12  102.85   1-0.45267-0.91146-0.85233-0.37302-0.26192-0.17344
   5  -2 -11  465.15   70.61   1-0.38850 0.27973-0.89709-0.93404-0.21040-0.22206
   5   2 -10  574.84   96.08   1 0.00000 0.40660 0.61977 0.16758-0.78478-0.89810
  -5  -2  10  550.13   98.89   1 0.00000-0.40682-0.18342 0.26855-0.98303-0.87313
   5   2 -10  610.48   93.29   1-0.80004-0.39307-0.15075-0.60197-0.58069-0.69506
  -5  -2  10  397.81   87.10   1-0.50672-0.91463-0.80594-0.35488-0.30606-0.19364
   5  -2 -10  810.65   96.77   1-0.33241 0.28494-0.92839-0.93709-0.16605-0.20166
   5   2  -9 4163.92  433.43   1 0.00000 0.35582 0.63400 0.21029-0.77333-0.91058
  -5  -2   9 3738.91  294.96   1 0.00000-0.35612-0.06699 0.35670-0.99775-0.86367
   5   2  -9 3616.87  281.14   1-0.80308-0.44695-0.10057-0.52332-0.58731-0.72551
  -5  -2   9 2963.34  278.27   1-0.56392-0.92095-0.74624-0.32343-0.35371-0.21734
   5  -2  -9 4298.88  435.71   1-0.26564 0.30083-0.95731-0.93775-0.11398-0.17353
   5   2  -8  136.88   63.84   1 0.00000 0.30505 0.65601 0.26079-0.75475-0.91592
  -5  -2   8   43.71   56.30   1 0.00000-0.30542 0.05235 0.44775-0.99862-0.84037
   5   2  -8  108.97   72.49   1-0.80387-0.49856-0.02971-0.42399-0.59405-0.75607
  -5  -2   8  119.28   65.67   1-0.62401-0.93016-0.66821-0.27365-0.40508-0.24476
   5  -2  -8  170.78   35.66   1-0.18408 0.33151-0.98156-0.93376-0.05134-0.13484
  -5   2   7  143.69   51.19   1 0.00000-0.46518 0.87980 0.80483-0.47532-0.36857
   5   2  -7   79.07   66.22   1 0.00000 0.25427 0.68565 0.31893-0.72792-0.91303
  -5  -2   7   32.50   66.26   1 0.00000-0.25472 0.17225 0.53936-0.98505-0.80261
  -5   2   7  215.61   82.28   1 0.00000-0.46490 0.16169 0.08658-0.98684-0.88111
   5  -2  -7  502.52  185.48   1-0.34982 0.11578 0.91940 0.99059 0.17975 0.07291
  -5  -2   7  179.79   61.23   1-0.68670-0.94117-0.56221-0.19640-0.46082-0.27497
  -5   2   6  590.41   47.49   1 0.00000-0.41421 0.99966 0.89642 0.02582 0.15762
   5   2  -6  586.28   73.89   1 0.00000 0.20349 0.72232 0.38408-0.69155-0.90059
  -5  -2   6  624.49   77.22   1 0.00000-0.20403 0.28979 0.62861-0.95709-0.75047
  -5   2   6  621.69   70.36   1 0.00000-0.41414-0.25410-0.35749-0.96717-0.83706
   5  -2  -6  621.46  179.23   1-0.38893 0.02618 0.89683 0.99648 0.21074 0.07959
  -5  -2   6  638.56   81.17   1-0.74442-0.94806-0.42418-0.08684-0.51565-0.30597
  -5   2   5  426.88   46.41   1 0.00000-0.36341 0.96567 0.83393 0.25976 0.41531
   5   2  -5  498.05   60.86   1 0.00000 0.15272 0.76474 0.45499-0.64433-0.87729
  -5  -2   5  381.27   73.62   1 0.00000-0.15333 0.40171 0.71225-0.91576-0.68496
   5  -2  -5  540.97  180.93   1-0.43595-0.07133 0.86500 0.99311 0.24841 0.09295
  -5  -2   5  528.49   67.29   1-0.78871-0.94153-0.24422 0.06464-0.56416-0.33066
  -5   2   4  157.98   43.44   1 0.00000-0.31260 0.92108 0.76084 0.38936 0.56867
   5   2  -4  202.25   61.51   1 0.00000 0.10194 0.81090 0.52964-0.58517-0.84206
  -5  -2   4  183.30   70.86   1 0.00000-0.10194 0.50950 0.79075-0.86046-0.60357
   5  -2  -4  196.09  174.97   1-0.48974-0.17579 0.82147 0.97801 0.29211 0.11215
  -5  -2   4  301.52   63.87   1-0.80375-0.90574-0.02358 0.25681-0.59449-0.33716
   5   2  -3  110.53   57.17   1 0.00000 0.05117 0.85807 0.60530-0.51352-0.79434
  -5  -2   3   99.50   55.15   1 0.00000-0.05117 0.60067 0.85343-0.79949-0.51867
   5  -2  -3 -109.10  128.71   1-0.54836-0.28492 0.76371 0.94879 0.34063 0.13642
   5   2  -2 2035.42  107.12   1 0.00000 0.00039 0.90299 0.67871-0.42965-0.73439
  -5  -2   2 1665.09  102.03   1 0.00000-0.00039 0.67871 0.90299-0.73439-0.42965
   5  -2  -2 1919.43  179.72   1-0.60844-0.39550 0.69024 0.90385 0.39161 0.16314
  -5   2   2 1854.98  213.26   1-0.36759-0.58072 0.90957 0.69608 0.19379 0.42217
   5  -2  -2 1966.10  105.42   1-0.79946-0.58890-0.15758 0.06015-0.57967-0.80596
   5   2  -1 1486.28   85.45   1 0.00000-0.05038 0.94229 0.74650-0.33479-0.66347
  -5  -2   1 1431.90   84.60   1 0.00000 0.05038 0.74310 0.93889-0.66917-0.34049
   5  -2  -1 1272.04  162.35   1-0.66603-0.50361 0.60076 0.84291 0.44213 0.18941
  -5   2   1 1482.80  178.95   1-0.43815-0.60078 0.86338 0.62143 0.25018 0.50286
   5  -2  -1 1678.88   89.45   1-0.76610-0.60637-0.35153-0.10532-0.53806-0.78817
   5   2   0 2831.37  162.35   1 0.00000-0.10192 0.97279 0.80543-0.23167-0.58385
  -5  -2   0 2891.58  163.47   1 0.00000 0.10115 0.79438 0.96168-0.60741-0.25480
   5  -2   0 2494.94  194.68   1-0.71704-0.60513 0.49668 0.76736 0.48903 0.21205
  -5   2   0 2478.91  236.10   1-0.49897-0.61088 0.81314 0.54246 0.29969 0.57666
   5  -2   0 2798.73  179.14   1-0.71626-0.60735-0.49853-0.22385-0.48829-0.76223
  -5   2   0 2475.21  150.11   1-0.18358-0.29468 0.85703 0.58438 0.48144 0.75607
   5   2   1 2015.16  112.80   1 0.00000-0.15273 0.99253 0.85367-0.12196-0.49790
  -5  -2  -1 2314.77  136.30   1 0.00000 0.15193 0.83389 0.97270-0.55192-0.17539
   5  -2   1 2783.19  201.11   1-0.75795-0.69655 0.38102 0.68023 0.52945 0.22822
  -5   2  -1 1654.21  209.37   1-0.54869-0.61009 0.76335 0.46414 0.34091 0.64214
  -5   2  -1 2465.23  153.42   1-0.80227-0.86035-0.11776-0.42091-0.58522-0.28745
   5  -2   1 2262.73  160.26   1-0.66221-0.60414-0.60745-0.30430-0.43871-0.73648
  -5   2  -1 2145.28  128.15   1-0.15644-0.21702 0.84435 0.54320 0.51243 0.81106
   5   2   2 1042.16   72.63   1 0.00000-0.20354 0.99995 0.88959-0.00918-0.40888
  -5  -2  -2  941.78   75.13   1 0.00000 0.20271 0.86336 0.97368-0.50457-0.10411
   5  -2   2  784.48  105.85   1-0.78642-0.77553 0.25786 0.58561 0.56128 0.23579
  -5   2  -2  705.91  153.08   1-0.58819-0.59908 0.71690 0.38915 0.37426 0.69975
   5   2   2  700.19  142.98   1-0.36323-0.56554 0.91204 0.79784 0.19035-0.20881
  -5   2  -2  920.01   80.51   1-0.79323-0.80047-0.21377-0.54539-0.57016-0.24856
   5  -2   2  908.20   79.65   1-0.60693-0.60013-0.69230-0.36199-0.39031-0.71330
  -5   2  -2 1138.06   81.16   1-0.14668-0.15674 0.83944 0.50979 0.52327 0.84589
   5   2   3   86.22   33.46   1 0.00000-0.25435 0.99460 0.91274 0.10375-0.31970
  -5  -2  -3  122.59   46.50   1 0.00000 0.25348 0.88459 0.96642-0.46635-0.04196
   5  -2   3   70.41   96.20   1-0.80145-0.84106 0.13157 0.48785 0.58340 0.23366
  -5   2  -3  -96.97  167.41   1-0.61849-0.57888 0.67618 0.31989 0.40030 0.75004
  -5   2  -3  -36.05   51.16   1-0.78235-0.73877-0.28001-0.64010-0.55633-0.21091
   5  -2   3   66.10   58.11   1-0.55663-0.60070-0.75455-0.39600-0.34757-0.69450
  -5  -2  -3   41.68   40.34   1-0.13890 0.11462-0.99015-0.90634-0.01706 0.40668
  -5   2  -3  116.03   41.38   1-0.14638-0.10592 0.83929 0.48114 0.52360 0.87021
   5   2   4 1509.89   94.37   1 0.00000-0.30515 0.97675 0.92339 0.21435-0.23285
  -5  -2  -4 1484.75  120.07   1 0.00000 0.30426 0.89918 0.95252-0.43756 0.01074
   5  -2   4 1584.86  158.58   1-0.80323-0.89335 0.00606 0.39087 0.59563 0.22163
  -5   2  -4 1595.64  208.32   1-0.64090-0.55077 0.64263 0.25781 0.41984 0.79383
  -5   2  -4 1419.21  100.50   1-0.77275-0.67833-0.32478-0.71334-0.54531-0.17606
   5  -2   4 1115.20  121.69   1-0.50936-0.60431-0.80345-0.41664-0.30823-0.67912
  -5   2  -4 1692.79  140.67   1-0.15181-0.06083 0.84204 0.45539 0.51760 0.88820
   5   2   5   89.14   43.20   1 0.00000-0.35596 0.94719 0.92233 0.32065-0.15030
  -5  -2  -5  174.99   48.63   1 0.00000 0.35503 0.90842 0.93327-0.41804 0.05420
  -5   2  -5  539.31  197.24   1-0.65666-0.51602 0.61695 0.20360 0.43377 0.83202
  -5   2  -5  194.75   47.76   1-0.76544-0.62020-0.35402-0.77105-0.53735-0.14428
   5  -2   5   14.52   79.91   1-0.46475-0.61058-0.84271-0.42766-0.27171-0.66654
  -5  -2  -5   40.90   52.93   1-0.26625 0.08904-0.95708-0.92977-0.11445 0.35719
  -5   2  -5  230.74   50.75   1-0.16098-0.01949 0.84657 0.43142 0.50733 0.90193
   5   2   5  116.54   37.69   1-0.19490-0.54878 0.86189 0.83596 0.46812-0.00323
   5   2   6 1083.93  162.79   1 0.00000-0.40677 0.90693 0.91057 0.42127-0.07345
  -5  -2  -6 1010.25  147.10   1 0.00000 0.40581 0.91326 0.90963-0.40736 0.08881
  -5   2  -6 1014.21  216.06   1-0.66687-0.47573 0.59926 0.15738 0.44288 0.86539
  -5   2  -6  931.78  141.78   1-0.76059-0.56452-0.37182-0.81732-0.53220-0.11530
   5  -2   6  916.23  153.63   1-0.42231-0.61902-0.87480-0.43149-0.23743-0.65621
  -5  -2  -6  940.10  156.57   1-0.31840 0.08776-0.93518-0.93612-0.15506 0.34053
   5   2   6 1130.54  176.65   1-0.13960-0.54399 0.83576 0.83832 0.53103 0.03568
  -5   2  -6 1098.98  161.31   1-0.17275 0.01926 0.85214 0.40850 0.49396 0.91255
  -5  -2  -7  539.97   76.78   1 0.00000 0.45659 0.91432 0.88219-0.40498 0.11511
  -5   2  -7  997.37  274.56   1-0.67239-0.43073 0.58933 0.11891 0.44784 0.89460
  -5   2  -7  527.02   82.70   1-0.75797-0.51107-0.38097-0.85494-0.52946-0.08873
  -5  -2  -7  637.09   91.48   1-0.36498 0.09206-0.91105-0.94024-0.19173 0.32781
   5   2   7  901.34  112.14   1-0.08797-0.54288 0.80616 0.83722 0.58511 0.06576
  -5  -2  -8  -45.88   46.44   1 0.00000 0.50736 0.91191 0.85130-0.41037 0.13365
  -5   2  -8 -230.41  199.60   1-0.67380-0.38163 0.58675 0.08780 0.44911 0.92013
  -5   2  -8  -10.06   57.13   1-0.75726-0.45953-0.38339-0.88583-0.52873-0.06417
  -5  -2  -8   52.65   74.08   1-0.40708 0.10084-0.88518-0.94262-0.22523 0.31826
   5   2   8  -36.05   49.66   1-0.03967-0.54510 0.77412 0.83368 0.63178 0.08845
  -5  -2  -9  186.89   60.64   1 0.00000 0.55814 0.90609 0.81699-0.42306 0.14489
  -5   2  -9  249.90  113.14   1 0.00000 0.34629-0.28710-0.81439-0.95789-0.46566
  -5   2  -9  392.75  274.35   1-0.67144-0.32877 0.59106 0.06357 0.44699 0.94226
  -5   2  -9  328.29   90.05   1-0.75813-0.40957-0.38043-0.91134-0.52963-0.04124
  -5  -2  -9  476.51  117.28   1-0.44553 0.11328-0.85784-0.94353-0.25613 0.31130
  -5   2 -10  344.20   79.81   1-0.76025-0.36086-0.37303-0.93241-0.53184-0.01963
  -5  -2 -10  176.59  112.25   1-0.48092 0.12876-0.82918-0.94312-0.28489 0.30649
  -5   2 -11  389.83  133.27   1 0.00000 0.44764-0.19418-0.77847-0.98096-0.43999
  -5   2 -11  479.76  143.57   1-0.76335-0.31313-0.36185-0.94970-0.53512 0.00092
  -5  -2 -11  274.73   98.47   1-0.51373 0.14683-0.79926-0.94145-0.31185 0.30348
   5   3 -14  161.61  111.81   1 0.00000 0.55698 0.61205-0.06451-0.79081-0.82801
   5  -3 -14 -154.69  221.81   1-0.44699 0.42546 0.85672 0.83907 0.25731 0.33902
   5   3 -14  276.10  119.99   1-0.80402-0.24630-0.06093-0.73633-0.59145-0.63019
   5  -3 -14  155.98   79.89   1-0.42926 0.44397-0.86986-0.88097-0.24302-0.16362
   5   3 -13  996.10  217.51   1 0.00000 0.50620 0.60007-0.04801-0.79994-0.86107
   5  -3 -13 1161.24  314.46   1-0.44205 0.37990 0.86047 0.87127 0.25332 0.31072
   5   3 -13  849.60  189.34   1-0.80405-0.29716-0.04762-0.69455-0.59263-0.65519
   5  -3 -13 1460.02  752.65   1-0.38066 0.44170-0.90189-0.88474-0.20416-0.14871
   5   3 -12 1664.64  279.46   1 0.00000 0.45543 0.59350-0.02609-0.80483-0.88988
   5  -3 -12  891.80  245.38   1-0.44210 0.32935 0.86043 0.89970 0.25336 0.28645
   5   3 -12 1271.61  224.40   1-0.80381-0.34774-0.02631-0.64477-0.59430-0.68069
   5  -3 -12 1743.30  282.82   1-0.32633 0.44515-0.93139-0.88599-0.16127-0.12977
   5   3 -11  762.83  105.54   1 0.00000 0.40465 0.59261 0.00151-0.80548-0.91446
  -5  -3  11  556.35   92.19   1 0.00000-0.40494-0.27254 0.31821-0.96214-0.85718
   5  -3 -11  468.20  281.35   1-0.44731 0.27365 0.85648 0.92421 0.25757 0.26635
   5   3 -11  431.45   75.59   1-0.80280-0.39756 0.00443-0.58555-0.59622-0.70644
   5  -3 -11  903.66   86.91   1-0.26505 0.45555-0.95752-0.88387-0.11352-0.10597
   5   3 -10  278.39   74.68   1 0.00000 0.35387 0.59769 0.03508-0.80172-0.93463
  -5  -3  10  196.22   94.31   1 0.00000-0.35427-0.18201 0.38051-0.98329-0.85422
   5  -3 -10  299.86  205.82   1-0.45784 0.21262 0.84827 0.94445 0.26611 0.25058
  -5  -3  10   43.27   93.79   1-0.60175-0.95729-0.69928-0.13763-0.38586-0.25424
   5  -3 -10  301.88   64.78   1-0.19534 0.47438-0.97890-0.87700-0.05993-0.07633
   5   3  -9 1750.63  258.78   1 0.00000 0.30310 0.60899 0.07486-0.79317-0.95001
  -5  -3   9 1270.26  194.68   1 0.00000-0.30358-0.08965 0.44459-0.99597-0.84271
   5  -3  -9 1463.44  264.55   1-0.47379 0.14617 0.83524 0.95989 0.27907 0.23924
  -5  -3   9 1316.81  218.78   1-0.65419-0.95777-0.62110-0.08805-0.43158-0.27371
   5   3  -8  687.15   97.66   1 0.00000 0.25232 0.62668 0.12104-0.77927-0.96004
  -5  -3   8  839.42  120.43   1 0.00000-0.25288 0.00339 0.50935-0.99999-0.82256
   5  -3  -8 1091.10  189.22   1-0.49449 0.07495 0.81722 0.96993 0.29601 0.23151
  -5  -3   8  818.42  119.32   1-0.70276-0.95551-0.52905-0.02447-0.47562-0.29392
  -5   3   7  696.66   67.90   1 0.00000-0.51785 0.96444 0.77930 0.26428 0.35286
   5   3  -7  577.59   89.18   1 0.00000 0.20155 0.65077 0.17362-0.75927-0.96396
  -5   3   7  535.04   76.15   1 0.00000-0.51743 0.40860 0.22295-0.91271-0.82616
  -5  -3   7  735.35  114.10   1 0.00000-0.20218 0.09595 0.57362-0.99538-0.79377
   5  -3  -7  471.25  183.99   1-0.52102-0.00207 0.79214 0.97339 0.31787 0.22912
  -5  -3   7  640.45   78.05   1-0.74637-0.94829-0.41832 0.05777-0.51761-0.31208
   5   3  -6 1206.56   96.94   1 0.00000 0.15077 0.68104 0.23238-0.73224-0.96086
  -5  -3   6 1292.90  110.44   1 0.00000-0.15149 0.18667 0.63605-0.98242-0.75662
  -5   3   6 1509.11  118.89   1 0.00000-0.46673 0.13171-0.08222-0.99128-0.88056
   5  -3  -6 1094.26  178.64   1-0.55208-0.08365 0.75962 0.96940 0.34376 0.23075
  -5  -3   6 1287.85  110.50   1-0.78088-0.93197-0.28749 0.16014-0.55459-0.32524
   5   3  -5  937.66  116.87   1 0.00000 0.09999 0.71692 0.29675-0.69715-0.94970
  -5  -3   5 1004.54  125.84   1 0.00000-0.10079 0.27409 0.69518-0.96170-0.71172
  -5   3   5  909.59  114.02   1 0.00000-0.41604-0.04050-0.28273-0.99917-0.86427
   5  -3  -5 1295.85  192.34   1-0.58676-0.16884 0.71870 0.95702 0.37305 0.23579
  -5  -3   5  816.89  117.36   1-0.80102-0.90129-0.13776 0.28140-0.58255-0.32937
   5   3  -4  325.57   77.65   1 0.00000 0.04922 0.75741 0.36572-0.65293-0.92941
  -5  -3   4  254.90   68.61   1 0.00000-0.05009 0.35675 0.74955-0.93419-0.66004
  -5   3   4  208.93   64.74   1 0.00000-0.36534-0.15245-0.42297-0.98830-0.82922
   5  -3  -4  617.47  141.29   1-0.62375-0.25633 0.66859 0.93545 0.40485 0.24334
   5   3  -3  649.32   77.74   1 0.00000-0.00155 0.80100 0.43781-0.59865-0.89906
  -5  -3   3  751.41   89.58   1 0.00000 0.00059 0.43328 0.79780-0.90125-0.60292
  -5   3   3  644.05   75.79   1 0.00000-0.31464-0.22616-0.52496-0.97408-0.79082
   5  -3  -3  758.59  160.59   1-0.66138-0.34447 0.60889 0.90428 0.43797 0.25220
  -5   3   3  210.09  184.91   1-0.37557-0.69256 0.90492 0.60952 0.20012 0.38580
   5   3  -2 3233.79  193.31   1 0.00000-0.05233 0.84570 0.51100-0.53364-0.85798
  -5  -3   2 3331.78  199.67   1 0.00000 0.05233 0.50678 0.84148-0.86207-0.53773
  -5   3   2 2995.14  182.17   1 0.00000-0.26389-0.27450-0.60150-0.96158-0.75402
   5  -3  -2 2615.38  216.65   1-0.69779-0.43139 0.53966 0.86358 0.47101 0.26098
  -5   3   2 2119.81  207.78   1-0.43862-0.70511 0.86303 0.53916 0.25056 0.46055
   5  -3  -2 3029.34  179.33   1-0.80401-0.54090-0.06215 0.26587-0.59134-0.79795
   5   3  -1  278.78   56.70   1 0.00000-0.10310 0.88909 0.58288-0.45772-0.80598
  -5  -3   1  239.93   73.16   1 0.00000 0.10310 0.56774 0.87395-0.82320-0.47494
  -5   3   1  111.08   74.39   1 0.00000-0.21320-0.30415-0.65940-0.95262-0.72092
   5  -3  -1  391.82  143.26   1-0.73105-0.51517 0.46158 0.81404 0.50248 0.26820
  -5   3   1  278.90  196.56   1-0.49321-0.70910 0.81837 0.46591 0.29495 0.52924
   5  -3  -1  257.98   56.18   1-0.79344-0.58115-0.21219 0.14431-0.57045-0.80089
   5   3   0 1302.10  146.08   1 0.00000-0.15388 0.92850 0.65078-0.37131-0.74350
  -5  -3   0 1217.39  147.34   1 0.00000 0.15388 0.62028 0.89801-0.78437-0.41218
   5   3   0 1124.25  163.82   1-0.80317-0.95859 0.09819-0.18270 0.58758 0.21841
   5  -3   0 1318.10  183.87   1-0.75944-0.59406 0.37587 0.75686 0.53100 0.27246
  -5   3   0 1164.31  204.68   1-0.53892-0.70430 0.77384 0.39284 0.33275 0.59129
   5  -3   0 1063.03  135.66   1-0.76782-0.60636-0.34488 0.04009-0.53991-0.79417
   5   3   1 1138.81  126.74   1 0.00000-0.20466 0.96130 0.71206-0.27550-0.67162
  -5  -3  -1 1430.20  165.77   1 0.00000 0.20466 0.66440 0.91363-0.74737-0.35125
   5  -3   1 1160.14  178.90   1-0.78153-0.66666 0.28419 0.69372 0.55536 0.27257
   5   3   1 1495.75  227.88   1-0.78037-0.98630 0.28999 0.03763 0.55400 0.16057
  -5   3  -1 1529.82  390.77   1-0.57629-0.69116 0.73162 0.32209 0.36416 0.64695
   5  -3   1 1280.73  159.92   1-0.73242-0.62179-0.45794-0.04449-0.50382-0.78191
  -5   3  -1 1357.54  150.91   1-0.02303-0.13671 0.76213 0.35071 0.64701 0.92645
   5   3   2  566.04   49.39   1 0.00000-0.25636 0.98498 0.76422-0.17265-0.59180
  -5  -3  -2  696.49   73.20   1 0.00000 0.25543 0.70038 0.92113-0.71376-0.29371
   5  -3   2  483.65   99.22   1-0.79637-0.73201 0.18844 0.62651 0.57469 0.26765
   5   3   2  678.36  158.38   1-0.67710-0.93354 0.58063 0.35679 0.45210 0.03441
  -5   3  -2  376.83  164.82   1-0.60607-0.67043 0.69347 0.25540 0.38957 0.69662
   5  -3   2  518.79   70.19   1-0.69159-0.63178-0.55244-0.11053-0.46529-0.76722
  -5   3  -2  514.43   52.49   1-0.03675-0.09990 0.77205 0.33213 0.63449 0.93792
   5   3   3  -52.67   40.56   1 0.00000-0.30717 0.99798 0.80572-0.06350-0.50641
  -5  -3  -3   80.79   54.97   1 0.00000 0.30621 0.72874 0.92100-0.68478-0.24080
   5  -3   3  137.11   99.66   1-0.80344-0.78959 0.09054 0.55714 0.58845 0.25715
  -5   3  -3  252.51  199.36   1-0.62916-0.64301 0.66060 0.19401 0.40957 0.74087
  -5   3  -3  -35.99   60.38   1-0.80405-0.81303-0.04703-0.51741-0.59268-0.26694
   5  -3   3 -150.85   58.34   1-0.64823-0.63925-0.63092-0.16053-0.42630-0.75204
  -5   3  -3   50.84   44.26   1-0.05280-0.06543 0.78324 0.31482 0.61946 0.94689
   5   3   4   89.86   40.95   1 0.00000-0.35798 0.99880 0.83504 0.04887-0.41779
  -5  -3  -4  175.92   58.65   1 0.00000 0.35698 0.75009 0.91386-0.66132-0.19342
  -5   3  -4  248.61   88.27   1 0.00000 0.04027-0.30167-0.79823-0.95341-0.60100
  -5   3  -4  661.77  218.44   1-0.64648-0.60982 0.63374 0.13861 0.42476 0.78031
  -5   3  -4  179.09   58.02   1-0.80290-0.76105-0.10490-0.60375-0.58680-0.23722
   5  -3   4   17.08   63.63   1-0.60180-0.64439-0.69922-0.20182-0.38590-0.73758
  -5   3  -4   69.24   40.93   1-0.07033-0.03244 0.79494 0.29802 0.60259 0.95400
   5   3   5  152.81   46.98   1 0.00000-0.40879 0.98677 0.85151 0.16208-0.32834
  -5  -3  -5   16.19   63.30   1 0.00000 0.40776 0.76504 0.90032-0.64397-0.15214
  -5   3  -5 -139.84   82.93   1 0.00000 0.09097-0.28282-0.80763-0.95917-0.58262
  -5   3  -5  143.96  184.80   1-0.65888-0.57170 0.61319 0.08952 0.43574 0.81555
  -5   3  -5   60.89   64.36   1-0.80025-0.70757-0.14810-0.67543-0.58108-0.20768
   5  -3   5 -148.96   55.35   1-0.55760-0.65107-0.75345-0.22781-0.34839-0.72401
  -5  -3  -5  -64.57   47.99   1-0.15414 0.25351-0.98763-0.84973-0.02859 0.46226
  -5   3  -5  -14.82   54.04   1-0.08886-0.00046 0.80672 0.28130 0.58420 0.95961
   5   3   6    0.38   43.58   1 0.00000-0.45960 0.96176 0.85499 0.27388-0.24030
  -5  -3  -6  150.19   61.49   1 0.00000 0.45854 0.77411 0.88089-0.63304-0.11728
  -5   3  -6  -72.56   72.98   1 0.00000 0.14167-0.25977-0.81285-0.96566-0.56497
  -5   3  -6 -124.61  185.40   1-0.66704-0.52936 0.59897 0.04677 0.44303 0.84710
  -5   3  -6  179.83   68.84   1-0.79736-0.65385-0.17934-0.73514-0.57622-0.17899
  -5  -3  -6  156.06   63.28   1-0.21463 0.24390-0.97383-0.86418-0.07468 0.44011
   5   3   6   16.65   47.57   1-0.19658-0.65406 0.86259 0.75488 0.46613-0.04840
   5   3   7  215.72   59.06   1 0.00000-0.51040 0.92400 0.84574 0.38237-0.15556
  -5  -3  -7  219.79   51.39   1 0.00000 0.50931 0.77766 0.85596-0.62867-0.08898
  -5   3  -7   97.10   89.93   1 0.00000 0.19231-0.23273-0.81442-0.97254-0.54747
  -5   3  -7  301.04   66.78   1-0.79490-0.60056-0.20082-0.78509-0.57253-0.15147
  -5  -3  -7  234.83   94.58   1-0.26958 0.23982-0.95583-0.87443-0.11703 0.42171
   5   3   7  183.45   57.18   1-0.14347-0.65147 0.83778 0.75857 0.52680-0.01172
  -5  -3  -8  -33.73   54.80   1 0.00000 0.56009 0.77588 0.82569-0.63087-0.06725
  -5   3  -8   80.58  102.62   1 0.00000 0.24301-0.20242-0.81239-0.97929-0.53005
  -5   3  -8  -70.40   68.78   1-0.79315-0.54798-0.21433-0.82707-0.57005-0.12517
  -5  -3  -8  -46.08   68.44   1-0.31976 0.24052-0.93454-0.88139-0.15613 0.40656
   5   3   8  -12.00   46.09   1-0.09291-0.65143 0.80921 0.75849 0.58012 0.01760
  -5   3  -9  423.58  114.68   1 0.00000 0.29370-0.16880-0.80707-0.98565-0.51222
  -5   3  -9   21.69   66.65   1-0.79220-0.49620-0.22121-0.86242-0.56875-0.10004
  -5  -3  -9  247.53   83.65   1-0.36585 0.24532-0.91056-0.88566-0.19241 0.39422
   5   3   9  371.52   75.77   1-0.04482-0.65386 0.77773 0.75552 0.62699 0.04047
  -5   3 -10  191.49  116.96   1 0.00000 0.34440-0.13200-0.79856-0.99124-0.49363
  -5   3 -10   96.85   80.32   1-0.79201-0.44518-0.22253-0.89221-0.56850-0.07596
   5   4 -13   79.00  104.01   1 0.00000 0.45348 0.60392-0.15458-0.79704-0.87775
   5  -4 -13  229.88  200.86   1-0.58069 0.29477 0.72625 0.84661 0.36789 0.44311
   5  -4 -13  251.53   95.88   1-0.30008 0.57464-0.94347-0.81573-0.14075-0.06610
   5   4 -12  704.58  133.13   1 0.00000 0.40270 0.59842-0.13159-0.80117-0.90582
   5  -4 -12  558.32  211.11   1-0.58121 0.24374 0.72561 0.87451 0.36833 0.41929
   5  -4 -12 1103.59  178.84   1-0.23951 0.58434-0.96635-0.81036-0.09380-0.04309
   5   4 -11 1268.29  259.65   1 0.00000 0.35192 0.59774-0.10378-0.80168-0.93025
   5  -4 -11 1579.92  945.30   1-0.58578 0.18866 0.71993 0.89736 0.37222 0.39893
   5  -4 -11 1589.01  936.13   1-0.17288 0.60008-0.98401-0.79977-0.04281-0.01606
   5   4 -10  103.49   80.54   1 0.00000 0.30115 0.60208-0.07095-0.79843-0.95093
   5  -4 -10  345.87  187.92   1-0.59429 0.12964 0.70908 0.91505 0.37948 0.38193
   5   4  -9  568.11   88.10   1 0.00000 0.25037 0.61161-0.03294-0.79115-0.96758
   5  -4  -9  555.62  147.50   1-0.60653 0.06689 0.69284 0.92734 0.38997 0.36816
  -5   4   8  144.58  108.14   1 0.00000-0.62141 0.75179 0.48445-0.65939-0.61575
   5   4  -8  240.21   78.98   1 0.00000 0.19960 0.62644 0.01038-0.77946-0.97982
   5  -4  -8  -25.69  164.50   1-0.62216 0.00075 0.67090 0.93394 0.40347 0.35742
  -5  -4   8   37.47   74.83   1-0.73664-0.93683-0.44648 0.16839-0.50794-0.30657
   5   4  -7  442.63  105.84   1 0.00000 0.14882 0.64661 0.05904-0.76281-0.98709
  -5   4   7  213.19   79.59   1 0.00000-0.56997 0.50829 0.21209-0.86118-0.79381
   5  -4  -7  451.47  144.76   1-0.64071-0.06830 0.64292 0.93449 0.41968 0.34936
  -5  -4   7  271.01   91.27   1-0.76813-0.91749-0.34364 0.24276-0.54025-0.31505
   5   4  -6  765.50  116.11   1 0.00000 0.09804 0.67201 0.11292-0.74054-0.98875
  -5   4   6  787.57  112.94   1 0.00000-0.51928 0.32372-0.00076-0.94614-0.85460
  -5  -4   6  964.97  145.43   1 0.00000-0.09895 0.09329 0.65323-0.99563-0.75066
   5  -4  -6  879.72  191.45   1-0.66156-0.13966 0.60858 0.92868 0.43813 0.34356
   5   4  -5  480.24   92.68   1 0.00000 0.04727 0.70231 0.17171-0.71187-0.98401
  -5   4   5  316.53   83.59   1 0.00000-0.46858 0.18414-0.16864-0.98290-0.86717
  -5  -4   5  598.39  113.92   1 0.00000-0.04825 0.16332 0.69496-0.98657-0.71741
   5  -4  -5  475.96  162.70   1-0.68391-0.21252 0.56765 0.91629 0.45828 0.33945
  -5  -4   5  309.14   92.30   1-0.80280-0.85050-0.10726 0.42220-0.58652-0.31366
   5   4  -4  419.91   88.81   1 0.00000-0.00350 0.73693 0.23483-0.67596-0.97202
  -5  -4   4  291.56  101.66   1 0.00000 0.00244 0.22997 0.73333-0.97319-0.67986
  -5   4   4  308.32   77.71   1 0.00000-0.41788 0.07936-0.30170-0.99684-0.85693
   5   4  -4 -179.38  133.38   1-0.80317-0.81002 0.00460-0.50075 0.59572 0.30513
   5  -4  -4  306.83  159.77   1-0.70685-0.28597 0.52008 0.89726 0.47944 0.33636
  -5   4   4  207.47  181.85   1-0.35528-0.77613 0.91645 0.53912 0.18406 0.32705
   5   4  -3  122.20   61.00   1 0.00000-0.05428 0.77500 0.30138-0.63195-0.95195
  -5  -4   3  409.36   90.63   1 0.00000 0.05313 0.29251 0.76757-0.95626-0.63874
  -5   4   3  434.54   83.59   1 0.00000-0.36719 0.00141-0.40794-0.99999-0.83591
   5   4  -3  353.32  112.39   1-0.80406-0.86142 0.05142-0.42539 0.59231 0.27746
   5  -4  -3  375.33  128.06   1-0.72937-0.35900 0.46600 0.87171 0.50085 0.33352
  -5   4   3  -87.32  169.38   1-0.41461-0.78496 0.88012 0.47433 0.23125 0.39855
   5   4  -2  749.84  104.65   1 0.00000-0.10505 0.81526 0.37013-0.57909-0.92301
  -5  -4   2  628.57  109.27   1 0.00000 0.10383 0.35023 0.79701-0.93666-0.59496
  -5   4   2  752.21  107.72   1 0.00000-0.31649-0.05575-0.49340-0.99844-0.81017
   5   4  -2  417.40  133.00   1-0.80239-0.91026 0.11555-0.33272 0.58550 0.24640
   5  -4  -2  576.77  137.57   1-0.75043-0.43057 0.40576 0.84000 0.52172 0.33013
  -5   4   2 -207.87  213.80   1-0.46648-0.78634 0.84130 0.40705 0.27313 0.46473
   5  -4  -2  486.50   78.64   1-0.80405-0.48837-0.04642 0.39190-0.59273-0.77967
   5   4  -1 3228.94  335.01   1 0.00000-0.15583 0.85611 0.43948-0.51677-0.88463
  -5  -4   1 3676.29  404.54   1 0.00000 0.15453 0.40257 0.82107-0.91538-0.54951
  -5   4   1 3707.66  405.98   1 0.00000-0.26579-0.09660-0.56254-0.99532-0.78287
   5   4  -1 3884.09  463.05   1-0.79483-0.95321 0.20140-0.21834 0.57242 0.20907
   5  -4  -1 3245.59  355.26   1-0.76906-0.49970 0.33996 0.80273 0.54126 0.32541
  -5   4   1 2816.87  396.90   1-0.51098-0.78033 0.80191 0.33913 0.30957 0.52541
   5  -4  -1 3020.56  316.84   1-0.79887-0.53402-0.16413 0.30267-0.57866-0.78943
   5   4   0  320.09   68.16   1 0.00000-0.20660 0.89567 0.50752-0.44472-0.83650
  -5  -4   0  396.03   91.47   1 0.00000 0.20522 0.44911 0.83931-0.89347-0.50342
  -5   4   0  164.84   71.17   1 0.00000-0.21510-0.12449-0.61871-0.99222-0.75559
   5  -4   0  724.56  156.58   1-0.78436-0.56552 0.26937 0.76068 0.55875 0.31865
  -5   4   0   -8.75  194.46   1-0.54832-0.76717 0.76375 0.27244 0.34061 0.58070
   5  -4   0  394.99   64.18   1-0.78331-0.56929-0.27500 0.22026-0.55748-0.79207
   5   4   1  557.16   83.47   1 0.00000-0.25738 0.93177 0.57211-0.36302-0.77873
  -5  -4  -1  845.25  121.79   1 0.00000 0.25738 0.49326 0.85292-0.86987-0.45416
  -5   4  -1  632.74  101.76   1 0.00000-0.16440-0.14188-0.66439-0.98988-0.72907
   5  -4   1  290.33  134.69   1-0.79562-0.62728 0.19492 0.71476 0.57357 0.30922
   5   4   1  626.84  144.36   1-0.73167-0.99106 0.45996 0.09727 0.50308 0.09121
  -5   4  -1  535.67  217.14   1-0.57905-0.74738 0.72827 0.20842 0.36649 0.63085
   5  -4   1  554.72   83.86   1-0.75929-0.59610-0.37638 0.14735-0.53084-0.78926
   5   4   2  525.87   87.29   1 0.00000-0.30816 0.96222 0.63105-0.27226-0.71190
  -5  -4  -2  607.11  113.25   1 0.00000 0.30816 0.52724 0.85841-0.84971-0.41007
  -5   4  -2  581.82  118.83   1 0.00000-0.11370-0.15063-0.70143-0.98858-0.70360
   5  -4   2  504.71  122.54   1-0.80228-0.68446 0.11759 0.66597 0.58524 0.29663
   5   4   2  393.77  220.79   1-0.64149-0.95139 0.64170 0.30755 0.42036-0.01575
  -5   4  -2  356.14  225.68   1-0.60380-0.72163 0.69653 0.14815 0.38762 0.67623
   5  -4   2  413.70   77.61   1-0.72894-0.61658-0.46712 0.08508-0.50043-0.78267
   5   4   3  561.62   82.59   1 0.00000-0.36000 0.98471 0.68205-0.17418-0.63655
  -5  -4  -3  485.26  100.26   1 0.00000 0.35893 0.55492 0.85761-0.83189-0.36833
  -5   4  -3  595.15  117.84   1 0.00000-0.06301-0.15216-0.73125-0.98835-0.67918
   5  -4   3  298.34  121.69   1-0.80399-0.73668 0.03839 0.61530 0.59339 0.28053
   5   4   3  462.03  227.99   1-0.45940-0.81891 0.84702 0.54053 0.26737-0.19286
   5  -4   3  616.97  103.23   1-0.69415-0.63262-0.54720 0.03347-0.46766-0.77373
   5   4   4  233.49   45.64   1 0.00000-0.41080 0.99763 0.72347-0.06867-0.55480
  -5  -4  -4  294.66   70.69   1 0.00000 0.40971 0.57635 0.85054-0.81719-0.32970
  -5   4  -4  264.77   51.74   1-0.01239-0.02760 0.75420 0.14701 0.65652 0.98874
   5   4   5   70.79   44.85   1 0.00000-0.46161 0.99913 0.75346 0.04170-0.46818
  -5  -4  -5   15.13   78.21   1 0.00000 0.46048 0.59156 0.83727-0.80625-0.29483
  -5   4  -5  -63.29   78.53   1 0.00000 0.03838-0.13756-0.77322-0.99049-0.63296
   5   4   6  409.49   80.33   1 0.00000-0.51242 0.98791 0.77075 0.15501-0.37863
  -5  -4  -6  588.00  124.11   1 0.00000 0.51126 0.60058 0.81780-0.79955-0.26420
  -5   4  -6  607.33  128.74   1 0.00000 0.08907-0.12287-0.78682-0.99242-0.61071
  -5   4  -6  572.27  111.65   1-0.80304-0.71208-0.00117-0.66726-0.59592-0.21836
  -5  -4  -6  363.41   82.52   1-0.13798 0.37291-0.99029-0.77005-0.01636 0.51763
   5   4   7  122.01   91.81   1 0.00000-0.56323 0.96307 0.77441 0.26921-0.28818
  -5   4  -7  252.55  102.11   1 0.00000 0.13977-0.10393-0.79617-0.99458-0.58869
  -5   4  -7  198.51   75.44   1-0.80387-0.66209-0.02966-0.72423-0.59406-0.19267
  -5  -4  -7   80.82   76.47   1-0.19615 0.36562-0.97870-0.78670-0.06055 0.49740
   5   4   7  260.57   74.69   1-0.18091-0.74202 0.85585 0.66637 0.48454-0.07318
   5   4   8  111.66   81.95   1 0.00000-0.61404 0.92400 0.76383 0.38239-0.19876
  -5   4  -8  152.59  128.49   1 0.00000 0.19047-0.08111-0.80165-0.99670-0.56663
  -5   4  -8   27.61   68.01   1-0.80406-0.61145-0.05037-0.77341-0.59240-0.16719
  -5  -4  -8  -98.91   70.18   1-0.25026 0.36239-0.96277-0.79903-0.10209 0.47980
   5   4   8 -103.00   63.19   1-0.12997-0.74159 0.83062 0.66963 0.54145-0.04025
  -5   4  -9 -229.65   96.43   1 0.00000 0.24116-0.05468-0.80350-0.99850-0.54425
  -5   4  -9  143.40   79.34   1-0.80399-0.56055-0.06432-0.81583-0.59114-0.14210
  -5  -4  -9 -134.92   75.45   1-0.30066 0.36287-0.94321-0.80772-0.14120 0.46465
   5   5 -12  626.31  197.79   1 0.00000 0.34998 0.61843-0.22201-0.78583-0.91006
   5  -5 -12  746.93  274.09   1-0.68391 0.19451 0.56765 0.82686 0.45828 0.52768
   5  -5 -12 1010.82  271.51   1-0.17868 0.69753-0.98277-0.71619-0.04722 0.02267
   5   5 -11  -85.35  127.64   1 0.00000 0.29920 0.61807-0.19388-0.78612-0.93428
   5  -5 -11 -201.11  182.15   1-0.68610 0.14181 0.56339 0.85113 0.46027 0.50542
   5   5 -10  -59.84  104.95   1 0.00000 0.24842 0.62200-0.16145-0.78301-0.95509
   5  -5 -10  295.11  181.72   1-0.69103 0.08637 0.55357 0.86985 0.46478 0.48568
   5   5  -9  436.42  123.18   1 0.00000 0.19765 0.63036-0.12461-0.77630-0.97231
   5  -5  -9  103.83  177.08   1-0.69842 0.02847 0.53832 0.88314 0.47159 0.46823
  -5   5   8  181.02  137.91   1 0.00000-0.67413 0.74896 0.37120-0.66261-0.63855
   5   5  -8  115.30   83.71   1 0.00000 0.14687 0.64320-0.08328-0.76569-0.98564
   5  -5  -8  673.34  200.48   1-0.70793-0.03154 0.51768 0.89103 0.48044 0.45283
   5   5  -7   79.78   94.41   1 0.00000 0.09609 0.66053-0.03746-0.75079-0.99466
  -5   5   7  112.87   82.62   1 0.00000-0.62335 0.58872 0.18247-0.80833-0.76034
   5  -5  -7  655.75  173.26   1-0.71913-0.09325 0.49167 0.89356 0.49102 0.43915
   5   5  -6  127.47   75.16   1 0.00000 0.04532 0.68228 0.01277-0.73108-0.99889
  -5   5   6  574.33  101.59   1 0.00000-0.57182 0.45086 0.01581-0.89259-0.82022
   5  -5  -6  713.06  172.51   1-0.73153-0.15616 0.46033 0.89075 0.50294 0.42682
   5   5  -5  119.60   71.48   1 0.00000-0.00545 0.70821 0.06719-0.70599-0.99772
  -5   5   5  115.95   80.60   1 0.00000-0.52112 0.33873-0.12460-0.94088-0.84433
   5  -5  -5  189.51  131.68   1-0.74457-0.21971 0.42374 0.88269 0.51580 0.41542
   5   5  -4  302.35   89.01   1 0.00000-0.05622 0.73795 0.12542-0.67485-0.99050
  -5   5   4  408.77   91.15   1 0.00000-0.47042 0.24779-0.24382-0.96881-0.84808
   5  -5  -4  478.34  167.83   1-0.75765-0.28330 0.38206 0.86954 0.52913 0.40450
   5   5  -3  797.45  121.80   1 0.00000-0.10700 0.77090 0.18686-0.63695-0.97654
  -5   5   3  523.11   90.76   1 0.00000-0.41973 0.17517-0.34474-0.98453-0.83963
   5   5  -3  623.08  168.59   1-0.79156-0.90238 0.22567-0.36146 0.56789 0.23460
   5  -5  -3  199.30  147.84   1-0.77016-0.34632 0.33554 0.85156 0.54246 0.39356
   5   5  -2  310.35   81.91   1 0.00000-0.15778 0.80622 0.25066-0.59161-0.95512
  -5   5   2  499.31  102.72   1 0.00000-0.36903 0.11810-0.43009-0.99300-0.82391
   5  -5  -2  324.17  150.48   1-0.78147-0.40814 0.28453 0.82909 0.55528 0.38214
   5   5  -2  489.89  179.24   1-0.78086-0.94219 0.28759-0.27101 0.55456 0.19703
   5  -5  -2  378.50   81.19   1-0.80400-0.43576-0.06398 0.48464-0.59117-0.75843
   5   5  -1 2245.22  257.83   1 0.00000-0.20855 0.84282 0.31575-0.53819-0.92563
  -5   5   1 1780.55  220.48   1 0.00000-0.31833 0.07420-0.50228-0.99724-0.80397
   5  -5  -1 1618.76  234.74   1-0.79100-0.46818 0.22946 0.80255 0.56714 0.36974
   5   5  -1 1918.36  306.77   1-0.76254-0.97439 0.36480-0.16526 0.53426 0.15247
   5   5   0  287.17   73.65   1 0.00000-0.25933 0.87934 0.38077-0.47618-0.88755
  -5   5   0  114.61  134.01   1 0.00000-0.26764 0.04146-0.56331-0.99914-0.78169
   5  -5   0  244.38  122.31   1-0.79823-0.52592 0.17083 0.77246 0.57761 0.35595
   5   5   0  205.29  192.57   1-0.73199-0.99434 0.45910-0.04242 0.50339 0.09734
   5   5   1 2494.97  212.55   1 0.00000-0.31011 0.91418 0.44409-0.40530-0.84059
  -5   5  -1 2584.80  228.87   1 0.00000-0.21694 0.01820-0.61486-0.99983-0.75820
   5  -5   1 2327.08  227.29   1-0.80270-0.58090 0.10922 0.73938 0.58628 0.34036
   5   5   1 2205.85  332.82   1-0.68192-0.99479 0.57149 0.09849 0.45647 0.02617
   5   5   2 1693.38  135.67   1 0.00000-0.36088 0.94554 0.50394-0.32550-0.78472
  -5   5  -2 1983.02  169.35   1 0.00000-0.16624 0.00307-0.65828-0.99999-0.73418
   5  -5   2 1722.85  185.17   1-0.80405-0.63275 0.04522 0.70391 0.59283 0.32267
   5   5   2 1436.43  298.91   1-0.60075-0.96413 0.70061 0.25614 0.38501-0.06954
   5   5   3  280.29   68.20   1 0.00000-0.41282 0.97130 0.55824-0.23784-0.71967
  -5   5  -3  262.03   95.02   1 0.00000-0.11555-0.00501-0.69465-0.99998-0.70999
   5   5   4  -64.59   42.37   1 0.00000-0.46363 0.98995 0.60540-0.14135-0.64694
  -5   5  -4  -14.03  102.01   1 0.00000-0.06485-0.00695-0.72488-0.99997-0.68580
   5   5   5  372.71   92.28   1 0.00000-0.51444 0.99928 0.64322-0.03775-0.56710
  -5   5  -5  263.83  107.56   1 0.00000-0.01415-0.00346-0.74968-0.99999-0.66164
   5   5   6  783.49  130.83   1 0.00000-0.56524 0.99742 0.66986 0.07167-0.48142
  -5   5  -6  845.51  184.76   1 0.00000 0.03653 0.00489-0.76961-0.99998-0.63745
   5   5   7   21.79   66.04   1 0.00000-0.61605 0.98264 0.68358 0.18547-0.39138
  -5   5  -7  -39.16  102.09   1 0.00000 0.08723 0.01764-0.78514-0.99984-0.61313
  -5  -5  -7  -64.34   79.76   1-0.14504 0.46909-0.98918-0.68660-0.02170 0.55545
   5   5   7  -36.31   57.73   1-0.20233-0.81652 0.86494 0.56519 0.45926-0.11764
   5   6  -9  360.07  161.86   1 0.00000 0.14492 0.65906-0.20633-0.75208-0.96768
   5  -6  -9  270.76  193.97   1-0.75713 0.02323 0.38384 0.83897 0.52859 0.54367
   5   6  -8   91.55  121.06   1 0.00000 0.09414 0.67040-0.16651-0.74199-0.98153
   5  -6  -8  207.98  184.19   1-0.76188-0.03202 0.36721 0.85087 0.53356 0.52438
   5   6  -7  542.10  143.47   1 0.00000 0.04337 0.68556-0.12286-0.72801-0.99147
  -5   6   7  351.51   94.21   1 0.00000-0.67608 0.66017 0.14349-0.75111-0.72271
   5  -6  -7  100.63  217.14   1-0.76762-0.08828 0.34564 0.85784 0.53970 0.50626
   5   6  -6  243.34   94.13   1 0.00000-0.00740 0.70447-0.07546-0.70973-0.99712
  -5   6   6   27.88   97.78   1 0.00000-0.62530 0.55378 0.00862-0.83265-0.78033
   5   6  -5  494.84  163.92   1 0.00000-0.05817 0.72695-0.02449-0.68668-0.99800
   5  -6  -5  797.60  221.91   1-0.78066-0.20233 0.28858 0.85784 0.55433 0.47239
   5   6  -4  577.07  140.71   1 0.00000-0.10895 0.75270 0.02975-0.65835-0.99360
  -5   6   4  592.70  155.62   1 0.00000-0.52296 0.38080-0.22136-0.92465-0.82310
   5  -6  -4  499.65  180.21   1-0.78716-0.25935 0.25354 0.85134 0.56221 0.45601
   5   6  -3  188.71   96.43   1 0.00000-0.15973 0.78129 0.08683-0.62415-0.98333
  -5   6   3  201.58  106.28   1 0.00000-0.47227 0.31541-0.31505-0.94895-0.82322
   5  -6  -3  726.42  214.34   1-0.79312-0.31582 0.21451 0.84085 0.57002 0.43957
   5   6  -2  573.37  138.38   1 0.00000-0.21050 0.81210 0.14613-0.58350-0.96660
  -5   6   2  678.20  160.63   1 0.00000-0.42157 0.26169-0.39706-0.96515-0.81524
   5  -6  -2  526.97  164.69   1-0.79814-0.37134 0.17180 0.82667 0.57745 0.42274
  -5   6   1 -120.33  148.68   1 0.00000-0.37087 0.21840-0.46863-0.97585-0.80176
   5  -6  -1  407.84  149.20   1-0.80181-0.42553 0.12573 0.80914 0.58418 0.40522
   5   6   0  504.54  126.55   1 0.00000-0.31206 0.87698 0.26798-0.48052-0.91148
  -5   6   0  565.04  164.46   1 0.00000-0.32018 0.18437-0.53095-0.98285-0.78458
   5  -6   0   10.72  155.39   1-0.80380-0.47803 0.07669 0.78863 0.58992 0.38670
   5   6   0 1035.52  312.38   1-0.68276-0.99858 0.56989-0.04195 0.45723 0.03274
   5   6   1 -102.04   64.54   1 0.00000-0.36283 0.90880 0.32829-0.41722-0.87210
  -5   6  -1 -136.85   91.70   1 0.00000-0.26948 0.15855-0.58506-0.98735-0.76490
   5  -6   1  441.02  181.18   1-0.80378-0.52851 0.02505 0.76553 0.59439 0.36691
   5   6   2  239.82   63.57   1 0.00000-0.41361 0.93838 0.38636-0.34559-0.82440
  -5   6  -2  558.69  127.95   1 0.00000-0.21878 0.14000-0.63190-0.99015-0.74352
   5   6   3  185.67  130.85   1 0.00000-0.46564 0.96389 0.44043-0.26629-0.76758
  -5   6  -3  159.92  197.88   1 0.00000-0.16809 0.12792-0.67226-0.99178-0.72097
   5   6   4  -10.05   62.24   1 0.00000-0.51645 0.98405 0.48910-0.17783-0.70288
  -5   6  -4  320.98  144.40   1 0.00000-0.11739 0.12166-0.70682-0.99257-0.69757
   5   6   5   32.58   67.24   1 0.00000-0.56726 0.99668 0.53022-0.08132-0.63013
   5   7  -4  230.46  113.20   1 0.00000-0.16168 0.77630-0.05707-0.63035-0.98519
  -5   7   4  507.88  166.96   1 0.00000-0.57647 0.49581-0.21675-0.86843-0.78783
   5  -7  -4  -89.66  164.87   1-0.80141-0.22013 0.13208 0.84020 0.58333 0.49557
  -5   7   3  153.44  138.78   1 0.00000-0.52481 0.43450-0.30651-0.90066-0.79411
   5  -7  -3 -435.75  131.77   1-0.80311-0.27233 0.09991 0.83657 0.58739 0.47537
   5   7  -2  722.19  203.84   1 0.00000-0.26323 0.82804 0.05164-0.56065-0.96334
  -5   7   2 1006.81  283.24   1 0.00000-0.47411 0.38502-0.38428-0.92290-0.79217
   5  -7  -2  443.44  184.21   1-0.80399-0.32373 0.06444 0.82963 0.59113 0.45485
   5   7  -1  172.72   85.21   1 0.00000-0.31400 0.85622 0.10831-0.51660-0.94322
  -5   7   1  218.95  115.42   1 0.00000-0.42342 0.34385-0.45374-0.93902-0.78411
   5  -7  -1  433.91  206.96   1-0.80380-0.37404 0.02597 0.81969 0.59432 0.43380
   6   0 -16    9.77   73.98   1-0.72587 0.09193-0.47498-0.86561-0.49747-0.49219
   6   0 -15  107.80   80.15   1-0.71633 0.05064-0.49835-0.86051-0.48836-0.50690
   6   0 -14  -52.72   61.13   1-0.70731 0.00883-0.51906-0.85275-0.47987-0.52223
   6   0 -13  436.00   59.51   1 0.00000 0.66525 0.94951 0.64341-0.31371-0.37876
   6   0 -13  322.94   63.07   1-0.69918-0.03385-0.53672-0.84194-0.47229-0.53849
   6   0 -12   65.42   47.16   1 0.00000 0.61447 0.94129 0.66368-0.33758-0.42655
   6   0 -12   57.54   53.05   1-0.69245-0.07796-0.55069-0.82744-0.46609-0.55611
   6   0 -11 1664.45  240.90   1 0.00000 0.56369 0.94110 0.69198-0.33810-0.45100
   6   0 -11 1612.00  241.97   1-0.68790-0.12423-0.55984-0.80811-0.46191-0.57576
   6   0 -10   12.14   39.33   1 0.00000 0.51291 0.94741 0.72677-0.32001-0.45684
  -6   0  10   39.16   65.05   1 0.00000-0.51288-0.14540 0.07506-0.98937-0.85516
   6   0 -10  -56.47   48.33   1-0.68669-0.17385-0.56222-0.78203-0.46081-0.59849
   6   0  -9  -52.42   37.98   1 0.00000 0.46213 0.95826 0.76612-0.28587-0.44663
  -6   0   9  104.31   67.80   1 0.00000-0.46219 0.10265 0.29483-0.99471-0.83633
   6   0  -9  -18.59   42.29   1-0.69073-0.22873-0.55416-0.74550-0.46451-0.62602
   6   0  -8    9.30   34.86   1 0.00000 0.41093 0.97148 0.80762-0.23708-0.42294
  -6   0   8   26.32   55.26   1 0.00000-0.41149 0.34523 0.50912-0.93851-0.75595
   6   0  -8   13.93   39.61   1-0.70331-0.29213-0.52787-0.69074-0.47613-0.66146
   6   0  -7    1.90   35.46   1 0.00000 0.36012 0.98409 0.84872-0.17764-0.38726
  -6   0   7   64.98   47.21   1 0.00000-0.36058 0.56446 0.69963-0.82545-0.61684
   6   0  -7   50.99   38.01   1-0.73013-0.36978-0.46400-0.59840-0.50159-0.71075
   6   0  -6 3500.93  189.96   1 0.00000 0.30931 0.99403 0.88716-0.10905-0.34242
  -6   0   6 3752.11  205.54   1 0.00000-0.30980 0.73095 0.83762-0.68242-0.44988
   6   0  -6 3821.42  237.47   1-0.77837-0.46886-0.29961-0.40554-0.55168-0.78466
   6   0  -5  257.16   41.60   1 0.00000 0.25850 0.99941 0.92104-0.03415-0.29128
  -6   0   5  167.15   48.81   1 0.00000-0.25903 0.84827 0.92645-0.52956-0.27309
   6   0  -4 1085.48   66.18   1 0.00000 0.20769 0.99901 0.94914 0.04429-0.23659
  -6   0   4 1147.88   68.33   1 0.00000-0.20825 0.92271 0.97241-0.38547-0.10508
   6   0  -3 7165.75  299.62   1 0.00000 0.15688 0.99229 0.97092 0.12386-0.18078
  -6   0   3 6824.09  285.00   1 0.00000-0.15688 0.96528 0.98666-0.26118 0.04345
   6   0  -2 2616.09  129.37   1 0.00000 0.10608 0.97924 0.98637 0.20266-0.12573
  -6   0   2 2683.75  144.42   1 0.00000-0.10608 0.98711 0.97999-0.15998 0.16841
  -6   0   2 3550.52  276.91   1-0.61009-0.71645-0.68797-0.69462-0.39303-0.06473
   6   0  -1   87.33   45.29   1 0.00000 0.05527 0.96018 0.99581 0.27935-0.07280
  -6   0   1  176.85   40.53   1 0.00000-0.05527 0.99668 0.96105-0.08138 0.27077
   6   0  -1 -171.38  174.66   1-0.37670-0.31970 0.90426 0.93537 0.20101-0.15119
  -6   0   1  135.37   48.25   1-0.55294-0.60843-0.75866-0.79356-0.34448 0.00776
   6   0   0  529.33   54.00   1 0.00000 0.00446 0.93560 0.99972 0.35305-0.02286
  -6   0   0  452.26   45.32   1 0.00000-0.00446 0.99973 0.93561-0.02291 0.35300
   6   0   0  339.85  154.54   1-0.51433-0.50836 0.79868 0.85874 0.31234-0.06427
  -6   0   0  449.23   55.36   1-0.53608-0.54068-0.77682-0.83997-0.33038 0.04581
   6   0   1  594.09   56.91   1 0.00000-0.04634 0.90602 0.99864 0.42322 0.02355
  -6   0  -1  584.67   46.81   1 0.00000 0.04634 0.99983 0.90720 0.01845 0.41812
   6   0   1  644.37  119.09   1-0.64632-0.69085 0.63400 0.72259 0.42461 0.02373
  -6   0  -1  689.98   66.68   1-0.53459-0.48832-0.77837-0.86977-0.32914 0.07099
   6   0   1  700.44   54.30   1-0.22138-0.26600 0.87225 0.96328 0.43607 0.03646
  -6   0  -2  780.03   68.04   1 0.00000 0.09715 0.99896 0.87783 0.04557 0.46900
   6   0   2  891.00  168.51   1-0.74872-0.84376 0.41113 0.52825 0.51998 0.09484
  -6   0  -2  823.20   79.05   1-0.54050-0.44335-0.77216-0.89181-0.33407 0.09001
   6   0   2  867.07   65.51   1-0.15624-0.25138 0.84425 0.96377 0.51266 0.08905
  -6   0  -3  117.54   40.29   1 0.00000 0.14796 0.99814 0.84852 0.06086 0.50804
   6   0   3   95.61   84.48   1-0.79988-0.94544 0.15261 0.29827 0.58042 0.13102
  -6   0  -3  319.11   60.75   1-0.55043-0.40239-0.76144-0.90934-0.34237 0.10566
   6   0   3  133.15   43.02   1-0.09957-0.24524 0.81324 0.96127 0.57333 0.12573
  -6   0  -4   78.18   37.27   1 0.00000 0.19876 0.99780 0.81967 0.06628 0.53723
  -6   0  -4  127.10  159.49   1-0.33602-0.14053 0.92658 0.75317 0.16888 0.64263
  -6   0  -4  -75.66   53.01   1-0.56269-0.36377-0.74766-0.92381-0.35266 0.11932
   6   0   4  -62.04   39.36   1-0.04951-0.24569 0.78098 0.95751 0.62257 0.15098
  -6   0  -5  685.34   82.21   1 0.00000 0.24957 0.99799 0.79137 0.06337 0.55807
  -6   0  -5  378.98  162.36   1-0.37829-0.13231 0.90331 0.70143 0.20228 0.70034
  -6   0  -5  527.16   78.86   1-0.57635-0.32655-0.73155-0.93595-0.36420 0.13173
  -6   0  -6  541.99   87.19   1 0.00000 0.30038 0.99857 0.76346 0.05329 0.57174
  -6   0  -6  580.80  203.57   1-0.40716-0.11068 0.88513 0.65479 0.22529 0.74765
  -6   0  -6  803.95  131.64   1-0.59084-0.29017-0.71352-0.94617-0.37653 0.14335
  -6   0  -7  983.49  118.94   1 0.00000 0.35119 0.99931 0.73570 0.03692 0.57914
  -6   0  -7  652.84  238.54   1-0.42238-0.07541 0.87474 0.61594 0.23749 0.78416
  -6   0  -7 1115.57  136.19   1-0.60581-0.25426-0.69382-0.95471-0.38935 0.15448
  -6   0  -8  -54.52  201.42   1-0.42353-0.02605 0.87394 0.58668 0.23841 0.80939
  -6   0  -8  135.38   73.38   1-0.62101-0.21857-0.67256-0.96171-0.40248 0.16530
  -6   0  -9  323.41   95.77   1-0.63861-0.18570-0.64620-0.96733-0.41783 0.17256
   6   1 -16  -59.14   76.93   1-0.77189-0.00664-0.32837-0.82930-0.54437-0.55876
   6  -1 -16  296.73  106.31   1-0.66318 0.20718-0.60576-0.88609-0.43958-0.41462
   6   1 -15  142.02   99.88   1-0.76883-0.05440-0.34089-0.81335-0.54101-0.57922
   6  -1 -15  232.96   67.48   1-0.64391 0.17562-0.63786-0.88972-0.42249-0.42135
   6   1 -14  278.05   85.93   1 0.00000 0.66329 0.80238 0.35736-0.59680-0.65751
   6   1 -14  440.74  115.20   1-0.76686-0.10326-0.34862-0.79261-0.53887-0.60091
   6  -1 -14  239.32   72.31   1-0.62183 0.14745-0.67138-0.89314-0.40319-0.42490
   6   1 -13  240.74   64.77   1 0.00000 0.61251 0.79143 0.37490-0.61125-0.69589
   6   1 -13  242.40   78.96   1-0.76638-0.15361-0.35047-0.76599-0.53835-0.62422
   6  -1 -13  208.34   56.00   1-0.60010 0.11830-0.70148-0.89499-0.38444-0.43011
  -6  -1  13  232.13   94.58   1-0.21551-0.82919-0.97358-0.55889-0.07536 0.00870
   6  -1 -13  379.22   53.22   1-0.12396 0.59178 0.82732 0.62962 0.54787 0.50335
   6   1 -12  664.30   95.41   1 0.00000 0.56174 0.78804 0.40000-0.61562-0.72418
   6   1 -12  674.77  107.99   1-0.76784-0.20591-0.34478-0.73182-0.53994-0.64963
   6  -1 -12  720.83  101.28   1-0.57683 0.09068-0.73096-0.89622-0.36462-0.43423
  -6  -1  12  268.46   81.56   1-0.25575-0.81854-0.96087-0.57443-0.10633 0.00168
   6  -1 -12  789.92   93.79   1-0.09213 0.57310 0.80873 0.63953 0.58091 0.51239
   6   1 -11  542.92   92.99   1 0.00000 0.51096 0.79215 0.43261-0.61031-0.74280
  -6  -1  11  641.30  112.36   1 0.00000-0.51104-0.21514 0.14416-0.97658-0.84737
   6   1 -11  671.93  111.76   1-0.77175-0.26064-0.32898-0.68755-0.54421-0.67773
   6  -1 -11  563.97   95.33   1-0.55163 0.06501-0.76012-0.89714-0.34337-0.43693
  -6  -1  11  203.65   80.85   1-0.29833-0.81025-0.94423-0.58603-0.13938-0.00741
   6  -1 -11  700.87  103.85   1-0.05786 0.55685 0.78667 0.64597 0.61464 0.52213
   6   1 -10 1561.31  171.73   1 0.00000 0.46018 0.80355 0.47250-0.59522-0.75164
  -6  -1  10 1657.28  183.09   1 0.00000-0.46034-0.05857 0.27244-0.99828-0.84489
   6   1 -10 1563.40  181.47   1-0.77850-0.31822-0.29901-0.62911-0.55183-0.70918
   6  -1 -10 1843.13  204.87   1-0.52378 0.04197-0.78939-0.89815-0.32016-0.43767
  -6  -1  10  905.47  154.61   1-0.34442-0.80546-0.92226-0.59232-0.17550-0.01958
   6  -1 -10 1677.68  174.40   1-0.01999 0.54419 0.75988 0.64768 0.64974 0.53324
   6   1  -9  691.58   66.85   1 0.00000 0.40941 0.82171 0.51914-0.56989-0.75024
  -6  -1   9  695.36   75.00   1 0.00000-0.40965 0.10282 0.40555-0.99470-0.81713
  -6   1   9  931.92  106.10   1 0.00000-0.51474-0.08294-0.00131-0.99655-0.85734
   6   1  -9  787.40   72.71   1-0.78805-0.37860-0.24823-0.54987-0.56333-0.74450
   6  -1  -9  897.86   72.10   1-0.49207 0.02281-0.81940-0.89990-0.29402-0.43547
  -6  -1   9  533.92   94.77   1-0.39583-0.80599-0.89249-0.59080-0.21624-0.03637
   6   1  -8  575.74   80.22   1 0.00000 0.35863 0.84563 0.57155-0.53376-0.73804
  -6   1   8  569.96   95.42   1 0.00000-0.46403 0.44609 0.49943-0.89498-0.73159
  -6  -1   8  715.65   98.94   1 0.00000-0.35895 0.26308 0.53753-0.96477-0.76302
   6   1  -8  461.81   70.30   1-0.79874-0.44012-0.16558-0.43875-0.57844-0.78344
  -6  -1   8  498.30   86.29   1-0.45541-0.81468-0.85019-0.57675-0.26413-0.06032
   6  -1  -8  625.80   83.68   1-0.45407 0.00993-0.85124-0.90350-0.26305-0.42845
   6   1  -7  539.51   63.27   1 0.00000 0.30785 0.87373 0.62814-0.48639-0.71459
  -6   1   7  459.00   56.54   1 0.00000-0.41331 0.76188 0.78662-0.64770-0.45868
  -6  -1   7  475.97   72.93   1 0.00000-0.30825 0.41518 0.66134-0.90973-0.68381
   6   1  -7  469.04   60.00   1-0.80392-0.49613-0.03297-0.27767-0.59381-0.82264
  -6  -1   7  285.60   66.63   1-0.52757-0.83597-0.78557-0.54038-0.32331-0.09555
   6  -1  -7  333.99   68.15   1-0.40447 0.00864-0.88690-0.91091-0.22314-0.41249
  -6   1   6  606.17   53.47   1 0.00000-0.36253 0.91697 0.91322-0.39895-0.18600
   6   1  -6  623.47   61.57   1 0.00000 0.25708 0.90391 0.68681-0.42772-0.67985
  -6  -1   6  603.43  102.75   1 0.00000-0.25708 0.55719 0.77429-0.83038-0.57824
  -6  -1   6  551.75   89.27   1-0.61795-0.87546-0.67696-0.46001-0.39982-0.14811
  -6   1   5  449.16   44.54   1 0.00000-0.31132 0.98126 0.94923-0.19266 0.04500
   6   1  -5  355.94   52.84   1 0.00000 0.20630 0.93360 0.74499-0.35830-0.63436
  -6  -1   5  372.25   61.32   1 0.00000-0.20630 0.67317 0.86178-0.73948-0.46342
  -6  -1   5  456.59  136.41   1-0.72589-0.93202-0.47495-0.28719-0.49749-0.22100
  -6   1   4 1236.24   67.87   1 0.00000-0.26052 0.99934 0.93881-0.03615 0.22527
   6   1  -4 1038.26   69.21   1 0.00000 0.15553 0.96016 0.80003-0.27945-0.57943
  -6  -1   4 1125.59   75.82   1 0.00000-0.15553 0.76654 0.92666-0.64219-0.34220
   6  -1  -4 1495.37   98.21   1-0.79502-0.53460-0.19989-0.13857-0.57270-0.83366
  -6  -1   4 1664.50  106.56   1-0.80230-0.95761-0.11721 0.04206-0.58529-0.28497
  -6   1   3 7086.85  302.74   1 0.00000-0.20971 0.99698 0.90795 0.07763 0.36282
   6   1  -3 7362.10  324.65   1 0.00000 0.10406 0.98113 0.84936-0.19334-0.51745
  -6  -1   3 7812.91  324.12   1 0.00000-0.10475 0.83773 0.96936-0.54607-0.22216
   6  -1  -3 8807.96  423.67   1-0.38919-0.17784 0.89667 0.98125 0.21095-0.07425
   6  -1  -3 9303.25  462.53   1-0.67119-0.46160-0.59151-0.50173-0.44677-0.73156
  -6   1   2 3365.20  154.82   1 0.00000-0.15890 0.98744 0.86992 0.15794 0.46689
   6   1  -2 3200.67  150.34   1 0.00000 0.05325 0.99478 0.89151-0.10198-0.44984
  -6  -1   2 3496.73  165.91   1 0.00000-0.05397 0.88940 0.99254-0.45712-0.10928
   6  -1  -2 3662.61  246.85   1-0.47191-0.31106 0.83681 0.94985 0.27755-0.03196
   6  -1  -2 3683.24  254.44   1-0.56573-0.40700-0.74414-0.62690-0.35523-0.66432
  -6   1   1 1079.56   70.87   1 0.00000-0.10809 0.97707 0.83105 0.21289 0.54559
   6   1  -1 1082.77   69.96   1 0.00000 0.00244 0.99996 0.92519-0.00785-0.37947
  -6  -1   1 1227.85   75.44   1 0.00000-0.00320 0.92531 0.99996-0.37920-0.00742
   6  -1  -1  771.09  155.54   1-0.55956-0.44961 0.75124 0.89307 0.35003 0.01610
  -6   1   1 1280.85  101.05   1-0.79272-0.90065-0.21746-0.36419-0.56946-0.23702
   6  -1  -1 1176.71  102.03   1-0.50047-0.39263-0.81176-0.66627-0.30092-0.63396
   6  -1  -1  970.17   65.83   1-0.13826-0.02875 0.83506 0.97936 0.53249 0.20006
  -6   1   0  718.09   58.85   1 0.00000-0.05728 0.96858 0.79406 0.24867 0.60512
   6   1   0  514.51   47.25   1 0.00000-0.04835 0.99622 0.94995 0.08675-0.30861
  -6  -1   0  718.01   60.88   1 0.00000 0.04757 0.94937 0.99553-0.31415 0.08154
   6  -1   0  641.61  137.67   1-0.64313-0.58369 0.63910 0.80947 0.42180 0.06362
  -6   1   0  691.76  191.91   1-0.32784-0.38770 0.93065 0.76070 0.16246 0.52059
  -6   1   0  764.47   75.03   1-0.75995-0.81706-0.37407-0.54926-0.53154-0.17526
   6  -1   0  708.78   98.70   1-0.45249-0.39552-0.85248-0.67874-0.26177-0.61876
  -6  -1   0  359.87   72.20   1-0.19821-0.15044-0.97818-0.93074-0.06211 0.33328
   6  -1   0  556.15   47.09   1-0.07374-0.01475 0.79716 0.96995 0.59924 0.24281
  -6   1  -1 1397.15   89.11   1 0.00000-0.00648 0.96291 0.75989 0.26980 0.65001
   6   1   1 1444.46   93.46   1 0.00000-0.09916 0.98367 0.96590 0.17996-0.23917
  -6  -1  -1 1506.84   99.29   1 0.00000 0.09916 0.96490 0.98268-0.26259 0.15653
   6  -1   1 1490.06  147.41   1-0.71503-0.70610 0.50141 0.70032 0.48713 0.10469
   6   1   1 1159.17  204.72   1-0.48852-0.58588 0.82255 0.80020 0.29111-0.12809
  -6   1  -1 1249.03  233.12   1-0.39087-0.40024 0.89562 0.69721 0.21229 0.59473
  -6   1  -1 1302.79   97.39   1-0.73171-0.73799-0.45983-0.66349-0.50313-0.12302
   6  -1   1 1258.51  132.75   1-0.41284-0.40675-0.88132-0.67933-0.22983-0.61078
   6  -1   1 1398.38   85.97   1-0.02357-0.01510 0.76252 0.96382 0.64652 0.26610
  -6   1  -2  268.36   39.67   1 0.00000 0.04432 0.96014 0.72862 0.27951 0.68348
   6   1   2  347.41   49.13   1 0.00000-0.14997 0.96278 0.97350 0.27028-0.17260
  -6  -1  -2  331.04   79.14   1 0.00000 0.14997 0.97473 0.96401-0.22336 0.21952
   6  -1   2  311.05  102.57   1-0.76798-0.80956 0.34423 0.57167 0.54009 0.13339
   6   1   2  497.40  191.57   1-0.72519-0.87370 0.47672 0.48353 0.49681 0.05324
  -6   1  -2  324.75   49.31   1-0.71222-0.66767-0.50795-0.74008-0.48448-0.08055
   6  -1   2  312.84   78.80   1-0.37760-0.42240-0.90372-0.67348-0.20174-0.60662
  -6  -1  -2  393.32   76.21   1-0.32159-0.17207-0.93367-0.94273-0.15756 0.28573
   6   1   3  244.30   46.44   1 0.00000-0.20078 0.93422 0.97344 0.35669-0.10995
  -6   1  -3  472.52   65.64   1 0.00000 0.09513 0.95997 0.69995 0.28009 0.70782
  -6  -1  -3  427.26   61.76   1 0.00000 0.20078 0.98065 0.94143-0.19573 0.27090
   6  -1   3  201.34   91.55   1-0.79765-0.88974 0.17659 0.43257 0.57667 0.14572
  -6   1  -3  222.39  172.26   1-0.48898-0.39689 0.82214 0.56617 0.29149 0.72244
  -6   1  -3  271.03   54.79   1-0.70028-0.60489-0.53439-0.79499-0.47331-0.04556
  -6  -1  -3  218.67   58.83   1-0.36700-0.16660-0.90990-0.94721-0.19333 0.27391
   6  -1   3  357.50   82.73   1-0.34485-0.44053-0.92203-0.66354-0.17584-0.60467
   6   1   3  350.14   55.28   1-0.21784-0.41659 0.87095 0.90870 0.44043-0.02635
  -6   1  -4  286.04   49.46   1 0.00000 0.14594 0.96195 0.67343 0.27321 0.72469
  -6  -1  -4  113.76   45.68   1 0.00000 0.25159 0.98393 0.91621-0.17853 0.31186
   6  -1   4  165.36   88.67   1-0.80330-0.94590 0.00803 0.29254 0.59551 0.14031
  -6   1  -4   59.37  170.50   1-0.52242-0.37982 0.79075 0.50624 0.31903 0.77424
  -6   1  -4  174.50   50.81   1-0.69410-0.54789-0.54731-0.83639-0.46761-0.01602
  -6  -1  -4  -33.37   60.85   1-0.40630-0.15502-0.88570-0.95125-0.22460 0.26659
   6  -1   4   26.02   53.88   1-0.31355-0.46010-0.93744-0.65070-0.15127-0.60405
   6   1   4  186.29   38.51   1-0.15988-0.40915 0.84603 0.91229 0.50858 0.01780
  -6   1  -5 1041.34  120.78   1 0.00000 0.19675 0.96559 0.64858 0.26003 0.73527
  -6  -1  -5 1021.96  116.45   1 0.00000 0.30239 0.98533 0.88911-0.17061 0.34354
  -6   1  -5 1472.69  262.46   1-0.54665-0.35354 0.76557 0.45253 0.33920 0.81866
  -6   1  -5  791.32  110.01   1-0.69220-0.49516-0.55119-0.86874-0.46586 0.00954
  -6  -1  -5  850.75  122.89   1-0.44127-0.13911-0.86106-0.95486-0.25269 0.26244
   6  -1   5  791.81  147.88   1-0.28309-0.48052-0.95057-0.63558-0.12751-0.60425
   6   1   5 1257.03  142.61   1-0.10669-0.40648 0.81746 0.91221 0.56601 0.05123
  -6   1  -6 1775.28  233.73   1 0.00000 0.24755 0.97042 0.62490 0.24141 0.74040
  -6  -1  -6 1757.31  228.36   1 0.00000 0.35320 0.98528 0.86056-0.17093 0.36698
  -6   1  -6 1726.96  319.77   1-0.56259-0.31897 0.74777 0.40619 0.35258 0.85630
  -6   1  -6 1861.72  252.90   1-0.69346-0.44559-0.54864-0.89465-0.46701 0.03222
  -6  -1  -6 1900.25  261.24   1-0.47301-0.11998-0.83589-0.95795-0.27844 0.26064
   6  -1   6 1113.29  201.33   1-0.25308-0.50139-0.96180-0.61856-0.10427-0.60495
   6   1   6 1985.95  265.17   1-0.05768-0.40799 0.78655 0.90980 0.61481 0.07605
  -6  -1  -7  -38.65   50.49   1 0.00000 0.40401 0.98391 0.83069-0.17864 0.38303
  -6   1  -7 -109.17  213.11   1-0.57108-0.27696 0.73785 0.36774 0.35975 0.88772
  -6   1  -7  -72.51   45.79   1-0.69704-0.39834-0.54123-0.91571-0.47031 0.05274
  -6  -1  -7   51.53   67.37   1-0.50227-0.09835-0.81010-0.96041-0.30240 0.26063
   6   1   7   68.38   39.95   1-0.01224-0.41307 0.75408 0.90584 0.65665 0.09390
  -6   1  -8  518.10  250.99   1-0.57272-0.22808 0.73591 0.33726 0.36113 0.91336
  -6   1  -8  561.23  108.26   1-0.70233-0.35280-0.52999-0.93294-0.47522 0.07166
  -6  -1  -8  808.02  145.72   1-0.52952-0.07472-0.78359-0.96215-0.32492 0.26205
  -6   1  -9   82.85   71.66   1-0.70887-0.30851-0.51558-0.94700-0.48132 0.08939
  -6  -1  -9  147.99   77.54   1-0.55510-0.04942-0.75627-0.96307-0.34628 0.26464
  -6   1 -10  254.83  100.56   1-0.71629-0.26511-0.49845-0.95834-0.48832 0.10622
  -6  -1 -10  164.80   85.17   1-0.57924-0.02268-0.72803-0.96308-0.36666 0.26822
   6   2 -15  731.03  235.59   1 0.00000 0.66134 0.73468 0.15075-0.67840-0.73477
   6   2 -15  470.87  165.61   1-0.79747-0.13560-0.17836-0.76111-0.57639-0.63427
   6  -2 -15  575.26  184.20   1-0.55918 0.31334-0.75167-0.89109-0.34971-0.32827
   6   2 -14   64.40   83.51   1 0.00000 0.61056 0.71950 0.16406-0.69448-0.77478
   6  -2 -14   74.56   65.78   1-0.52585 0.29579-0.78731-0.89848-0.32188-0.32439
   6   2 -13  199.30   74.41   1 0.00000 0.55979 0.71033 0.18338-0.70386-0.80808
   6  -2 -13  262.10   66.10   1-0.48876 0.28200-0.82234-0.90526-0.29131-0.31777
   6   2 -12  608.54   79.03   1 0.00000 0.50901 0.70733 0.20887-0.70687-0.83503
  -6  -2  12  608.33   96.00   1 0.00000-0.50915-0.28555 0.21253-0.95836-0.83401
   6   2 -12  619.34   86.68   1-0.80069-0.29131-0.14234-0.63969-0.58191-0.71128
   6  -2 -12  685.60   74.33   1-0.44686 0.27302-0.85682-0.91149-0.25721-0.30762
  -6  -2  12  351.28  104.55   1-0.40565-0.91609-0.88612-0.38909-0.22408-0.09686
   6   2 -11  180.44   66.51   1 0.00000 0.45823 0.71065 0.24068-0.70354-0.85562
  -6  -2  11  -25.51   69.49   1 0.00000-0.45850-0.17092 0.29894-0.98528-0.83690
   6   2 -11   61.89   66.10   1-0.80268-0.34413-0.10977-0.57865-0.58621-0.73941
  -6  -2  11  231.80   85.96   1-0.45866-0.91821-0.84762-0.37883-0.26677-0.11560
   6   2 -10 1842.86  267.09   1 0.00000 0.40746 0.72037 0.27889-0.69358-0.86959
  -6  -2  10 1287.61  192.87   1 0.00000-0.40780-0.05256 0.38900-0.99861-0.82605
   6   2 -10 1891.70  272.59   1-0.80401-0.39629-0.06213-0.50254-0.59134-0.76837
  -6  -2  10 1384.05  224.12   1-0.51502-0.92369-0.79801-0.35748-0.31291-0.13779
   6  -2 -10 2189.36  307.80   1-0.34172 0.27641-0.92367-0.92184-0.17337-0.27167
   6   2  -9   79.02   62.22   1 0.00000 0.35668 0.73643 0.32343-0.67651-0.87644
  -6  -2   9  117.54   70.31   1 0.00000-0.35710 0.06720 0.48049-0.99773-0.80099
  -6  -2   9   56.93   65.62   1-0.57501-0.93281-0.73316-0.32087-0.36307-0.16400
   6  -2  -9   62.45   37.38   1-0.27271 0.29453-0.95464-0.92456-0.11946-0.24171
   6   2  -8  624.42   73.18   1 0.00000 0.30590 0.75851 0.37401-0.65165-0.87551
  -6   2   8  698.64   78.83   1 0.00000-0.51682 0.67752 0.62032-0.73550-0.58999
  -6  -2   8  604.43   81.05   1 0.00000-0.30641 0.18599 0.57099-0.98255-0.76162
  -6   2   8  775.37   97.61   1 0.00000-0.51659 0.02258-0.03462-0.99974-0.85553
   6  -2  -8 1006.46  189.55   1-0.33016 0.18702 0.92951 0.98217 0.16428 0.01900
  -6  -2   8  601.31   88.03   1-0.63949-0.94555-0.64484-0.26137-0.41860-0.19392
   6  -2  -8  638.26   52.34   1-0.18638 0.32998-0.98104-0.92270-0.05309-0.19929
  -6   2   7   49.13   34.66   1 0.00000-0.46603 0.96592 0.88023-0.25883-0.08939
   6   2  -7   70.80   48.67   1 0.00000 0.25513 0.78597 0.42996-0.61825-0.86604
  -6  -2   7  -23.88   67.85   1 0.00000-0.25571 0.30102 0.65773-0.95361-0.70851
   6  -2  -7  368.71  192.71   1-0.36130 0.10539 0.91312 0.99424 0.18882 0.01923
  -6  -2   7   21.38   55.87   1-0.70299-0.95822-0.52856-0.17357-0.47583-0.22732
  -6   2   6  282.55   35.20   1 0.00000-0.41496 0.99992 0.88599 0.01248 0.20693
   6   2  -6   52.50   49.33   1 0.00000 0.20435 0.81774 0.49021-0.57558-0.84730
  -6  -2   6  165.44   65.30   1 0.00000-0.20502 0.40944 0.73787-0.91233-0.64305
   6  -2  -6  140.22  178.16   1-0.39978 0.01641 0.88996 0.99953 0.21939 0.02549
  -6  -2   6  339.90   69.52   1-0.76021-0.96462-0.37315-0.04663-0.53181-0.25947
  -6   2   5  317.56   38.59   1 0.00000-0.36415 0.98323 0.84081 0.18232 0.40053
   6   2  -5  477.79   65.37   1 0.00000 0.15358 0.85227 0.55324-0.52309-0.81874
  -6  -2   5  482.47   63.76   1 0.00000-0.15358 0.51335 0.81238-0.85817-0.56252
   6  -2  -5  103.74  185.52   1-0.44521-0.07950 0.85808 0.99612 0.25588 0.03767
  -6  -2   5  699.81  139.44   1-0.79798-0.95156-0.17336 0.12468-0.57720-0.28104
  -6   2   4 2189.45  138.61   1 0.00000-0.31334 0.95657 0.78564 0.29148 0.53345
   6   2  -4 2309.71  138.83   1 0.00000 0.10280 0.88761 0.61706-0.46059-0.78016
  -6  -2   4 1790.31  116.83   1 0.00000-0.10280 0.60075 0.87130-0.79943-0.47985
   6  -2  -4 2224.65  196.72   1-0.49666-0.18171 0.81525 0.98180 0.29778 0.05506
  -6   2   3  765.56   61.60   1 0.00000-0.26253 0.93211 0.73269 0.36216 0.62788
   6   2  -3  735.53   67.57   1 0.00000 0.05202 0.92150 0.67944-0.38837-0.73187
  -6  -2   3  705.22   75.43   1 0.00000-0.05202 0.67573 0.91779-0.73714-0.39364
   6  -2  -3  423.69  163.35   1-0.55216-0.28772 0.75954 0.95462 0.34382 0.07684
   6  -2  -3  781.82   68.94   1-0.79858-0.53643-0.16722 0.03285-0.57818-0.84329
  -6   2   2  800.41  100.93   1 0.00000-0.21172 0.91333 0.68540 0.40721 0.69669
   6   2  -2  802.15   62.62   1 0.00000 0.00125 0.95160 0.73803-0.30732-0.67475
  -6  -2   2  998.89   84.27   1 0.00000-0.00125 0.73803 0.95160-0.67476-0.30733
   6  -2  -2  687.75  153.76   1-0.60900-0.39507 0.68947 0.91309 0.39209 0.10086
  -6   2   2  757.78  164.35   1-0.32805-0.54227 0.93055 0.70713 0.16263 0.45376
   6  -2  -2  966.20   72.08   1-0.76249-0.55117-0.36498-0.13643-0.53421-0.82315
   6   2  -1 2851.04  164.96   1 0.00000-0.05037 0.97564 0.79048-0.21933-0.61041
  -6  -2   1 2345.92  142.30   1 0.00000 0.04952 0.78825 0.97333-0.61534-0.22398
   6  -2  -1 2855.84  220.97   1-0.66385-0.50044 0.60459 0.85674 0.44018 0.12469
  -6   2   1 1605.69  231.98   1-0.39045-0.55417 0.89589 0.64401 0.21195 0.52739
   6  -2  -1 2665.03  180.28   1-0.71015-0.54966-0.51268-0.25566-0.48253-0.79530
   6   2   0  355.50   49.91   1 0.00000-0.10118 0.99211 0.83544-0.12534-0.54018
  -6  -2   0  324.48   49.27   1 0.00000 0.10029 0.82759 0.98418-0.56133-0.14604
   6  -2   0  495.02  134.18   1-0.71318-0.60027 0.50572 0.78641 0.48538 0.14564
  -6   2   0  433.26  193.27   1-0.44486-0.55809 0.85834 0.57800 0.25560 0.59534
  -6   2   0  468.11   69.21   1-0.80386-0.91352-0.02941-0.31490-0.59407-0.25747
   6  -2   0  424.50   54.37   1-0.65475-0.54509-0.62015-0.33466-0.43207-0.76867
   6   2   1  314.62   54.69   1 0.00000-0.15199 0.99961 0.87144-0.02776-0.46635
  -6  -2  -1  184.62   47.14   1 0.00000 0.15107 0.85756 0.98566-0.51438-0.07516
   6  -2   1  284.61  129.44   1-0.75376-0.69136 0.39509 0.70431 0.52511 0.16111
  -6   2  -1 -152.86  280.85   1-0.49151-0.55391 0.81989 0.51067 0.29356 0.65756
  -6   2  -1  198.83   64.34   1-0.80027-0.85911-0.14779-0.46175-0.58112-0.22070
   6  -2   1  112.96   51.63   1-0.59903-0.54058-0.70289-0.39031-0.38353-0.74526
   6   2   2  152.53   34.89   1 0.00000-0.20280 0.99744 0.89777 0.07136-0.39098
  -6  -2  -2  379.43   54.39   1 0.00000 0.20185 0.87972 0.97933-0.47547-0.01233
   6  -2   2  459.37  114.07   1-0.78314-0.77125 0.27592 0.61367 0.55727 0.16902
  -6   2  -2  174.20  187.32   1-0.52912-0.54101 0.78399 0.44624 0.32460 0.71285
  -6   2  -2  127.47   55.18   1-0.79081-0.79881-0.23074-0.57317-0.56689-0.18264
   6  -2   2  191.68   47.67   1-0.54921-0.54163-0.76279-0.42196-0.34134-0.72703
   6   2   3  -13.62   40.11   1 0.00000-0.25360 0.98542 0.91424 0.17013-0.31597
  -6  -2  -3    6.54   58.00   1 0.00000 0.25262 0.89552 0.96664-0.44500 0.04206
   6  -2   3  151.17   95.42   1-0.79994-0.83856 0.15195 0.51825 0.58051 0.16800
  -6   2  -3 -115.08  149.74   1-0.55884-0.52021 0.75206 0.38576 0.34942 0.76194
  -6   2  -3  137.02   57.23   1-0.78081-0.73798-0.28783-0.65873-0.55451-0.14643
   6  -2   3   51.18   65.78   1-0.50285-0.54616-0.80956-0.44048-0.30288-0.71251
  -6  -2  -3   28.62   56.09   1-0.19976 0.05299-0.97779-0.90451-0.06330 0.42314
  -6   2  -3    4.00   40.87   1-0.22234-0.18286 0.87260 0.50403 0.43488 0.84410
  -6   2  -4   46.22   42.11   1 0.00000 0.09311 0.90499 0.50607 0.42542 0.85744
   6   2   4  209.32   49.54   1 0.00000-0.30441 0.96371 0.92104 0.26693-0.24293
  -6  -2  -4  117.60   40.75   1 0.00000 0.30340 0.90615 0.94878-0.42294 0.08805
   6  -2   4  154.65   96.19   1-0.80382-0.89295 0.02687 0.42170 0.59426 0.15749
  -6   2  -4  360.10  198.22   1-0.58137-0.49224 0.72542 0.33059 0.36846 0.80523
  -6   2  -4   62.63   51.97   1-0.77240-0.67875-0.32624-0.72561-0.54493-0.11302
   6  -2   4   71.36   68.10   1-0.45938-0.55356-0.84704-0.44971-0.26735-0.70093
  -6  -2  -4   22.02   54.04   1-0.25892 0.04471-0.95975-0.91471-0.10878 0.40161
  -6   2  -4   46.18   45.83   1-0.22054-0.13055 0.87195 0.47488 0.43710 0.87031
   6   2   5  901.50  135.15   1 0.00000-0.35522 0.93277 0.91860 0.36045-0.17316
  -6  -2  -5 1264.56  182.43   1 0.00000 0.35418 0.91252 0.92666-0.40902 0.12590
  -6   2  -5  845.63  204.18   1-0.59752-0.45788 0.70488 0.28152 0.38223 0.84326
  -6   2  -5 1274.89  189.10   1-0.76624-0.62175-0.35101-0.77885-0.53820-0.08247
   6  -2   5  852.59  167.31   1-0.41817-0.56323-0.87768-0.45210-0.23410-0.69163
  -6  -2  -5 1770.97  266.12   1-0.31096 0.04355-0.93862-0.92184-0.14924 0.38510
   6   2   5 1302.58  186.49   1-0.18424-0.53713 0.85732 0.84180 0.48066-0.05329
  -6   2  -5 1180.90  170.52   1-0.22371-0.08319 0.87309 0.44752 0.43318 0.89039
  -6  -2  -6  974.46  117.16   1 0.00000 0.40495 0.91527 0.90092-0.40283 0.15602
  -6   2  -6 1426.44  254.68   1-0.60801-0.41786 0.69082 0.23892 0.39124 0.87652
  -6   2  -6 1045.83  135.74   1-0.76233-0.56701-0.36558-0.82190-0.53403-0.05447
  -6  -2  -6 1049.29  146.07   1-0.35739 0.04800-0.91529-0.92676-0.18573 0.37256
   6   2   6 1070.95  128.45   1-0.13173-0.53514 0.83157 0.84455 0.53956-0.01839
  -6  -2  -7  492.98  107.13   1 0.00000 0.45573 0.91479 0.87195-0.40391 0.17886
  -6   2  -7  349.16  225.18   1-0.61344-0.37278 0.68331 0.20288 0.39593 0.90546
  -6   2  -7  189.40   51.99   1-0.76044-0.51430-0.37234-0.85712-0.53205-0.02866
  -6  -2  -7  152.84   62.84   1-0.39934 0.05694-0.89025-0.92996-0.21904 0.36320
   6   2   7  397.77   53.43   1-0.08223-0.53617 0.80258 0.84406 0.59084 0.00889
  -6  -2  -8  817.52  173.16   1-0.43763 0.06952-0.86376-0.93173-0.24976 0.35642
   6   2   8  667.05  139.14   1-0.03552-0.53997 0.77117 0.84115 0.63562 0.02968
  -6   2  -9   11.76   76.71   1 0.00000 0.34531-0.31385-0.85149-0.94947-0.39460
  -6   2  -9 -190.10   54.72   1-0.76152-0.41372-0.36849-0.91022-0.53318 0.01785
  -6  -2  -9  128.33   99.53   1-0.47290 0.08513-0.83598-0.93220-0.27835 0.35178
  -6   2 -10  296.28  131.74   1 0.00000 0.39600-0.26800-0.83390-0.96341-0.38441
  -6   2 -10    3.93   62.47   1-0.76388-0.36525-0.35988-0.93008-0.53568 0.03918
  -6  -2 -10  -10.64   78.43   1-0.50563 0.10329-0.80697-0.93144-0.30516 0.34892
   6   3 -14  -53.66   86.93   1 0.00000 0.55784 0.68358 0.01771-0.72987-0.82975
   6  -3 -14 -231.75  234.80   1-0.43471 0.43881 0.86591 0.85819 0.24741 0.26635
   6   3 -14  -50.55   85.04   1-0.80335-0.24487-0.00956-0.67415-0.59542-0.69681
   6  -3 -14 -167.60   67.53   1-0.43303 0.44097-0.86714-0.86771-0.24606-0.22936
   6   3 -13  165.18   97.05   1 0.00000 0.50706 0.67562 0.03825-0.73724-0.86105
   6  -3 -13 -645.90  207.46   1-0.43206 0.39097 0.86784 0.88858 0.24527 0.23991
   6  -3 -13  285.26   85.31   1-0.38362 0.43950-0.90010-0.87242-0.20651-0.21377
   6   3 -12   42.49   76.72   1 0.00000 0.45629 0.67283 0.06395-0.73978-0.88753
   6  -3 -12   42.45  200.82   1-0.43409 0.33844 0.86636 0.91556 0.24691 0.21724
   6  -3 -12  137.14   56.94   1-0.32796 0.44429-0.93059-0.87467-0.16255-0.19375
   6   3 -11  928.84  109.21   1 0.00000 0.40551 0.67537 0.09498-0.73747-0.90914
   6  -3 -11 1254.27  239.20   1-0.44097 0.28106 0.86128 0.93893 0.25245 0.19848
  -6  -3  11  617.44  119.89   1-0.56149-0.96868-0.74903-0.16966-0.35166-0.18128
   6  -3 -11  897.49   81.89   1-0.26461 0.45676-0.95769-0.87351-0.11318-0.16833
   6   3 -10   18.85   73.89   1 0.00000 0.35473 0.68335 0.13145-0.73008-0.92567
  -6  -3  10  -33.09   87.65   1 0.00000-0.35526-0.07742 0.47470-0.99699-0.80525
   6  -3 -10  386.87  222.01   1-0.45283 0.21871 0.85221 0.95832 0.26205 0.18376
  -6  -3  10  -86.68   78.49   1-0.61420-0.97051-0.68225-0.13112-0.39658-0.20225
   6  -3 -10  151.21   46.11   1-0.19181 0.47868-0.97976-0.86733-0.05723-0.13633
   6   3  -9 3329.91  470.86   1 0.00000 0.30396 0.69682 0.17340-0.71724-0.93677
  -6  -3   9 2429.32  352.95   1 0.00000-0.30456 0.01716 0.54100-0.99985-0.78393
   6  -3  -9 4209.28  621.21   1-0.46974 0.15130 0.83861 0.97319 0.27578 0.17319
  -6  -3   9 2755.95  409.04   1-0.66753-0.97187-0.59809-0.07586-0.44348-0.22295
   6   3  -8  113.70   70.92   1 0.00000 0.25318 0.71566 0.22073-0.69844-0.94189
  -6  -3   8   91.82   90.91   1 0.00000-0.25387 0.11056 0.60612-0.99386-0.75376
   6  -3  -8  154.49  198.64   1-0.49117 0.07927 0.82020 0.98293 0.29328 0.16601
  -6  -3   8   11.89   73.11   1-0.71627-0.96977-0.49851-0.00474-0.48830-0.24394
  -6   3   7  119.66   38.82   1 0.00000-0.51859 0.98334 0.78751 0.18174 0.33297
   6   3  -7  257.09   75.83   1 0.00000 0.20240 0.73959 0.27315-0.67305-0.94043
  -6  -3   7   34.57   84.04   1 0.00000-0.20317 0.20145 0.66871-0.97949-0.71521
  -6   3   7   98.89   64.80   1 0.00000-0.51842 0.08170-0.11434-0.99665-0.84744
   6  -3  -7  -95.45  151.46   1-0.51788 0.00206 0.79523 0.98649 0.31527 0.16375
  -6  -3   7   46.77   73.93   1-0.75855-0.96122-0.37897 0.08631-0.53007-0.26188
  -6   3   6  331.24   50.22   1 0.00000-0.46778 0.93817 0.71385 0.34615 0.52114
   6   3  -6  372.89   74.00   1 0.00000 0.15163 0.76806 0.33011-0.64037-0.93168
  -6  -3   6  114.42   73.98   1 0.00000-0.15248 0.28844 0.72742-0.95749-0.66903
  -6   3   6  198.29   65.08   1 0.00000-0.46772-0.10209-0.32644-0.99477-0.82138
   6  -3  -6  666.11  149.07   1-0.54877-0.07934 0.76326 0.98306 0.34098 0.16520
  -6  -3   6  163.43   55.28   1-0.78954-0.94139-0.23901 0.19780-0.56523-0.27322
   6   3  -5  182.10   66.59   1 0.00000 0.10085 0.80021 0.39075-0.59971-0.91495
  -6  -3   5  320.52   76.17   1 0.00000-0.10178 0.37021 0.78090-0.92894-0.61630
  -6   3   5  108.15   57.67   1 0.00000-0.41702-0.21584-0.46847-0.97642-0.77885
   6  -3  -5  340.21  163.45   1-0.58302-0.16410 0.72338 0.97171 0.36986 0.16983
  -6  -3   5   99.09   62.86   1-0.80369-0.90471-0.08176 0.32658-0.58939-0.27356
   6   3  -4 1117.94  136.02   1 0.00000 0.05008 0.83483 0.45386-0.55049-0.88966
  -6  -3   4 1054.15  137.17   1 0.00000-0.05108 0.44558 0.82798-0.89523-0.55841
  -6   3   4  870.52  114.92   1 0.00000-0.36626-0.28942-0.57026-0.95719-0.73528
   6  -3  -4  945.95  185.42   1-0.61944-0.25103 0.67482 0.95168 0.40112 0.17683
   6   3  -3 2351.58  254.53   1 0.00000-0.00069 0.87040 0.51792-0.49233-0.85542
  -6  -3   3 2089.05  233.13   1 0.00000 0.00069 0.51792 0.87040-0.85542-0.49233
   6  -3  -3 2240.36  281.54   1-0.65657-0.33867 0.61710 0.92250 0.43369 0.18515
  -6   3   3 1872.08  302.27   1-0.34500-0.66307 0.92196 0.61662 0.17595 0.42439
   6  -3  -3 2333.95  251.65   1-0.80400-0.48929-0.06405 0.24632-0.59116-0.83660
   6   3  -2  205.76   52.01   1 0.00000-0.05147 0.90511 0.58112-0.42516-0.81218
  -6  -3   2  292.49   80.70   1 0.00000 0.05147 0.57775 0.90174-0.81620-0.42918
   6  -3  -2  308.22  152.60   1-0.69270-0.42531 0.55017 0.88411 0.46632 0.19352
  -6   3   2  298.76  166.78   1-0.40200-0.66957 0.88852 0.55473 0.22116 0.49390
   6  -3  -2  121.76   53.25   1-0.79313-0.52925-0.21449 0.12435-0.57002-0.83929
   6   3  -1  461.70   59.80   1 0.00000-0.10224 0.93699 0.64149-0.34933-0.76028
  -6  -3   1  437.18   64.01   1 0.00000 0.10224 0.62943 0.92494-0.77705-0.36610
   6  -3  -1  384.36  142.50   1-0.72608-0.50920 0.47446 0.83693 0.49767 0.20062
  -6   3   1  208.73  171.16   1-0.45186-0.66894 0.85297 0.49071 0.26126 0.55831
   6  -3  -1  435.60   56.48   1-0.76711-0.55406-0.34765 0.01966-0.53914-0.83224
  -6   3   1  462.30   75.72   1-0.18893-0.40463 0.85936 0.49452 0.47517 0.76922
   6   3   0 1996.12  117.99   1 0.00000-0.15400 0.96392 0.69685-0.26619-0.70048
  -6  -3   0 1997.84  128.25   1 0.00000 0.15302 0.67305 0.94007-0.73958-0.30471
   6   3   0 2146.48  194.51   1-0.80396-0.95839 0.03562-0.23527 0.59360 0.16166
   6  -3   0 1837.45  158.45   1-0.75502-0.58864 0.39093 0.78193 0.52641 0.20510
  -6   3   0 1262.75  215.98   1-0.49482-0.66119 0.81692 0.42592 0.29627 0.61758
   6  -3   0 1936.62  129.59   1-0.73133-0.56911-0.46085-0.06506-0.50275-0.81967
  -6   3   0 1945.09  123.74   1-0.15198-0.31716 0.84213 0.44879 0.51741 0.83546
   6   3   1  605.84   61.87   1 0.00000-0.20481 0.98442 0.74585-0.17578-0.63383
  -6  -3  -1  736.06   80.18   1 0.00000 0.20380 0.70896 0.94748-0.70524-0.24643
   6   3   1  840.66  163.74   1-0.78915-0.99409 0.24146-0.00088 0.56473 0.10853
  -6   3  -1 1000.25  223.60   1-0.53035-0.64621 0.78275 0.36321 0.32561 0.67117
   6  -3   1  641.98   68.39   1-0.69027-0.57888-0.55510-0.13084-0.46409-0.80484
  -6   3  -1  718.97   74.00   1-0.13778-0.25244 0.83481 0.41296 0.53301 0.87506
   6   3   2  170.52   52.54   1 0.00000-0.25562 0.99678 0.78671-0.08009-0.56190
  -6  -3  -2  247.36   67.08   1 0.00000 0.25457 0.73768 0.94771-0.67514-0.19241
   6  -3   2  198.52  102.75   1-0.79423-0.72887 0.20617 0.65424 0.57156 0.20175
   6   3   2  308.61  237.92   1-0.66524-0.92069 0.60215 0.38832 0.44142-0.03902
  -6   3  -2  485.84  192.78   1-0.55921-0.62456 0.75164 0.30356 0.34974 0.71955
   6  -3   2  166.48   60.76   1-0.64692-0.58636-0.63303-0.18030-0.42514-0.78972
  -6   3  -2  161.27   49.19   1-0.13506-0.19920 0.83336 0.38302 0.53597 0.90200
   6   3   3    5.60   34.83   1 0.00000-0.30643 0.99981 0.81824 0.01917-0.48639
  -6  -3  -3   39.53   58.37   1 0.00000 0.30535 0.75982 0.94136-0.65012-0.14346
   6  -3   3  324.51  109.33   1-0.80274-0.78790 0.10839 0.58499 0.58638 0.19231
  -6   3  -3  -95.13  202.36   1-0.58198-0.59683 0.72466 0.24805 0.36898 0.76305
[truncated: 2,309,844 more chars]
