# Supplementary material for: Different N—H⋯π inter­actions in two indole derivatives
Source: Acta Crystallogr E Crystallogr Commun. 2016 Apr 15;72(Pt 5):699–703. doi: 10.1107/S2056989016006162 (PMC4908542; doi:10.1107/S2056989016006162)
Supplement: Supplementary file 2 [file e-72-00699-Isup2.hkl]

data_I                                                                          
_shelx_title '  015  INDOLE  JIM'                                               
_shelx_refln_list_code          4                                               
_shelx_F_calc_maximum       87.60                                               
_exptl_crystal_F_000       328.00                                               
_reflns_d_resolution_high  0.7702                                               
                                                                                
loop_                                                                           
 _space_group_symop_operation_xyz                                               
 'x, y, z'                                                                      
 '-x, y+1/2, -z'                                                                
                                                                                
_cell_length_a    12.4525                                                       
_cell_length_b     5.7360                                                       
_cell_length_c    12.5896                                                       
_cell_angle_alpha  90.000                                                       
_cell_angle_beta  116.081                                                       
_cell_angle_gamma  90.000                                                       
                                                                                
_shelx_F_squared_multiplier     1.000                                           
                                                                                
loop_                                                                           
 _refln_index_h                                                                 
 _refln_index_k                                                                 
 _refln_index_l                                                                 
 _refln_F_squared_calc                                                          
 _refln_F_squared_meas                                                          
 _refln_F_squared_sigma                                                         
 _refln_observed_status                                                         
   3  -6   0        276.56        294.29       190.86 o                         
   4  -6   0        163.95         80.11        22.37 o                         
   5  -6   0         34.20          1.33        19.27 o                         
   6  -6   0         38.02          7.31        18.42 o                         
   7  -6   0         10.81         42.24        25.00 o                         
   8  -6   0          2.83        -17.06        17.06 o                         
   1  -5   0        541.79        562.05        55.90 o                         
   2  -5   0         25.46         20.23         6.54 o                         
   3  -5   0         58.32         34.37         8.42 o                         
   4  -5   0        108.26        150.56        25.59 o                         
   5  -5   0         25.94         30.31        15.17 o                         
   6  -5   0         67.49         64.03        15.93 o                         
   7  -5   0          7.77         34.12        16.88 o                         
   8  -5   0          3.77         45.90        20.86 o                         
   9  -5   0          3.42         44.69        18.67 o                         
  10  -5   0         12.73         59.79        28.40 o                         
   0  -4   0         15.20          5.54        15.08 o                         
   1  -4   0        155.35        138.93        16.11 o                         
   2  -4   0         89.74         81.73        10.19 o                         
   3  -4   0         14.15          9.88        10.44 o                         
   4  -4   0        242.07        247.80        12.65 o                         
   5  -4   0         35.08         56.02        11.26 o                         
   6  -4   0        177.51        172.65        15.38 o                         
   7  -4   0         11.20         18.74         8.37 o                         
   8  -4   0          4.63          8.86         8.84 o                         
  10  -4   0         12.72        -17.38        17.38 o                         
  11  -4   0         12.46         21.11         9.36 o                         
  12  -4   0          1.42         -0.90        38.57 o                         
   1  -3   0        152.23        160.91         8.45 o                         
   2  -3   0        159.90        133.35         9.45 o                         
   3  -3   0        148.95        143.28         8.16 o                         
   4  -3   0         21.88         18.83        14.42 o                         
   5  -3   0        141.57        146.94        10.88 o                         
   6  -3   0        238.58        240.27         9.80 o                         
   7  -3   0         66.77         70.77        12.64 o                         
   8  -3   0         78.20         88.00        24.56 o                         
   9  -3   0         17.51         -7.99         7.99 o                         
  10  -3   0         44.90         31.93         8.68 o                         
  11  -3   0         15.41          1.44         8.24 o                         
  12  -3   0         15.15         -5.46        19.90 o                         
  13  -3   0          1.73         -0.07        15.34 o                         
   0  -2   0        222.41        232.53        23.41 o                         
   1  -2   0         77.57         62.05         7.19 o                         
   2  -2   0        148.66        131.87        11.00 o                         
   3  -2   0        181.78        176.10         7.47 o                         
   4  -2   0        687.96        743.72        19.73 o                         
   5  -2   0        345.04        342.40        12.73 o                         
   6  -2   0         49.90         48.00         6.08 o                         
   7  -2   0         55.74         46.22         8.81 o                         
   8  -2   0         27.00         25.03         3.86 o                         
   9  -2   0        111.21         73.98         8.88 o                         
  10  -2   0         35.72         33.38        11.29 o                         
  11  -2   0         33.12         28.59        14.55 o                         
  12  -2   0          1.61        -15.73        40.05 o                         
  13  -2   0         26.23         54.00        14.50 o                         
   1  -1   0       2869.07       2913.40        47.58 o                         
   2  -1   0        456.22        455.11         9.80 o                         
   3  -1   0       1950.12       2003.94        76.51 o                         
   4  -1   0        430.03        450.39        31.12 o                         
   5  -1   0        338.25        317.90        15.46 o                         
   6  -1   0         84.24         75.34         6.76 o                         
   7  -1   0        266.51        246.43        19.17 o                         
   8  -1   0         10.16          9.06         4.99 o                         
   9  -1   0         63.77         64.54         8.01 o                         
  10  -1   0         82.31         73.67         9.49 o                         
  11  -1   0          1.17          4.37         4.58 o                         
  12  -1   0          5.73          1.40        10.53 o                         
  13  -1   0          6.84         -6.89        23.14 o                         
  14  -1   0         36.04         98.58        45.74 o                         
   2   0   0        237.51        246.62         5.86 o                         
   3   0   0       2360.31       2647.76        36.10 o                         
   5   0   0       1175.07       1140.45        32.75 o                         
   6   0   0         48.54         58.58         4.16 o                         
   7   0   0        142.06        135.89         6.27 o                         
   8   0   0         98.84         97.02         6.73 o                         
   9   0   0        123.07         95.54        11.14 o                         
  10   0   0        351.11        370.58        31.70 o                         
  11   0   0          7.61         12.48         5.11 o                         
  12   0   0          8.19         10.12         8.35 o                         
  13   0   0         39.01         63.44        16.49 o                         
   1   1   0       2867.68       2885.71        37.97 o                         
   2   1   0        455.90        449.35         9.96 o                         
   3   1   0       1949.14       2016.39        24.97 o                         
   4   1   0        429.77        446.61        10.24 o                         
   5   1   0        338.31        335.54         9.40 o                         
   6   1   0         84.39         80.46         6.49 o                         
   7   1   0        266.24        264.53         9.15 o                         
   8   1   0         10.17         14.59         3.26 o                         
   9   1   0         63.71         70.33        12.03 o                         
  10   1   0         82.44         76.73        10.71 o                         
  11   1   0          1.15         17.74         6.46 o                         
  12   1   0          5.72          8.33         5.39 o                         
  13   1   0          6.85          3.34         6.39 o                         
  14   1   0         36.07         82.19        22.76 o                         
   0   2   0        222.27        217.86        22.04 o                         
   1   2   0         77.59         72.77        11.49 o                         
   2   2   0        148.80        140.78         6.68 o                         
   3   2   0        182.09        190.85        10.15 o                         
   4   2   0        688.38        671.76        32.32 o                         
   5   2   0        344.56        325.20        14.60 o                         
   6   2   0         49.79         50.01         4.91 o                         
   7   2   0         55.74         55.15         4.81 o                         
   8   2   0         27.03         40.88        10.48 o                         
   9   2   0        111.26        106.78         7.46 o                         
  10   2   0         35.74         49.68         6.49 o                         
  11   2   0         33.17         40.22        12.67 o                         
  12   2   0          1.59          6.71         9.80 o                         
  13   2   0         26.23         21.11        15.64 o                         
   1   3   0        152.06        142.08         7.25 o                         
   2   3   0        159.63        161.23         9.50 o                         
   3   3   0        149.19        135.95        10.50 o                         
   4   3   0         21.91          7.07         5.09 o                         
   5   3   0        141.48        150.79        11.93 o                         
   6   3   0        238.63        241.34        16.73 o                         
   7   3   0         66.79         46.49        13.24 o                         
   8   3   0         78.09         60.82        25.02 o                         
   9   3   0         17.54         17.53         5.66 o                         
  10   3   0         44.79         33.65         6.21 o                         
  11   3   0         15.44         23.34        12.25 o                         
  12   3   0         15.19         31.68        10.16 o                         
  13   3   0          1.74         -2.20         7.54 o                         
   0   4   0         15.32         16.77        20.50 o                         
   1   4   0        155.64        160.81        10.91 o                         
   2   4   0         89.77         68.74        15.85 o                         
   3   4   0         14.15         20.36         5.05 o                         
   4   4   0        242.14        230.10        24.64 o                         
   5   4   0         35.00         28.31        11.47 o                         
   6   4   0        177.38        166.50        12.07 o                         
   7   4   0         11.17         19.13         7.06 o                         
   8   4   0          4.65         11.34         6.65 o                         
   9   4   0         65.87         77.06        25.52 o                         
  10   4   0         12.71         11.43         8.98 o                         
  11   4   0         12.48          4.16         6.90 o                         
  12   4   0          1.42         16.32         8.85 o                         
   1   5   0        542.02        520.01        35.50 o                         
   2   5   0         25.43         29.90         6.98 o                         
   3   5   0         58.39         52.15        10.41 o                         
   4   5   0        108.28        121.06        11.53 o                         
   5   5   0         25.92         28.61         7.59 o                         
   6   5   0         67.47         71.69         8.38 o                         
   7   5   0          7.73          6.27        13.32 o                         
   8   5   0          3.75        -10.09        18.74 o                         
   9   5   0          3.42         11.92         9.60 o                         
  10   5   0         12.69         18.32         7.82 o                         
   0   6   0        374.03        447.60       115.40 o                         
   1   6   0         69.37         82.08         8.13 o                         
   2   6   0         95.52         89.48        23.57 o                         
   3   6   0        276.85        271.53        31.50 o                         
   4   6   0        163.67        143.58        39.02 o                         
   5   6   0         34.26         76.16        16.95 o                         
   6   6   0         38.08         28.78        11.66 o                         
   7   6   0         10.82         16.75        18.77 o                         
   8   6   0          2.82          0.70         8.96 o                         
   1   7   0          4.61         23.61         9.32 o                         
   2   7   0         10.19          9.82         8.69 o                         
   3   7   0          0.74         -3.47        19.33 o                         
   4   7   0         10.78         38.94        20.01 o                         
  -5  -7   1         11.83         53.82        25.67 o                         
  -4  -7   1          5.50         21.33        25.05 o                         
  -8  -6   1          3.24        -14.60        18.98 o                         
  -7  -6   1         47.59         30.49        20.24 o                         
  -6  -6   1         27.39         17.73        19.97 o                         
  -5  -6   1         13.33         50.58        18.51 o                         
  -4  -6   1         32.56        -22.48        22.48 o                         
  -3  -6   1         34.63         13.90        17.40 o                         
  -2  -6   1         21.26        -14.63        14.63 o                         
   4  -6   1         43.70         95.32        24.50 o                         
   5  -6   1          8.17         54.70        22.47 o                         
   6  -6   1         16.60         -4.06        19.57 o                         
   7  -6   1         39.78         84.40        31.07 o                         
 -11  -5   1          9.11         46.70        23.08 o                         
 -10  -5   1         11.66          4.23        32.27 o                         
  -9  -5   1         20.56         24.08        21.00 o                         
  -8  -5   1         20.61         60.22        22.40 o                         
  -7  -5   1          2.93        -15.93        15.93 o                         
  -6  -5   1        164.97        172.40        24.35 o                         
  -5  -5   1        238.38        200.77        29.11 o                         
  -4  -5   1         20.01          3.37         6.52 o                         
  -3  -5   1         17.85         24.60        10.79 o                         
  -2  -5   1        340.19        279.44        29.15 o                         
  -1  -5   1        103.02         95.19         8.88 o                         
   0  -5   1        258.42        219.44        18.73 o                         
   1  -5   1         16.05        -12.57        12.57 o                         
   2  -5   1        298.85        282.65        30.04 o                         
   3  -5   1         36.25         42.55         9.24 o                         
   4  -5   1         43.91         49.96        13.14 o                         
   5  -5   1        320.14        288.62        28.19 o                         
   7  -5   1          2.23         13.60        17.07 o                         
   8  -5   1         17.47         -8.06        19.02 o                         
   9  -5   1          0.84         58.16        30.16 o                         
  10  -5   1          9.17         34.94        19.68 o                         
 -12  -4   1         15.07          3.06         9.36 o                         
 -11  -4   1          0.18        -19.60        22.82 o                         
 -10  -4   1         11.41          9.52        26.49 o                         
  -9  -4   1        162.02        142.52        41.60 o                         
  -8  -4   1         96.42        102.88        15.00 o                         
  -7  -4   1        156.57        275.78        39.95 o                         
  -6  -4   1        222.94        218.18        15.22 o                         
  -5  -4   1        408.95        407.15        25.32 o                         
  -4  -4   1         48.62         43.19         6.56 o                         
  -3  -4   1        289.45        291.78        14.84 o                         
  -2  -4   1        140.30        137.65        13.12 o                         
  -1  -4   1        156.45        161.31        12.52 o                         
   0  -4   1         60.95         62.93         7.07 o                         
   1  -4   1        274.35        276.37        15.72 o                         
   2  -4   1        234.57        211.31        26.56 o                         
   3  -4   1         90.36         79.86        10.12 o                         
   4  -4   1         96.93         91.98         8.02 o                         
   5  -4   1         78.56         77.17        18.19 o                         
   6  -4   1         69.78         82.70        14.56 o                         
   7  -4   1         93.00         70.05        12.17 o                         
   8  -4   1         87.71         57.08        27.70 o                         
   9  -4   1          7.06        -17.71        17.71 o                         
  10  -4   1          7.65         -3.22        20.01 o                         
  11  -4   1          0.78         -9.57         9.57 o                         
 -13  -3   1         12.00         -9.96         9.96 o                         
 -12  -3   1         42.77         33.83        26.91 o                         
 -11  -3   1         69.97         39.14        15.10 o                         
 -10  -3   1          2.86        -14.52        24.66 o                         
  -9  -3   1          6.87          2.04         6.50 o                         
  -8  -3   1        371.54        384.32        58.87 o                         
  -7  -3   1         62.93         83.27        18.89 o                         
  -6  -3   1         53.02         53.60         5.04 o                         
  -5  -3   1         38.10         33.67         5.28 o                         
  -4  -3   1        137.00        154.53        17.05 o                         
  -3  -3   1         67.42         80.87        14.52 o                         
  -2  -3   1        138.95        141.46        25.01 o                         
  -1  -3   1        187.04        181.03         9.15 o                         
   0  -3   1        291.56        276.81        16.11 o                         
   1  -3   1        270.47        261.73         9.61 o                         
   2  -3   1        125.73        122.95         6.99 o                         
   3  -3   1        414.97        435.84        15.44 o                         
   4  -3   1         20.52         22.56         4.76 o                         
   5  -3   1        169.60        161.90        12.01 o                         
   6  -3   1         88.75         84.93         6.45 o                         
   7  -3   1         71.20         60.44         9.72 o                         
   8  -3   1         20.79         19.05        10.51 o                         
   9  -3   1         70.74         56.56        20.32 o                         
  10  -3   1          7.21          2.61         5.68 o                         
  11  -3   1         16.51         19.95         8.99 o                         
  12  -3   1         19.03         28.45        57.75 o                         
 -14  -2   1         21.36         37.46        26.48 o                         
 -13  -2   1         28.14         38.09        13.46 o                         
 -12  -2   1         58.19         61.42        14.59 o                         
 -11  -2   1         23.60         34.90        27.96 o                         
 -10  -2   1        211.70        157.56        28.28 o                         
  -9  -2   1        446.27        439.55        84.35 o                         
  -8  -2   1         77.62         89.26         7.91 o                         
  -7  -2   1        314.24        310.70        20.24 o                         
  -6  -2   1        318.73        318.05        17.85 o                         
  -5  -2   1        183.63        189.54        14.71 o                         
  -4  -2   1        777.92        829.92        21.96 o                         
  -3  -2   1        580.04        566.14        28.41 o                         
  -2  -2   1         58.87         49.29         8.95 o                         
  -1  -2   1        558.70        543.12        13.73 o                         
   0  -2   1        411.83        417.31        13.51 o                         
   1  -2   1        100.42        101.32         9.51 o                         
   2  -2   1        291.96        288.40         7.71 o                         
   3  -2   1        209.09        221.28         8.66 o                         
   4  -2   1        548.82        558.77        19.85 o                         
   5  -2   1        293.44        299.28        18.09 o                         
   6  -2   1         24.03         21.50         5.35 o                         
   7  -2   1         42.30         29.82         6.33 o                         
   8  -2   1         36.07         27.06         9.89 o                         
   9  -2   1         39.39         37.93         8.97 o                         
  10  -2   1          1.62          1.49         8.02 o                         
  11  -2   1          5.53          5.35         6.66 o                         
  12  -2   1          1.54         10.74        12.04 o                         
  13  -2   1         22.44         42.99        16.04 o                         
 -14  -1   1         16.34        146.87        78.51 o                         
 -13  -1   1          2.77         -1.25         4.82 o                         
 -12  -1   1         29.32         40.45        16.84 o                         
 -11  -1   1         11.36         14.37         6.57 o                         
 -10  -1   1         32.25         38.17         5.68 o                         
  -9  -1   1        131.04        133.72         7.37 o                         
  -8  -1   1        312.59        246.99        20.75 o                         
  -7  -1   1          6.51          8.62         3.06 o                         
  -6  -1   1        146.18        135.73        11.87 o                         
  -5  -1   1        390.60        415.41        19.74 o                         
  -4  -1   1       1579.76       1512.09        37.34 o                         
  -3  -1   1       1954.06       2049.19        56.33 o                         
  -2  -1   1        884.39        884.74        37.22 o                         
  -1  -1   1        579.02        564.42        16.46 o                         
   0  -1   1       1516.95       1552.02        29.76 o                         
   1  -1   1       1690.52       1686.47        22.73 o                         
   2  -1   1       2457.53       2410.04        87.30 o                         
   3  -1   1        120.44        134.90         5.58 o                         
   4  -1   1         47.21         53.30         5.18 o                         
   5  -1   1        722.56        721.60        24.01 o                         
   6  -1   1        178.05        176.75         6.73 o                         
   7  -1   1        248.86        225.75        12.13 o                         
   8  -1   1         92.78         94.13         7.01 o                         
   9  -1   1         50.24         33.98         6.50 o                         
  10  -1   1          2.58          2.65         6.16 o                         
  11  -1   1         39.81         48.72        22.60 o                         
  12  -1   1          9.81          2.57        26.25 o                         
  13  -1   1          0.33          6.14        10.35 o                         
 -14   0   1          0.24         -5.04         7.35 o                         
 -13   0   1          1.09        -10.01        10.01 o                         
 -12   0   1          6.49         -5.51         9.18 o                         
 -11   0   1         22.75         19.39         4.83 o                         
 -10   0   1         30.47         38.96         5.33 o                         
  -9   0   1         67.52         70.18         4.59 o                         
  -8   0   1         24.71         27.86         5.36 o                         
  -7   0   1         60.23         54.76         7.22 o                         
  -6   0   1          8.54         14.84         7.09 o                         
  -5   0   1        128.71        126.68         4.27 o                         
  -4   0   1        342.54        322.00         7.44 o                         
  -3   0   1       1233.16       1254.19        24.22 o                         
  -2   0   1         26.91         21.81         7.36 o                         
   1   0   1          9.36         19.61         7.63 o                         
   2   0   1       1117.84       1301.85        37.10 o                         
   3   0   1         56.10         45.86         3.20 o                         
   4   0   1        378.56        368.55        16.33 o                         
   5   0   1         30.89         31.17         3.96 o                         
   6   0   1         86.31         79.26         3.32 o                         
   7   0   1          1.29          1.36         2.80 o                         
   8   0   1         81.19         87.87         4.35 o                         
   9   0   1        105.93         87.62         7.69 o                         
  10   0   1         22.74         25.59         5.78 o                         
  11   0   1         68.47         86.69         9.70 o                         
  12   0   1          0.48          6.25         5.60 o                         
  13   0   1          2.74         -6.38        10.27 o                         
  14   0   1          3.99         23.04        10.64 o                         
 -13   1   1          2.77         10.58         6.15 o                         
 -12   1   1         29.32         42.42         9.97 o                         
 -11   1   1         11.40         16.06        20.48 o                         
 -10   1   1         32.24         38.37         5.15 o                         
  -9   1   1        130.98        125.48         6.55 o                         
  -8   1   1        312.91        305.75        21.16 o                         
  -7   1   1          6.57         -1.13         4.00 o                         
  -6   1   1        146.14        139.63         7.14 o                         
  -5   1   1        390.59        415.67        20.41 o                         
  -4   1   1       1579.38       1490.19        27.92 o                         
  -3   1   1       1954.92       1961.16        65.62 o                         
  -2   1   1        884.02        877.71        27.35 o                         
  -1   1   1        579.57        587.54        13.86 o                         
   0   1   1       1516.38       1601.41        33.33 o                         
   1   1   1       1691.80       1637.42        22.71 o                         
   2   1   1       2457.49       2467.06        55.95 o                         
   3   1   1        120.11        121.55         4.14 o                         
   4   1   1         47.12         46.08         4.20 o                         
   5   1   1        723.37        725.49        17.03 o                         
   6   1   1        177.70        169.74         6.30 o                         
   7   1   1        248.78        255.52        15.01 o                         
   8   1   1         92.81         95.89         8.78 o                         
   9   1   1         50.13         44.99         4.51 o                         
  10   1   1          2.61         12.80         4.17 o                         
  11   1   1         39.90         60.61         4.81 o                         
  12   1   1          9.84          4.32        12.33 o                         
  13   1   1          0.33         -8.42         8.42 o                         
 -14   2   1         21.32         34.73        13.00 o                         
 -13   2   1         28.06         37.06         9.16 o                         
 -12   2   1         58.31        106.20        21.66 o                         
 -11   2   1         23.67         37.99         7.98 o                         
 -10   2   1        211.72        218.79        28.74 o                         
  -9   2   1        446.18        485.06        37.18 o                         
  -8   2   1         77.52         92.53         5.63 o                         
  -7   2   1        313.97        296.99        29.36 o                         
  -6   2   1        318.97        319.37        77.23 o                         
  -5   2   1        183.15        184.26         9.56 o                         
  -4   2   1        777.26        725.50        28.19 o                         
  -3   2   1        580.45        539.03        24.60 o                         
  -2   2   1         58.95         52.78         7.30 o                         
  -1   2   1        558.45        545.19        13.84 o                         
   0   2   1        411.86        412.60         9.32 o                         
   1   2   1        100.42         92.28         6.33 o                         
   2   2   1        292.37        285.67         7.49 o                         
   3   2   1        208.76        224.06         9.90 o                         
   4   2   1        549.01        580.64        17.35 o                         
   5   2   1        293.28        264.46        16.85 o                         
   6   2   1         24.07         31.03        15.17 o                         
   7   2   1         42.41         39.62        12.93 o                         
   8   2   1         36.07         32.83         3.89 o                         
   9   2   1         39.32         34.19        11.90 o                         
  10   2   1          1.62         -4.69         4.69 o                         
  11   2   1          5.55          7.60        11.58 o                         
  12   2   1          1.54          2.62        18.43 o                         
  13   2   1         22.43         43.10         9.43 o                         
 -13   3   1         12.01         12.47        10.90 o                         
 -12   3   1         42.87         64.62        14.75 o                         
 -11   3   1         69.86         85.16        15.47 o                         
 -10   3   1          2.89          0.80         5.38 o                         
  -9   3   1          6.87         22.42         6.07 o                         
  -8   3   1        371.83        398.26        26.95 o                         
  -7   3   1         62.80         72.32        12.77 o                         
  -6   3   1         52.88         54.87         7.98 o                         
  -5   3   1         38.15         28.68         6.29 o                         
  -4   3   1        136.99        143.51        10.85 o                         
  -3   3   1         67.53         74.02        12.20 o                         
  -2   3   1        138.75        132.71         8.17 o                         
  -1   3   1        186.92        188.81         8.54 o                         
   0   3   1        291.79        306.03        16.19 o                         
   1   3   1        270.05        265.78         9.29 o                         
   2   3   1        125.93        126.78         6.80 o                         
   3   3   1        414.84        423.74        17.04 o                         
   4   3   1         20.52         35.73        11.05 o                         
   5   3   1        169.77        161.20        11.55 o                         
   6   3   1         88.70         86.09        10.13 o                         
   7   3   1         71.21         67.41        12.81 o                         
   8   3   1         20.74         42.95        14.66 o                         
   9   3   1         70.78         57.37        18.02 o                         
  10   3   1          7.24         14.64         7.16 o                         
  12   3   1         19.04         41.23        15.18 o                         
 -12   4   1         15.03          8.23         8.54 o                         
 -11   4   1          0.18         -6.27         6.27 o                         
 -10   4   1         11.45          6.51         8.57 o                         
  -9   4   1        162.00        197.22        14.67 o                         
  -8   4   1         96.29         78.84         7.57 o                         
  -7   4   1        156.71        140.14        10.73 o                         
  -6   4   1        223.02        211.55        12.18 o                         
  -5   4   1        409.04        422.18        27.68 o                         
  -4   4   1         48.68         48.98        11.83 o                         
  -3   4   1        289.33        286.28        13.05 o                         
  -2   4   1        140.15        123.61         9.50 o                         
  -1   4   1        157.01        174.08        11.83 o                         
   0   4   1         60.79         63.77         7.29 o                         
   1   4   1        274.52        261.39        27.80 o                         
   2   4   1        234.59        226.95        12.45 o                         
   3   4   1         90.30         75.50         7.12 o                         
   4   4   1         96.96        101.38        10.49 o                         
   5   4   1         78.48         73.41         7.05 o                         
   6   4   1         69.69         75.68         9.86 o                         
   7   4   1         93.08         87.92         7.03 o                         
   8   4   1         87.62         85.84         7.24 o                         
   9   4   1          7.05         15.18        11.38 o                         
  10   4   1          7.62         -5.15         5.84 o                         
  11   4   1          0.78         -2.51         6.69 o                         
 -11   5   1          9.10         14.15         7.90 o                         
 -10   5   1         11.65        -14.72        24.69 o                         
  -9   5   1         20.58         18.80        11.70 o                         
  -8   5   1         20.60          8.25         9.95 o                         
  -7   5   1          2.95          0.96         9.78 o                         
  -6   5   1        165.03        189.42        11.37 o                         
  -5   5   1        238.34        246.12        18.24 o                         
  -4   5   1         19.97         24.99        14.55 o                         
  -3   5   1         17.78         22.69        13.12 o                         
  -2   5   1        340.06        317.41        24.45 o                         
  -1   5   1        102.99        109.59         9.45 o                         
   0   5   1        258.68        235.96        15.59 o                         
   1   5   1         16.00         -0.19         8.96 o                         
   2   5   1        298.58        279.98        24.10 o                         
   3   5   1         36.31         39.73         7.98 o                         
   4   5   1         43.87         39.17        10.38 o                         
   5   5   1        320.33        308.13        17.50 o                         
   6   5   1          4.59          6.39         6.27 o                         
   7   5   1          2.23         -9.19        18.43 o                         
   8   5   1         17.48         15.02         9.96 o                         
   9   5   1          0.83         13.35        20.80 o                         
  10   5   1          9.20          5.67        19.64 o                         
  -8   6   1          3.23         20.97        10.99 o                         
  -7   6   1         47.67         71.42        17.03 o                         
  -6   6   1         27.32         42.27        11.11 o                         
  -5   6   1         13.27        -14.92        18.44 o                         
  -4   6   1         32.55         42.05        14.06 o                         
  -3   6   1         34.71         31.40         8.04 o                         
  -2   6   1         21.27          7.24        11.41 o                         
  -1   6   1        101.94        129.48        10.80 o                         
   0   6   1         21.51         13.29         7.39 o                         
   1   6   1         38.06         34.84        15.14 o                         
   2   6   1         34.12         28.03        27.65 o                         
   3   6   1          8.28          8.78        10.72 o                         
   4   6   1         43.67         62.88        18.35 o                         
   5   6   1          8.16         -6.55         6.55 o                         
   6   6   1         16.63         24.37         7.93 o                         
   7   6   1         39.72         51.57        13.41 o                         
   8   6   1         10.92         14.37         7.92 o                         
  -5   7   1         11.81         23.86         8.50 o                         
  -4   7   1          5.49         11.87        16.88 o                         
  -3   7   1         26.52         30.89        10.08 o                         
  -2   7   1         24.04         22.21        23.94 o                         
  -1   7   1         17.99         38.16        12.21 o                         
   0   7   1          3.69         -6.33         7.62 o                         
   1   7   1         32.60         47.16        12.52 o                         
   2   7   1         23.89         17.61         9.17 o                         
   4   7   1          8.22          3.30        29.52 o                         
  -5  -7   2         75.51         55.00        22.85 o                         
  -4  -7   2        121.15        107.16        32.98 o                         
  -3  -7   2          9.51         50.58        22.73 o                         
  -9  -6   2         32.78         27.54        20.48 o                         
  -8  -6   2         35.18         41.31        21.73 o                         
  -7  -6   2          6.30        -18.37        18.37 o                         
  -6  -6   2        144.60        148.22        34.43 o                         
  -5  -6   2         70.91         65.36        20.43 o                         
  -4  -6   2         71.77         78.53        21.81 o                         
  -3  -6   2         41.60         19.57        16.13 o                         
  -2  -6   2         89.69         54.91        18.82 o                         
  -1  -6   2          2.43        -15.18        15.18 o                         
   7  -6   2         16.93         -4.49        18.07 o                         
  -6  -5   2         59.14         50.62        10.79 o                         
  -5  -5   2         53.94         45.21         8.86 o                         
  -4  -5   2         46.78         31.46        15.79 o                         
  -3  -5   2        297.70        220.38        35.79 o                         
  -2  -5   2         16.78         48.96        11.71 o                         
  -1  -5   2         53.50         54.24         7.82 o                         
   0  -5   2         77.82         71.86         9.20 o                         
   1  -5   2         75.30         83.27        15.95 o                         
   2  -5   2        166.34        182.98        26.56 o                         
   3  -5   2        212.79        195.17        23.60 o                         
   4  -5   2         68.16         99.44        25.45 o                         
   5  -5   2        226.75        213.68        22.97 o                         
   6  -5   2         27.71         -7.72        16.27 o                         
   7  -5   2         25.96         56.49        18.71 o                         
   8  -5   2          4.57         28.77        18.92 o                         
   9  -5   2         31.21        129.90        69.85 o                         
 -12  -4   2          3.86         21.75        20.41 o                         
 -11  -4   2         14.12         45.43        22.92 o                         
 -10  -4   2         71.59         49.33        11.10 o                         
  -9  -4   2         91.63         55.40        10.81 o                         
  -8  -4   2         28.12         30.15         8.01 o                         
  -7  -4   2         30.67         23.70         7.82 o                         
  -6  -4   2          6.05         15.66         6.71 o                         
  -5  -4   2         65.40         68.18         7.18 o                         
  -4  -4   2         75.38         80.62        26.18 o                         
  -3  -4   2          0.31         -5.88         8.10 o                         
  -2  -4   2         78.91         63.68         8.76 o                         
  -1  -4   2         41.04         35.77         6.46 o                         
   0  -4   2         27.20         25.43         9.12 o                         
   1  -4   2         21.09         25.07         5.86 o                         
   2  -4   2        210.22        226.20        19.66 o                         
   3  -4   2         41.65         45.42         6.04 o                         
   4  -4   2         77.44         80.72         8.39 o                         
   5  -4   2         70.85         61.43         7.04 o                         
   6  -4   2        106.59         94.28        12.77 o                         
   8  -4   2          0.57          6.40        17.16 o                         
   9  -4   2          8.67         66.56        23.00 o                         
  10  -4   2          7.72         19.51        21.30 o                         
  11  -4   2          7.30         19.89        11.81 o                         
 -14  -3   2         34.92         74.56        33.57 o                         
 -13  -3   2         11.17         13.38        12.82 o                         
 -12  -3   2        143.44        112.43        18.90 o                         
 -11  -3   2          6.65         -4.88        46.03 o                         
 -10  -3   2         13.99         18.33         7.01 o                         
  -9  -3   2        193.97        158.53        30.00 o                         
  -8  -3   2         72.61         73.89         7.31 o                         
  -7  -3   2         92.53         88.10         6.83 o                         
  -6  -3   2         18.40         26.73         7.70 o                         
  -5  -3   2        368.44        376.90        21.22 o                         
  -4  -3   2        121.28        124.34        34.22 o                         
  -3  -3   2          1.99          7.17        14.41 o                         
  -2  -3   2        943.35       1009.39        51.41 o                         
  -1  -3   2        274.24        297.38        11.64 o                         
   0  -3   2         16.11         21.17        10.00 o                         
   1  -3   2         26.21         25.83         4.85 o                         
   2  -3   2        205.65        191.51        12.54 o                         
   3  -3   2         41.18         42.70         4.98 o                         
   4  -3   2          8.35         -6.51         6.51 o                         
   5  -3   2         78.25         73.66         8.42 o                         
   6  -3   2         21.59         25.65         5.12 o                         
   7  -3   2        101.28        101.97        10.43 o                         
   8  -3   2         26.48         28.05        16.59 o                         
   9  -3   2          8.71          9.30         5.54 o                         
  10  -3   2          8.80         -1.11        20.01 o                         
  11  -3   2          3.19         35.28         9.69 o                         
  12  -3   2          0.96         -9.73        11.07 o                         
 -14  -2   2          9.60         -7.55        28.08 o                         
 -13  -2   2         41.39         49.01        27.23 o                         
 -12  -2   2          4.34         10.43         9.74 o                         
 -11  -2   2         52.51         41.79         6.46 o                         
 -10  -2   2         56.81         41.43        24.05 o                         
  -9  -2   2         73.60         76.72         7.89 o                         
  -8  -2   2        407.12        430.30        26.07 o                         
  -7  -2   2        364.37        337.23        13.45 o                         
  -6  -2   2        113.07        118.62         9.38 o                         
  -5  -2   2        218.99        227.92        11.19 o                         
  -4  -2   2         64.95         54.22        15.75 o                         
  -3  -2   2        112.46        113.80         9.48 o                         
  -2  -2   2        230.46        246.48        11.33 o                         
  -1  -2   2       1277.25       1333.17        17.50 o                         
   0  -2   2         86.88         96.64         5.79 o                         
   1  -2   2        208.51        179.77         6.52 o                         
   2  -2   2         29.15         32.72         4.81 o                         
   3  -2   2        184.56        197.52         7.42 o                         
   4  -2   2         72.42         68.78         5.21 o                         
   5  -2   2        128.79        111.64         6.02 o                         
   6  -2   2         30.73         40.55         9.36 o                         
   7  -2   2         46.17         46.95         4.52 o                         
   8  -2   2         77.21         79.33         8.20 o                         
   9  -2   2         22.54         35.89         6.32 o                         
  10  -2   2         13.21         14.11        14.38 o                         
  11  -2   2         16.30         35.08        25.31 o                         
  12  -2   2          4.45        -13.27        17.67 o                         
  13  -2   2          8.67         20.86        13.61 o                         
 -15  -1   2          9.06          4.74        25.24 o                         
 -14  -1   2         34.16         88.44        12.86 o                         
 -13  -1   2          2.93         11.80         9.28 o                         
 -12  -1   2          0.14         -4.83         5.90 o                         
 -11  -1   2        168.30        175.60        14.87 o                         
 -10  -1   2        136.75        126.87         8.73 o                         
  -9  -1   2         22.14         20.89         7.90 o                         
  -8  -1   2         15.74         10.89         3.86 o                         
  -7  -1   2        715.46        643.73        18.56 o                         
  -6  -1   2        399.29        444.15        15.02 o                         
  -5  -1   2         49.87         37.99         6.82 o                         
  -4  -1   2       1365.44       1348.45        64.31 o                         
  -3  -1   2        235.43        231.80        11.33 o                         
  -2  -1   2        153.08        174.97        11.67 o                         
  -1  -1   2       7673.61       7977.89       158.21 o                         
   0  -1   2          0.42          2.20         5.80 o                         
   1  -1   2        589.53        596.06        18.07 o                         
   2  -1   2          8.98         10.22         4.29 o                         
   3  -1   2        234.20        271.77        12.80 o                         
   4  -1   2        147.42        142.74         8.99 o                         
   5  -1   2         28.88         23.81         6.39 o                         
   6  -1   2         44.58         42.73         5.12 o                         
   7  -1   2         20.04         17.43         3.66 o                         
   8  -1   2        104.94        105.36        10.99 o                         
   9  -1   2        169.43        149.45        32.51 o                         
  10  -1   2          6.19         26.56         8.05 o                         
  11  -1   2          1.52         -0.95        10.44 o                         
  12  -1   2         25.17         52.21        12.51 o                         
  13  -1   2          7.46         31.19        14.17 o                         
 -15   0   2         32.43         40.97        27.74 o                         
 -14   0   2          6.85         15.37       148.93 o                         
 -13   0   2         31.27         24.53        11.68 o                         
 -12   0   2          0.47         -1.64         7.38 o                         
 -11   0   2          0.47        -11.28        18.84 o                         
 -10   0   2         47.60         45.98         8.08 o                         
  -9   0   2         17.43         19.14         7.72 o                         
  -8   0   2         32.81         32.22         3.34 o                         
  -7   0   2         65.90         66.20         4.23 o                         
  -6   0   2        362.88        343.93        29.93 o                         
  -5   0   2        176.19        191.03        15.95 o                         
  -4   0   2        280.16        264.07         9.34 o                         
  -3   0   2       1379.69       1389.47        22.18 o                         
  -2   0   2       3056.79       3651.02       185.84 o                         
  -1   0   2        209.51        227.18        14.77 o                         
   0   0   2        266.33        413.88         9.63 o                         
   2   0   2       1600.13       1422.25        53.47 o                         
   3   0   2        596.63        577.52        18.17 o                         
   4   0   2        952.36        912.37        19.14 o                         
   5   0   2        166.14        158.98        11.72 o                         
   6   0   2        114.15        102.96         4.89 o                         
   7   0   2         88.39         86.38         5.90 o                         
   8   0   2        339.50        394.21        21.24 o                         
   9   0   2         12.32         11.38         4.27 o                         
  10   0   2         16.47         30.07        14.80 o                         
  11   0   2          3.70         17.56         5.49 o                         
  12   0   2         37.83         55.95         9.94 o                         
  13   0   2         11.43         15.23         8.97 o                         
 -15   1   2          9.04         -0.51         6.45 o                         
 -14   1   2         34.19         50.96        10.59 o                         
 -13   1   2          2.91         -9.27         9.27 o                         
 -12   1   2          0.13          6.94        12.18 o                         
 -11   1   2        168.26        192.52        16.04 o                         
 -10   1   2        136.92        150.28        18.69 o                         
  -9   1   2         22.05         24.86         4.72 o                         
  -8   1   2         15.65          7.10         4.86 o                         
  -7   1   2        714.99        778.00        39.52 o                         
  -6   1   2        399.04        407.13        13.38 o                         
  -5   1   2         49.73         40.53         4.41 o                         
  -4   1   2       1366.90       1382.35        82.01 o                         
  -3   1   2        235.42        246.20        11.68 o                         
  -2   1   2        152.80        156.52        12.19 o                         
  -1   1   2       7673.00       7460.40       384.60 o                         
   0   1   2          0.44         14.59         5.93 o                         
   1   1   2        588.52        585.17        10.62 o                         
   2   1   2          8.89          6.20         3.65 o                         
   3   1   2        234.19        261.80         8.49 o                         
   4   1   2        147.04        152.22         5.81 o                         
   5   1   2         28.77         24.41         2.95 o                         
   6   1   2         44.60         39.30         4.79 o                         
   7   1   2         20.08         26.27         7.55 o                         
   8   1   2        105.12        100.81         6.52 o                         
   9   1   2        169.28        184.55        12.82 o                         
  10   1   2          6.19          1.14        11.83 o                         
  11   1   2          1.52          1.97         4.43 o                         
  12   1   2         25.18         24.42         6.42 o                         
  13   1   2          7.46          0.47        15.01 o                         
 -14   2   2          9.53         -8.85         8.85 o                         
 -13   2   2         41.49         41.48        11.42 o                         
 -12   2   2          4.32        -21.92        23.65 o                         
 -11   2   2         52.51         57.78         7.61 o                         
 -10   2   2         56.82         48.35         8.73 o                         
  -9   2   2         73.63         73.78         6.75 o                         
  -8   2   2        406.98        405.65        43.32 o                         
  -7   2   2        364.72        366.94        15.58 o                         
  -6   2   2        113.37         98.94         6.28 o                         
  -5   2   2        219.10        248.27        11.87 o                         
  -4   2   2         64.90         60.58         4.58 o                         
  -3   2   2        112.43        132.71         6.63 o                         
  -2   2   2        230.60        250.15         8.53 o                         
  -1   2   2       1278.10       1299.31        17.95 o                         
   0   2   2         87.02        104.73         7.79 o                         
   1   2   2        208.50        182.87         6.78 o                         
   2   2   2         29.11         32.70         4.24 o                         
   3   2   2        184.57        195.80         7.12 o                         
   4   2   2         72.35         68.43         4.18 o                         
   5   2   2        128.67        124.39        10.63 o                         
   6   2   2         30.83         18.27         3.61 o                         
   7   2   2         46.07         43.69         7.86 o                         
   8   2   2         77.22         78.95        31.65 o                         
   9   2   2         22.50         13.68         4.29 o                         
  10   2   2         13.22         14.06         5.31 o                         
  11   2   2         16.31          4.34         9.18 o                         
  12   2   2          4.44          0.48        11.11 o                         
  13   2   2          8.69         16.42        14.90 o                         
 -13   3   2         11.19         21.51        13.22 o                         
 -12   3   2        143.36        213.74       109.93 o                         
 -11   3   2          6.67         -5.82         5.82 o                         
 -10   3   2         14.04         26.98         7.09 o                         
  -9   3   2        194.15        186.97        18.43 o                         
  -8   3   2         72.59         85.61         7.75 o                         
  -7   3   2         92.33         88.48         8.34 o                         
  -6   3   2         18.34         27.73         6.16 o                         
  -5   3   2        368.26        359.22        35.46 o                         
  -4   3   2        121.55        109.56         6.74 o                         
  -3   3   2          2.02          6.47         5.26 o                         
  -2   3   2        943.79        930.04        26.66 o                         
  -1   3   2        274.09        298.96        11.04 o                         
   0   3   2         16.03         17.32         5.70 o                         
   1   3   2         26.33         19.88         6.54 o                         
   2   3   2        205.72        193.28        10.95 o                         
   3   3   2         41.16         32.76         8.97 o                         
   4   3   2          8.32          7.48         9.49 o                         
   5   3   2         78.14         67.52         6.32 o                         
   6   3   2         21.57         25.93         8.28 o                         
   7   3   2        101.17         93.87         8.35 o                         
   8   3   2         26.53         28.71         8.60 o                         
   9   3   2          8.73         -1.91        18.89 o                         
  10   3   2          8.81         -5.05         5.05 o                         
  11   3   2          3.18         16.06        12.09 o                         
  12   3   2          0.97         25.66        11.18 o                         
 -12   4   2          3.86         -1.83         8.15 o                         
 -11   4   2         14.15          6.51         8.57 o                         
 -10   4   2         71.58         87.57        16.04 o                         
  -9   4   2         91.39        123.02        12.30 o                         
  -8   4   2         28.10         34.28         6.19 o                         
  -7   4   2         30.66         50.56         7.70 o                         
  -6   4   2          6.07         10.74         8.36 o                         
  -5   4   2         65.33         77.67        23.14 o                         
  -4   4   2         75.34         67.06         7.93 o                         
  -3   4   2          0.30          5.26        12.62 o                         
  -2   4   2         79.04         80.49        13.38 o                         
  -1   4   2         41.05         28.30         6.36 o                         
   0   4   2         27.18         16.18         5.25 o                         
   1   4   2         21.12         10.99         9.60 o                         
   2   4   2        210.58        184.48        12.16 o                         
   3   4   2         41.58         44.12         7.68 o                         
   4   4   2         77.53         86.19         7.49 o                         
   5   4   2         70.87         63.64         7.97 o                         
   6   4   2        106.67        116.47        10.91 o                         
   7   4   2         16.03         18.78        11.40 o                         
   8   4   2          0.57         -2.22        18.66 o                         
   9   4   2          8.65          6.12        14.25 o                         
  10   4   2          7.74          2.60         7.60 o                         
  11   4   2          7.30          5.02         8.52 o                         
 -11   5   2         16.43         35.55         9.58 o                         
 -10   5   2         20.89         20.53        16.70 o                         
  -9   5   2          0.58          0.90         6.50 o                         
  -8   5   2         28.02         21.98         9.11 o                         
  -7   5   2         51.15         53.42         6.52 o                         
  -6   5   2         59.15         71.85        18.08 o                         
  -5   5   2         53.97         51.92         7.61 o                         
  -4   5   2         46.96         56.68         8.18 o                         
  -3   5   2        297.41        262.75        20.88 o                         
  -2   5   2         16.83         12.84         9.05 o                         
  -1   5   2         53.45         44.07        21.21 o                         
   0   5   2         77.96         71.04        22.65 o                         
   1   5   2         75.27         83.37        12.88 o                         
   2   5   2        166.38        167.69        16.25 o                         
   3   5   2        212.76        209.37        24.12 o                         
   4   5   2         68.03         70.87        13.96 o                         
   5   5   2        226.70        221.15        18.60 o                         
   6   5   2         27.80         23.04        14.08 o                         
   7   5   2         25.96         34.37         8.26 o                         
   8   5   2          4.58         -6.20         6.20 o                         
   9   5   2         31.18         42.05        21.57 o                         
  -9   6   2         32.81         47.74        21.14 o                         
  -8   6   2         35.23         45.14        13.24 o                         
  -7   6   2          6.34         -4.15         7.06 o                         
  -6   6   2        144.38        172.42        33.97 o                         
  -5   6   2         71.06         77.19        13.00 o                         
  -4   6   2         71.73         79.54        12.76 o                         
  -3   6   2         41.63         50.75        16.28 o                         
  -2   6   2         89.50         97.33        13.11 o                         
  -1   6   2          2.40         -7.57        11.43 o                         
   0   6   2         18.52         13.64        11.10 o                         
   1   6   2         25.65         28.10         7.63 o                         
   2   6   2          4.43         -0.42         6.54 o                         
   3   6   2         14.38          7.51        11.75 o                         
   4   6   2         81.47        120.05        18.86 o                         
   5   6   2         40.16         44.18        19.77 o                         
   6   6   2          6.96         18.42         9.06 o                         
   7   6   2         16.98         29.65        13.53 o                         
  -5   7   2         75.42        104.37        20.52 o                         
  -4   7   2        121.24        173.67        47.55 o                         
  -3   7   2          9.45         35.61        11.80 o                         
  -2   7   2         55.82         73.10        17.85 o                         
  -1   7   2         44.64         57.93        14.50 o                         
   0   7   2         15.92         20.60        10.00 o                         
   1   7   2          3.54          2.49        14.02 o                         
   2   7   2         10.75         -1.24        32.41 o                         
   3   7   2          3.68          6.09        23.97 o                         
  -5  -7   3         11.89        -16.34        16.34 o                         
  -4  -7   3         33.18         13.07        20.00 o                         
  -3  -7   3         29.73        -13.86        18.57 o                         
  -9  -6   3          3.71        -18.08        19.08 o                         
  -8  -6   3          2.99         10.19        24.28 o                         
  -7  -6   3         49.29         67.43        21.98 o                         
  -6  -6   3         38.47         65.50        22.98 o                         
  -5  -6   3         30.56         90.10        26.58 o                         
  -4  -6   3         17.26         31.39        20.32 o                         
  -3  -6   3         65.08         42.49        18.89 o                         
  -2  -6   3        146.14        134.86        26.96 o                         
  -1  -6   3         13.47        -17.57        17.57 o                         
 -10  -5   3         28.28         60.79        21.13 o                         
  -9  -5   3          3.59        -20.23        20.23 o                         
  -8  -5   3         43.29         26.68        17.97 o                         
  -7  -5   3         32.11         11.98         7.67 o                         
  -6  -5   3          0.39         -7.03         7.03 o                         
  -5  -5   3         66.24         24.72        18.34 o                         
  -3  -5   3          3.91         26.39        18.03 o                         
  -2  -5   3          3.50         12.75        16.68 o                         
  -1  -5   3         47.04         22.56         9.76 o                         
   0  -5   3        123.74        121.25        14.77 o                         
   1  -5   3          7.21          3.02         9.74 o                         
   2  -5   3         55.78         64.09        12.69 o                         
   3  -5   3        198.75        208.57        25.85 o                         
   4  -5   3          4.36         10.43        12.95 o                         
   6  -5   3          3.11         16.04        17.82 o                         
   7  -5   3          8.57         30.57        20.19 o                         
   8  -5   3          7.98         42.89        24.62 o                         
   9  -5   3          0.83         69.44        27.06 o                         
 -13  -4   3          0.48         -0.31        32.63 o                         
 -11  -4   3         66.53         69.72        24.11 o                         
 -10  -4   3         22.36         13.74        26.08 o                         
  -9  -4   3         17.21          9.97         8.39 o                         
  -8  -4   3         36.09         15.78        11.00 o                         
  -7  -4   3        179.32        163.00        18.99 o                         
  -6  -4   3         98.47         93.71        10.21 o                         
  -5  -4   3         47.01         49.42         9.18 o                         
  -4  -4   3         71.13         68.04        14.91 o                         
  -3  -4   3         34.77         27.70         8.71 o                         
  -2  -4   3        179.91        170.24         7.09 o                         
  -1  -4   3         77.27         69.40         6.38 o                         
   0  -4   3          7.20          6.25         5.00 o                         
   1  -4   3        200.63        189.64         8.86 o                         
   2  -4   3          1.74         -7.36         7.36 o                         
   3  -4   3        103.08        101.32         9.39 o                         
   4  -4   3         77.70         62.39         7.97 o                         
   5  -4   3         64.40         63.05         9.99 o                         
   6  -4   3         33.01         27.63         6.94 o                         
   7  -4   3          9.06        -10.45        15.18 o                         
   8  -4   3          2.03         -6.74        14.28 o                         
   9  -4   3          6.67        -11.65        18.75 o                         
  10  -4   3         21.36          8.45         9.96 o                         
 -14  -3   3          0.40         32.12        25.09 o                         
 -13  -3   3         39.55          3.80        20.83 o                         
 -12  -3   3         28.19         -1.58        24.80 o                         
 -11  -3   3         76.32         79.30        29.40 o                         
 -10  -3   3        141.33        123.85        14.60 o                         
  -9  -3   3         47.64         40.16         9.02 o                         
  -8  -3   3          0.65         -2.59         4.99 o                         
  -7  -3   3        239.02        240.12        13.36 o                         
  -6  -3   3        268.23        275.03        18.13 o                         
  -5  -3   3         79.80         93.41         9.70 o                         
  -4  -3   3         35.73         47.01        16.61 o                         
  -3  -3   3        552.33        555.75        23.29 o                         
  -2  -3   3        278.39        277.60        13.51 o                         
  -1  -3   3        100.28         85.45         6.65 o                         
   0  -3   3        388.26        404.28        17.13 o                         
   1  -3   3         79.96         84.42         7.88 o                         
   2  -3   3         20.58         26.20         5.20 o                         
   3  -3   3        227.89        212.59        18.66 o                         
   4  -3   3        185.51        174.23        15.52 o                         
   5  -3   3          2.75          0.71        10.61 o                         
   6  -3   3          4.78         19.88         9.35 o                         
   7  -3   3        268.36        258.71        30.63 o                         
   8  -3   3         41.59         18.89        17.49 o                         
   9  -3   3         27.09         56.92        11.21 o                         
  10  -3   3          2.92         -7.63         7.63 o                         
  11  -3   3         25.98         46.48        20.26 o                         
 -15  -2   3          6.55         16.76        27.65 o                         
 -14  -2   3         85.86        128.50        32.90 o                         
 -13  -2   3          5.64         -1.96         9.67 o                         
 -12  -2   3          9.92         20.18        15.53 o                         
 -11  -2   3        106.76         71.01        18.31 o                         
 -10  -2   3        282.41        292.56        79.22 o                         
  -9  -2   3        167.81        179.15        20.53 o                         
  -8  -2   3        169.95        162.06        13.74 o                         
  -7  -2   3         25.79         15.37         7.18 o                         
  -6  -2   3         93.78         90.47        11.18 o                         
  -5  -2   3         19.95          4.58        12.94 o                         
  -4  -2   3       1532.84       1557.12        51.92 o                         
  -3  -2   3        345.04        344.59        26.94 o                         
  -2  -2   3        727.62        754.97        25.59 o                         
  -1  -2   3        177.84        193.03         6.39 o                         
   0  -2   3        193.85        189.41         6.42 o                         
   1  -2   3        389.57        376.41        26.61 o                         
   2  -2   3         70.50         62.24         7.18 o                         
   3  -2   3         26.99         23.50         8.83 o                         
   4  -2   3        533.87        521.65        17.68 o                         
   5  -2   3          9.86          9.30         3.22 o                         
   6  -2   3          2.12          6.09         4.01 o                         
   7  -2   3         36.93         30.95        10.82 o                         
   8  -2   3        124.56        112.60        16.12 o                         
   9  -2   3         11.45          6.35         7.07 o                         
  10  -2   3          3.04          5.73        15.44 o                         
  11  -2   3          4.38         -3.28        18.09 o                         
 -15  -1   3          4.47         36.06        10.82 o                         
 -14  -1   3         36.15         33.64         7.60 o                         
 -13  -1   3         17.68         24.59         6.06 o                         
 -12  -1   3         20.43         23.21         7.15 o                         
 -11  -1   3        267.58        246.31        23.79 o                         
 -10  -1   3        358.57        344.47        21.77 o                         
  -9  -1   3         46.73         46.66        12.34 o                         
  -8  -1   3        180.64        141.12        14.35 o                         
  -7  -1   3         42.60         37.53         5.30 o                         
  -6  -1   3        984.86       1053.46        52.76 o                         
  -5  -1   3        170.74        194.06        10.72 o                         
  -4  -1   3        340.96        317.64        11.66 o                         
  -3  -1   3         22.02         24.54         9.77 o                         
  -2  -1   3       3085.72       3008.31        87.51 o                         
  -1  -1   3       4351.18       4426.07        62.90 o                         
   0  -1   3       1530.53       1521.88       119.48 o                         
   1  -1   3        162.62        163.53        10.44 o                         
   2  -1   3        297.23        279.01        18.45 o                         
   3  -1   3        161.35        170.11         7.36 o                         
   4  -1   3        310.43        289.70        15.55 o                         
   5  -1   3        131.63        120.26         6.40 o                         
   6  -1   3         38.45         41.44         6.53 o                         
   7  -1   3         67.62         57.88         5.66 o                         
   8  -1   3         84.05         70.33        10.57 o                         
   9  -1   3         70.66         46.14        20.00 o                         
  10  -1   3         12.18         49.08        17.70 o                         
  11  -1   3          0.21        -10.48        10.48 o                         
  12  -1   3          4.65         18.44        16.59 o                         
 -15   0   3         19.09         63.68        17.41 o                         
 -14   0   3          9.18         15.64        39.90 o                         
 -13   0   3          3.84          4.27        18.50 o                         
 -12   0   3         10.65         15.07        12.50 o                         
 -11   0   3          3.57         -3.53         3.53 o                         
 -10   0   3         33.08         45.47        10.84 o                         
  -9   0   3         57.79         64.84         7.64 o                         
  -8   0   3          7.41          8.17         4.01 o                         
  -7   0   3         12.42         14.79         3.69 o                         
  -6   0   3        901.26        867.03        25.61 o                         
  -5   0   3         18.92         16.08         6.67 o                         
  -4   0   3         24.72         26.80         9.77 o                         
  -3   0   3        466.52        487.90        31.39 o                         
  -1   0   3       4974.67       6546.49       526.92 o                         
   0   0   3       1177.87       1545.39        25.17 o                         
   1   0   3       2813.63       2938.56        63.03 o                         
   2   0   3        802.65        822.10        23.70 o                         
   3   0   3        370.94        331.81        13.20 o                         
   4   0   3        182.73        173.67         7.40 o                         
   5   0   3         45.58         42.57         3.89 o                         
   6   0   3         39.15         22.79         6.09 o                         
   7   0   3         12.65          8.46         4.24 o                         
   8   0   3        180.11        194.63        13.60 o                         
   9   0   3         46.22         46.81        12.47 o                         
  10   0   3          1.43         -3.22         3.89 o                         
  11   0   3         10.52          6.81         6.31 o                         
  12   0   3          0.06          2.22        12.41 o                         
 -15   1   3          4.46         27.87        16.25 o                         
 -14   1   3         36.15         52.42        11.58 o                         
 -13   1   3         17.72         32.26         9.25 o                         
 -12   1   3         20.50          4.71         7.07 o                         
 -11   1   3        267.49        233.83        21.62 o                         
 -10   1   3        358.88        408.74        29.98 o                         
  -9   1   3         46.87         58.33         4.44 o                         
  -8   1   3        180.57        197.40         9.32 o                         
  -7   1   3         42.56         38.55         3.56 o                         
  -6   1   3        984.43        895.17        27.46 o                         
  -5   1   3        170.99        179.24         9.27 o                         
  -4   1   3        340.86        299.32         7.24 o                         
  -3   1   3         22.12         10.12         9.47 o                         
  -2   1   3       3086.85       2969.10       113.77 o                         
  -1   1   3       4349.38       4444.96        57.72 o                         
   0   1   3       1530.82       1555.58        23.82 o                         
   1   1   3        162.64        135.49         4.87 o                         
   2   1   3        297.14        270.01         7.65 o                         
   3   1   3        161.08        157.57         5.31 o                         
   4   1   3        310.24        296.20         9.78 o                         
   5   1   3        131.70        113.07         5.75 o                         
   6   1   3         38.48         41.22         5.18 o                         
   7   1   3         67.54         61.01         7.35 o                         
   8   1   3         84.22         85.22         8.26 o                         
   9   1   3         70.66         65.21         7.29 o                         
  10   1   3         12.19         21.38         4.53 o                         
  11   1   3          0.21         -4.87         4.87 o                         
  12   1   3          4.66          1.54         9.06 o                         
 -14   2   3         85.91        129.29        19.92 o                         
 -13   2   3          5.63         11.84        10.74 o                         
 -12   2   3          9.95         -6.04         6.04 o                         
 -10   2   3        282.37        297.71        29.70 o                         
  -9   2   3        167.99        148.82        11.58 o                         
  -8   2   3        169.95        156.37         7.46 o                         
  -7   2   3         25.84         29.22         8.94 o                         
  -6   2   3         93.79         93.30         5.65 o                         
  -5   2   3         19.94         13.71         7.09 o                         
  -4   2   3       1532.04       1568.95        79.88 o                         
  -3   2   3        344.48        351.34        11.75 o                         
  -2   2   3        728.46        708.47        26.54 o                         
  -1   2   3        177.51        169.50        13.00 o                         
   0   2   3        193.89        177.94         6.55 o                         
   1   2   3        389.73        364.69        10.11 o                         
   2   2   3         70.44         69.12         5.50 o                         
   3   2   3         26.96         37.27         4.27 o                         
   4   2   3        534.36        508.28        15.66 o                         
   5   2   3          9.79          6.39         6.00 o                         
   6   2   3          2.08          2.33         5.36 o                         
   7   2   3         36.86         38.58        12.14 o                         
   8   2   3        124.51        106.12        27.87 o                         
   9   2   3         11.42          8.80        12.52 o                         
  10   2   3          3.04         -1.11         5.72 o                         
  11   2   3          4.39         14.87         6.20 o                         
  12   2   3         18.80         53.78        12.92 o                         
 -14   3   3          0.40         -1.05         7.48 o                         
 -13   3   3         39.55         29.00         8.40 o                         
 -12   3   3         28.30         33.79         9.23 o                         
 -11   3   3         76.31         69.69         7.99 o                         
 -10   3   3        141.50        183.17        21.58 o                         
  -9   3   3         47.59         63.19        11.04 o                         
  -8   3   3          0.64         -4.27         4.27 o                         
  -7   3   3        238.88        204.31        16.80 o                         
  -6   3   3        268.19        270.20        29.74 o                         
  -5   3   3         79.63         76.47        13.64 o                         
  -4   3   3         35.85         36.40        10.60 o                         
  -3   3   3        552.20        587.95        42.76 o                         
  -2   3   3        278.72        269.62        10.14 o                         
  -1   3   3        100.15         97.90         8.96 o                         
   0   3   3        388.54        401.92        13.35 o                         
   1   3   3         79.87         83.88         5.61 o                         
   2   3   3         20.57         22.58         4.51 o                         
   3   3   3        227.68        221.90        15.31 o                         
   4   3   3        185.64        176.48        11.89 o                         
   5   3   3          2.75          0.94         7.02 o                         
   6   3   3          4.79          0.04         4.06 o                         
   7   3   3        268.35        290.44        20.49 o                         
   8   3   3         41.63         38.34         5.71 o                         
   9   3   3         27.13         24.04        16.65 o                         
  10   3   3          2.92          2.11         5.89 o                         
  11   3   3         25.97         54.03        13.25 o                         
 -13   4   3          0.48         -6.89         6.89 o                         
 -12   4   3          1.71         17.05        11.27 o                         
 -11   4   3         66.54        116.17        25.16 o                         
 -10   4   3         22.36         17.71         8.49 o                         
  -9   4   3         17.17         17.41        11.22 o                         
  -8   4   3         35.95         48.30        17.53 o                         
  -7   4   3        179.55        176.03        18.28 o                         
  -6   4   3         98.28        100.64        11.67 o                         
  -5   4   3         46.93         32.67        13.48 o                         
  -4   4   3         71.06         70.02         7.37 o                         
  -3   4   3         34.75         38.91         9.38 o                         
  -2   4   3        179.99        182.06         7.81 o                         
  -1   4   3         77.32         88.22         6.38 o                         
   0   4   3          7.15          7.43         9.81 o                         
   1   4   3        200.53        195.56        15.55 o                         
   2   4   3          1.69          2.04         4.07 o                         
   3   4   3        103.34         92.71         8.90 o                         
   4   4   3         77.62         75.05         8.84 o                         
   5   4   3         64.47         69.77         8.04 o                         
   6   4   3         33.01         38.15        18.68 o                         
   7   4   3          9.07         27.60        14.39 o                         
   8   4   3          2.02         -1.19        12.74 o                         
   9   4   3          6.64         -0.83        19.34 o                         
  10   4   3         21.34          9.64        13.85 o                         
 -11   5   3         15.38         26.34        10.74 o                         
 -10   5   3         28.21         28.67         8.21 o                         
  -9   5   3          3.62         -0.97         7.64 o                         
  -8   5   3         43.27         69.61        13.66 o                         
  -7   5   3         32.13         45.10         8.70 o                         
  -6   5   3          0.39         -9.49         9.81 o                         
  -5   5   3         66.28         79.97         8.66 o                         
  -4   5   3         39.52         27.42         9.44 o                         
  -3   5   3          3.93          1.79        18.02 o                         
  -2   5   3          3.48         -5.70         5.70 o                         
  -1   5   3         47.14         31.82        11.60 o                         
   0   5   3        123.91        117.83        12.38 o                         
   1   5   3          7.19          8.12         6.21 o                         
   2   5   3         55.77         42.30         6.60 o                         
   3   5   3        198.97        201.38        25.33 o                         
   4   5   3          4.40         11.45         5.74 o                         
   5   5   3         24.42         33.99         6.87 o                         
   6   5   3          3.12          0.37         9.81 o                         
   7   5   3          8.58          7.83         7.18 o                         
   8   5   3          7.99          7.16        15.66 o                         
  -9   6   3          3.71         15.31         9.41 o                         
  -8   6   3          2.98          9.61        24.20 o                         
  -7   6   3         49.31         52.53        14.10 o                         
  -6   6   3         38.50         38.14        11.01 o                         
  -5   6   3         30.59         24.16         8.86 o                         
  -4   6   3         17.17         24.90         9.59 o                         
  -3   6   3         65.21         92.43        12.61 o                         
  -2   6   3        146.02        166.29        20.52 o                         
  -1   6   3         13.44         -6.45         6.45 o                         
   0   6   3          7.97         -2.74        16.94 o                         
   1   6   3         47.06         51.48         9.96 o                         
   2   6   3         10.34         -1.18        19.33 o                         
   3   6   3         20.11         18.82        22.84 o                         
   4   6   3         10.46         15.65         9.35 o                         
   5   6   3         17.47         21.76        13.54 o                         
   6   6   3         33.59         36.21        11.45 o                         
  -5   7   3         11.87         19.03        17.21 o                         
  -4   7   3         33.14         44.63        13.20 o                         
  -3   7   3         29.74         52.54        13.86 o                         
  -2   7   3          2.28         16.12        12.70 o                         
  -1   7   3         31.48         56.29        13.97 o                         
   0   7   3         10.94         19.91        24.02 o                         
   1   7   3         25.74         46.49        12.10 o                         
   2   7   3         50.26         55.59        13.81 o                         
  -5  -7   4         25.69        -11.12        20.45 o                         
  -4  -7   4         13.32        -12.42        18.71 o                         
  -3  -7   4         11.38          0.93        18.21 o                         
  -2  -7   4          2.12        -17.55        18.76 o                         
  -6  -6   4         47.67         53.38        20.94 o                         
  -5  -6   4         68.69         61.97        22.35 o                         
  -4  -6   4         25.99         39.61        19.75 o                         
  -3  -6   4          1.98         30.45        19.24 o                         
  -2  -6   4         55.74         21.13        19.30 o                         
  -1  -6   4          2.57         -9.07         9.07 o                         
   0  -6   4          5.79         -5.07        13.52 o                         
 -11  -5   4         22.38         65.49        31.94 o                         
 -10  -5   4         79.03        111.99        31.46 o                         
  -9  -5   4         41.01         44.44        24.14 o                         
  -8  -5   4          5.39          7.14         9.13 o                         
  -7  -5   4         46.39         73.86        22.79 o                         
  -6  -5   4         11.65         19.55        16.79 o                         
  -5  -5   4         39.39         59.33        20.82 o                         
  -4  -5   4         40.73         15.74        17.34 o                         
  -2  -5   4        116.77         76.43        17.60 o                         
  -1  -5   4        168.31        149.15        16.37 o                         
   0  -5   4         13.41         -3.77         7.40 o                         
   1  -5   4          6.27         -7.91         7.91 o                         
   2  -5   4        161.17        170.41        18.19 o                         
   3  -5   4         67.73         79.88        12.15 o                         
   4  -5   4         39.21         54.17        14.45 o                         
 -13  -4   4         13.71        -22.50        22.50 o                         
 -12  -4   4          5.82         56.70        24.62 o                         
 -11  -4   4         14.23         59.85        25.70 o                         
 -10  -4   4          1.74        -11.50        38.18 o                         
  -9  -4   4        104.91         91.25        15.19 o                         
  -8  -4   4         54.67         60.81         9.43 o                         
  -7  -4   4         69.45         78.92        16.04 o                         
  -6  -4   4        312.25        280.84        28.59 o                         
  -5  -4   4         22.21         36.90        10.64 o                         
  -4  -4   4        131.89        132.92         8.78 o                         
  -3  -4   4         47.88         51.68        18.14 o                         
  -2  -4   4         45.03         56.00         9.46 o                         
  -1  -4   4        175.29        178.08        16.00 o                         
   0  -4   4         18.64         13.72         8.18 o                         
   1  -4   4        379.65        339.13        19.11 o                         
   2  -4   4        139.02        141.89        24.18 o                         
   3  -4   4         58.41         35.19         8.99 o                         
   4  -4   4          3.26         -5.20         9.04 o                         
   5  -4   4         32.48         36.55         8.77 o                         
   8  -4   4         18.04         -5.13         9.26 o                         
   9  -4   4          2.46          0.87         9.28 o                         
 -14  -3   4         25.40         -1.74        23.75 o                         
 -13  -3   4         13.61        -19.46        19.46 o                         
 -12  -3   4          8.72        -24.31        24.31 o                         
 -11  -3   4         27.02         26.81        12.38 o                         
 -10  -3   4         21.51         19.54         6.57 o                         
  -9  -3   4         33.66         46.72        24.10 o                         
  -8  -3   4        121.10        113.99        17.40 o                         
  -7  -3   4        218.50        214.93        11.81 o                         
  -6  -3   4        120.21        126.32        13.68 o                         
  -5  -3   4         33.88         47.96        22.48 o                         
  -4  -3   4        220.72        218.42         9.85 o                         
  -3  -3   4          3.86         -4.08         5.75 o                         
  -2  -3   4         72.42         92.09        11.68 o                         
  -1  -3   4         46.78         58.89         6.73 o                         
   0  -3   4        127.55        133.23         6.33 o                         
   1  -3   4         42.51         32.65         4.94 o                         
   2  -3   4         11.89         11.66         5.87 o                         
   3  -3   4         30.44         39.12         4.75 o                         
   4  -3   4        112.25         97.99        15.69 o                         
   5  -3   4         19.41         12.37         9.85 o                         
   6  -3   4        103.80         87.92        14.79 o                         
   7  -3   4         83.52         75.93         9.18 o                         
   8  -3   4         56.48          5.62        13.66 o                         
   9  -3   4         23.49        143.58       368.00 o                         
  10  -3   4          0.34         21.13        11.53 o                         
  11  -3   4         44.83         71.07        24.99 o                         
 -15  -2   4         14.18         18.03        27.85 o                         
 -14  -2   4          4.85         37.56        27.10 o                         
 -13  -2   4          4.42        -16.26        40.33 o                         
 -12  -2   4        121.38        122.31        19.05 o                         
 -11  -2   4         26.93          8.77         5.92 o                         
 -10  -2   4         94.80         84.14         8.44 o                         
  -9  -2   4        101.15        100.02         7.28 o                         
  -8  -2   4          0.64         -1.71         4.35 o                         
  -7  -2   4        103.34        113.13        10.73 o                         
  -6  -2   4        261.69        238.46        26.94 o                         
  -5  -2   4         24.55         31.06         5.68 o                         
  -4  -2   4        176.14        176.75        12.78 o                         
  -3  -2   4        593.51        614.59        18.34 o                         
  -2  -2   4        944.03        901.57        35.84 o                         
  -1  -2   4        118.54        123.38         5.85 o                         
   0  -2   4         45.70         47.06         5.68 o                         
   1  -2   4        264.75        275.19        13.66 o                         
   2  -2   4        101.61        114.11        16.65 o                         
   3  -2   4         33.51         30.88         4.73 o                         
   4  -2   4        191.51        183.16        14.84 o                         
   5  -2   4        194.30        173.09        16.34 o                         
   6  -2   4         11.84         10.83         3.48 o                         
   7  -2   4         32.79         35.31         8.46 o                         
   8  -2   4          5.14        -11.67        11.67 o                         
   9  -2   4          5.63          9.45        14.13 o                         
  10  -2   4         32.29         44.84        10.47 o                         
  11  -2   4          0.39        -10.51        10.51 o                         
 -15  -1   4          7.74         25.20        12.50 o                         
 -14  -1   4         23.78         13.22        33.57 o                         
 -13  -1   4          4.97         18.09         6.21 o                         
 -12  -1   4         24.63         29.13         5.74 o                         
 -11  -1   4         94.12         87.76        24.84 o                         
 -10  -1   4        107.97        121.59        17.93 o                         
  -9  -1   4         37.08         39.86        17.31 o                         
  -8  -1   4          1.90         -3.28         6.06 o                         
  -7  -1   4        206.95        213.87        17.30 o                         
  -6  -1   4        156.15        173.60        18.55 o                         
  -5  -1   4        172.58        185.80         8.59 o                         
  -4  -1   4         39.82         35.29         5.86 o                         
  -3  -1   4        536.65        535.97        34.06 o                         
  -2  -1   4       1511.89       1548.99        29.21 o                         
  -1  -1   4        512.81        524.62        25.21 o                         
   0  -1   4          9.96         16.21         3.75 o                         
   1  -1   4         88.67         88.20         3.85 o                         
   2  -1   4         54.59         62.92         3.74 o                         
   3  -1   4        209.69        222.72        19.48 o                         
   4  -1   4         80.47         59.17        10.05 o                         
   5  -1   4         79.09         73.46         7.35 o                         
   6  -1   4         20.79          7.81         5.13 o                         
   7  -1   4         15.44         14.17         9.72 o                         
   8  -1   4         25.98         25.99        13.98 o                         
   9  -1   4         14.23          8.08        24.34 o                         
  10  -1   4         11.60         26.79        11.32 o                         
  11  -1   4          7.01         13.07        11.35 o                         
  12  -1   4          2.82         16.33        13.64 o                         
 -15   0   4          0.05         12.60        32.32 o                         
 -14   0   4          1.33         12.37        28.84 o                         
 -13   0   4         27.97         42.23         7.13 o                         
 -12   0   4         14.38         40.19         8.17 o                         
 -11   0   4         88.79         81.79        12.76 o                         
 -10   0   4         11.53         21.18         3.99 o                         
  -9   0   4         79.08         73.86         4.85 o                         
  -8   0   4        758.19        741.52        36.44 o                         
  -7   0   4          1.27          2.08         3.36 o                         
  -6   0   4        150.36        138.48         5.90 o                         
  -5   0   4         42.86         36.26         5.15 o                         
  -4   0   4         52.15         52.17         3.72 o                         
  -3   0   4        914.98       1009.90        20.01 o                         
  -2   0   4        651.10        840.76        28.15 o                         
  -1   0   4        110.32        169.88        16.54 o                         
   0   0   4        189.88        218.15        14.83 o                         
   1   0   4       2067.60       2206.10        49.54 o                         
   2   0   4        535.59        532.58        34.95 o                         
   3   0   4          3.89          4.17         2.64 o                         
   4   0   4         20.05         17.39         4.01 o                         
   5   0   4        354.31        307.09        17.17 o                         
   6   0   4          0.61         -0.17         6.14 o                         
   7   0   4        219.92        229.74        23.89 o                         
   8   0   4        255.21        272.00        34.13 o                         
   9   0   4          1.08          3.03         4.45 o                         
  10   0   4          0.21         15.03         8.41 o                         
  11   0   4         19.31         27.84        12.36 o                         
  12   0   4          0.34         -0.99         9.83 o                         
 -15   1   4          7.72        -16.31        20.85 o                         
 -14   1   4         23.83         19.90         9.36 o                         
 -13   1   4          4.95         -7.12         7.12 o                         
 -12   1   4         24.60         25.54         6.37 o                         
 -11   1   4         94.03         90.15        10.22 o                         
 -10   1   4        108.02        130.55        10.51 o                         
  -9   1   4         37.07         44.29         5.15 o                         
  -8   1   4          1.91         -1.30         4.61 o                         
  -7   1   4        206.81        193.08        19.93 o                         
  -6   1   4        156.25        142.36        12.28 o                         
  -5   1   4        172.64        169.71         6.79 o                         
  -4   1   4         39.75         36.33         4.06 o                         
  -3   1   4        536.44        574.44         9.39 o                         
  -2   1   4       1511.89       1533.35        31.26 o                         
  -1   1   4        512.68        545.36         9.21 o                         
   0   1   4          9.87          0.18         3.38 o                         
   1   1   4         88.61         94.50         6.04 o                         
   2   1   4         54.73         50.95         5.59 o                         
   3   1   4        209.29        196.88         8.32 o                         
   4   1   4         80.28         69.22         5.36 o                         
   5   1   4         79.03         75.39         9.11 o                         
   6   1   4         20.86         26.37         5.21 o                         
   7   1   4         15.44         14.91         4.83 o                         
   8   1   4         25.95         27.49        12.39 o                         
   9   1   4         14.23         36.55        14.31 o                         
  10   1   4         11.59          8.27         8.47 o                         
  11   1   4          6.98         -1.57         5.49 o                         
  12   1   4          2.82         17.81         6.45 o                         
 -15   2   4         14.18         12.04         8.70 o                         
 -14   2   4          4.85         -8.18         8.18 o                         
 -13   2   4          4.44         11.72        10.28 o                         
 -12   2   4        121.24        117.71        10.97 o                         
 -11   2   4         27.09         33.79        14.06 o                         
 -10   2   4         94.60        120.99        10.24 o                         
  -9   2   4        101.24        114.01         7.60 o                         
  -8   2   4          0.64         -0.61         3.47 o                         
  -7   2   4        103.22        100.84         5.66 o                         
  -6   2   4        261.83        279.20        12.17 o                         
  -5   2   4         24.45         21.73         4.40 o                         
  -4   2   4        175.59        169.51         8.11 o                         
  -3   2   4        593.75        639.59        16.50 o                         
  -2   2   4        943.73       1009.52        24.55 o                         
  -1   2   4        118.61        112.57         5.44 o                         
   0   2   4         45.80         53.71         4.13 o                         
   1   2   4        264.65        267.51        11.05 o                         
   2   2   4        101.56         95.51         5.94 o                         
   3   2   4         33.43         29.98         7.98 o                         
   4   2   4        191.42        171.96        10.63 o                         
   5   2   4        194.53        189.01         7.35 o                         
   6   2   4         11.85         13.98         6.54 o                         
   7   2   4         32.77         29.99         7.26 o                         
   8   2   4          5.13          6.32         4.29 o                         
   9   2   4          5.62          8.53        10.80 o                         
  10   2   4         32.33         35.95        21.42 o                         
  11   2   4          0.39        -12.41        12.41 o                         
 -14   3   4         25.39         28.91        11.62 o                         
 -13   3   4         13.69         13.87        10.48 o                         
 -12   3   4          8.76         -6.52         6.52 o                         
 -11   3   4         27.02         33.32         6.55 o                         
 -10   3   4         21.58         25.80         4.96 o                         
  -9   3   4         33.72         32.79         6.14 o                         
  -8   3   4        120.97        137.16        13.35 o                         
  -7   3   4        218.43        215.44        45.98 o                         
  -6   3   4        120.30        122.65        15.34 o                         
  -5   3   4         33.89         33.44         7.23 o                         
  -4   3   4        220.63        235.86        17.46 o                         
  -3   3   4          3.86         -6.58         6.58 o                         
  -2   3   4         72.35         78.78         6.57 o                         
  -1   3   4         46.98         65.32         8.76 o                         
   0   3   4        127.44        135.85         6.52 o                         
   1   3   4         42.57         43.58         4.87 o                         
   2   3   4         11.89         -2.39         5.92 o                         
   3   3   4         30.31         31.70         6.00 o                         
   4   3   4        112.22         97.58        15.81 o                         
   5   3   4         19.41         19.44         9.60 o                         
   6   3   4        103.71         98.55         8.01 o                         
   7   3   4         83.50         98.02         6.89 o                         
   8   3   4         56.49         59.18         8.67 o                         
   9   3   4         23.49         35.74         7.61 o                         
  10   3   4          0.34          9.05         5.35 o                         
  11   3   4         44.76         62.09        17.27 o                         
 -13   4   4         13.72         20.55         8.95 o                         
 -12   4   4          5.81          5.57         8.47 o                         
 -11   4   4         14.26         31.97        10.59 o                         
 -10   4   4          1.76          3.40         6.52 o                         
  -9   4   4        104.92        115.65         7.45 o                         
  -8   4   4         54.68         55.42        13.26 o                         
  -7   4   4         69.42         67.09        11.97 o                         
  -6   4   4        312.38        308.34        21.16 o                         
  -5   4   4         22.15         32.45        12.53 o                         
  -4   4   4        131.89        128.96        10.58 o                         
  -3   4   4         47.88         38.43        11.93 o                         
  -2   4   4         45.01         42.99         5.66 o                         
  -1   4   4        175.39        171.71         9.94 o                         
   0   4   4         18.49         23.15         5.09 o                         
   1   4   4        380.06        349.43        15.63 o                         
   2   4   4        138.86        123.27        10.67 o                         
   3   4   4         58.41         67.98         6.90 o                         
   4   4   4          3.27          8.86         4.27 o                         
   5   4   4         32.52         30.78         4.25 o                         
   6   4   4         32.74         39.91         5.08 o                         
   7   4   4         42.26         54.97        14.92 o                         
   8   4   4         18.02         23.96         6.80 o                         
   9   4   4          2.46         -2.60        10.49 o                         
 -11   5   4         22.42         30.84         9.75 o                         
 -10   5   4         78.91        133.04        16.22 o                         
  -9   5   4         41.08         55.68        18.40 o                         
  -8   5   4          5.41          5.86        12.45 o                         
  -7   5   4         46.35         59.97         7.22 o                         
  -6   5   4         11.60          2.13        17.02 o                         
  -5   5   4         39.49         44.93         7.90 o                         
  -4   5   4         40.74         32.57         6.78 o                         
  -3   5   4         16.04         28.47         8.00 o                         
  -2   5   4        116.58        110.35        20.51 o                         
  -1   5   4        168.31        207.01        25.35 o                         
   0   5   4         13.42         24.00         9.41 o                         
   1   5   4          6.28         20.70         8.97 o                         
   2   5   4        161.08        163.51        10.40 o                         
   3   5   4         67.60         98.53        25.35 o                         
   4   5   4         39.33         42.93         7.70 o                         
   5   5   4          5.15         -4.85         4.85 o                         
   6   5   4         12.94         15.42        19.46 o                         
   7   5   4         10.98          5.72        11.12 o                         
   8   5   4          4.38          1.80         5.99 o                         
  -9   6   4          0.55         -3.54         7.85 o                         
  -8   6   4          5.44         11.04        25.02 o                         
  -7   6   4          2.70         -6.84        16.58 o                         
  -6   6   4         47.63         42.67        25.85 o                         
  -5   6   4         68.86         72.46        12.94 o                         
  -4   6   4         25.82         12.70        10.67 o                         
  -3   6   4          1.94        -11.17        11.17 o                         
  -2   6   4         55.74         80.54        13.09 o                         
  -1   6   4          2.57         -4.51        10.92 o                         
   0   6   4          5.78         14.30         9.62 o                         
   1   6   4         58.77         48.25        20.37 o                         
   2   6   4          1.52         14.82        18.44 o                         
   3   6   4         60.00         75.30        10.34 o                         
   4   6   4         34.14         36.10         7.24 o                         
   5   6   4          0.23         11.12        20.53 o                         
   6   6   4          9.25         18.93        12.47 o                         
  -5   7   4         25.73         42.60        17.20 o                         
  -4   7   4         13.32         32.18        11.36 o                         
  -3   7   4         11.38         10.05        26.78 o                         
  -2   7   4          2.14         -9.04        11.57 o                         
  -1   7   4          4.35          4.76        10.87 o                         
   0   7   4         12.17          7.34         8.56 o                         
   1   7   4          9.51         -8.82        17.31 o                         
  -4  -7   5         11.29          4.64        18.74 o                         
  -3  -7   5         18.18          3.74        20.08 o                         
  -2  -7   5          6.99         23.16        21.78 o                         
  -9  -6   5         35.57         54.31        28.06 o                         
  -8  -6   5         43.88        116.67        63.74 o                         
  -7  -6   5         26.90         -2.46        20.67 o                         
  -5  -6   5         56.03         98.93        27.52 o                         
  -4  -6   5          1.51         -5.99        16.76 o                         
  -3  -6   5         28.99         33.37        16.61 o                         
  -2  -6   5         40.21         44.33        18.58 o                         
  -1  -6   5         27.77         38.08        10.50 o                         
   0  -6   5         29.63         42.80        13.95 o                         
 -11  -5   5         15.85         55.17        32.18 o                         
 -10  -5   5          0.57         22.02        24.15 o                         
  -9  -5   5         14.78        -14.31        18.29 o                         
  -8  -5   5         11.06          4.51        45.24 o                         
  -7  -5   5          1.64         -1.36        20.88 o                         
  -6  -5   5         30.33         43.82        21.46 o                         
  -5  -5   5         22.12         23.50        16.33 o                         
  -4  -5   5         41.55         76.96        20.86 o                         
  -3  -5   5         71.57         24.14        19.15 o                         
  -1  -5   5        286.56        261.55        22.46 o                         
   0  -5   5         60.34         51.58         9.09 o                         
   3  -5   5         86.71         84.11        17.76 o                         
   4  -5   5         37.69         66.12        17.27 o                         
 -13  -4   5          1.16         27.99        29.46 o                         
 -12  -4   5         15.97         40.27        34.99 o                         
 -11  -4   5          4.96        -19.32        19.32 o                         
 -10  -4   5         97.55        113.38        16.80 o                         
  -9  -4   5         13.98         23.43        12.15 o                         
  -8  -4   5        164.40        131.81        26.82 o                         
  -7  -4   5         58.65         43.25        14.30 o                         
  -6  -4   5         10.16         13.89         7.08 o                         
  -5  -4   5         54.93         58.53         8.57 o                         
  -4  -4   5         25.98         18.13         6.02 o                         
  -3  -4   5          8.73         -8.40        15.98 o                         
  -2  -4   5         16.53         16.52         4.94 o                         
  -1  -4   5         20.54         23.58         9.11 o                         
   0  -4   5         14.26         22.05         5.36 o                         
   1  -4   5         28.09         37.88         6.14 o                         
   2  -4   5        175.13        188.99        28.20 o                         
   3  -4   5        151.64        154.86        22.02 o                         
   4  -4   5         10.25          6.96        11.06 o                         
   5  -4   5          1.11          1.88         9.70 o                         
   7  -4   5          8.67         15.71        12.52 o                         
   8  -4   5          2.58          6.35         9.88 o                         
   9  -4   5          2.28         -8.16         8.49 o                         
 -14  -3   5          4.45        122.54        68.99 o                         
 -13  -3   5          2.51          5.92        16.06 o                         
 -12  -3   5         39.35        113.10        29.72 o                         
 -11  -3   5         39.86         50.70        14.62 o                         
 -10  -3   5          6.57         -0.20         8.52 o                         
  -9  -3   5         45.23         51.18        14.19 o                         
  -8  -3   5         88.09         89.77         8.06 o                         
  -7  -3   5        288.00        276.26        14.32 o                         
  -6  -3   5         29.79         29.32         9.51 o                         
  -5  -3   5        119.37        123.86        14.17 o                         
  -4  -3   5          3.99          7.28         5.85 o                         
  -3  -3   5         25.32         30.91        19.64 o                         
  -2  -3   5         55.92         63.41         4.74 o                         
  -1  -3   5        193.02        190.22         7.96 o                         
   0  -3   5        199.67        195.04        14.27 o                         
   1  -3   5          8.29          9.41         4.68 o                         
   2  -3   5        107.00        109.56        20.90 o                         
   3  -3   5         18.28          8.74         5.31 o                         
   4  -3   5         12.30         13.23         6.69 o                         
   5  -3   5          2.23         -4.96         4.96 o                         
   6  -3   5         16.45         11.58         7.75 o                         
   7  -3   5         46.90         20.45         9.63 o                         
   8  -3   5          1.60          1.70         7.91 o                         
   9  -3   5          0.05         -9.84         9.84 o                         
  10  -3   5          2.70         41.30        18.75 o                         
 -15  -2   5          2.31        -26.92        26.92 o                         
 -14  -2   5          3.12         13.94        29.22 o                         
 -13  -2   5          7.94          8.16        13.25 o                         
 -12  -2   5        162.90        124.54        13.35 o                         
 -11  -2   5         73.92         57.72        18.26 o                         
 -10  -2   5          9.41         17.73        23.37 o                         
  -9  -2   5         26.40         25.24         5.58 o                         
  -8  -2   5         44.15         43.58         4.30 o                         
  -7  -2   5        117.85        121.51        13.05 o                         
  -6  -2   5         42.69         61.07        17.72 o                         
  -5  -2   5         56.69         59.37         6.13 o                         
  -4  -2   5        144.52        152.19        13.58 o                         
  -3  -2   5        563.67        584.39        17.90 o                         
  -2  -2   5       1442.32       1500.91        37.59 o                         
  -1  -2   5        144.97        150.25        12.10 o                         
   0  -2   5         39.67         45.16         5.06 o                         
   1  -2   5          1.42         -0.78         4.01 o                         
   2  -2   5          6.67          7.93         9.74 o                         
   3  -2   5        160.06        175.02        24.12 o                         
   4  -2   5         20.48         14.72         4.22 o                         
   5  -2   5         23.20         11.66         6.24 o                         
   6  -2   5        160.64        157.00        26.88 o                         
   7  -2   5         37.51         37.07         5.70 o                         
   8  -2   5         23.51         62.34        11.63 o                         
   9  -2   5         20.46         10.66        11.09 o                         
  10  -2   5         34.34         81.72        17.59 o                         
  11  -2   5          0.11        -10.47        10.47 o                         
 -15  -1   5          9.57        -27.50        27.50 o                         
 -14  -1   5          0.07        -10.40        25.10 o                         
 -13  -1   5          2.67         -7.63         7.63 o                         
 -12  -1   5         14.43        -28.04        28.04 o                         
 -11  -1   5        173.28        208.65        23.64 o                         
 -10  -1   5         27.16         36.56        16.56 o                         
  -9  -1   5         83.37         81.07        19.35 o                         
  -8  -1   5         40.61         50.32         7.55 o                         
  -7  -1   5        249.06        249.36        28.72 o                         
  -6  -1   5         58.73         48.25         6.94 o                         
  -5  -1   5        149.00        150.12         8.74 o                         
  -4  -1   5        114.81        126.54         7.83 o                         
  -3  -1   5        189.09        183.55         5.17 o                         
  -2  -1   5        498.17        501.79         7.48 o                         
  -1  -1   5        147.20        135.64         4.34 o                         
   0  -1   5        820.09        817.96        20.35 o                         
   1  -1   5        299.95        330.74        11.52 o                         
   2  -1   5        463.17        458.46        15.04 o                         
   3  -1   5        640.14        558.76        71.97 o                         
   4  -1   5         23.26         20.15         5.39 o                         
   5  -1   5         57.44         56.54        15.34 o                         
   6  -1   5        118.73        113.47         9.10 o                         
   7  -1   5         17.76         14.09         4.02 o                         
   8  -1   5         61.46         66.07         9.69 o                         
   9  -1   5          7.12          6.36        10.08 o                         
  10  -1   5         24.04         44.49        16.22 o                         
  11  -1   5         10.09        -14.90        14.90 o                         
 -16   0   5          4.48         22.19         9.41 o                         
 -15   0   5        107.37        157.83        39.13 o                         
 -14   0   5          1.08        -28.89        28.89 o                         
 -13   0   5          2.81         29.77        26.99 o                         
 -12   0   5        282.53        346.35        24.91 o                         
 -11   0   5         90.67         92.46        10.14 o                         
 -10   0   5         19.78         28.99         5.34 o                         
  -9   0   5         94.49        104.69         5.68 o                         
  -8   0   5         10.16          7.17         4.01 o                         
  -7   0   5        115.51         92.43        11.04 o                         
  -6   0   5         31.36         28.31         5.58 o                         
  -5   0   5          1.94          0.72         3.96 o                         
  -4   0   5         45.43         56.08         4.45 o                         
  -3   0   5         97.90        105.97         5.21 o                         
  -2   0   5          0.93          0.82         8.92 o                         
  -1   0   5        138.23        139.36         8.05 o                         
   0   0   5       1082.50       1253.89        56.50 o                         
   1   0   5        208.96        247.54         7.27 o                         
   2   0   5          2.72          0.98         4.08 o                         
   3   0   5          0.00          0.20         4.65 o                         
   4   0   5        223.52        183.94        11.83 o                         
   5   0   5        127.96        136.64         5.61 o                         
   6   0   5         74.97         73.44        10.86 o                         
   7   0   5         64.90         68.53         7.59 o                         
   8   0   5         16.54         12.63         7.77 o                         
   9   0   5          1.67          4.21         7.72 o                         
  10   0   5          9.00         10.82        11.38 o                         
  11   0   5          0.91        -11.52        11.52 o                         
 -15   1   5          9.59         27.30        11.75 o                         
 -14   1   5          0.07         -4.28        17.22 o                         
 -13   1   5          2.67         -0.30         6.46 o                         
 -12   1   5         14.46         26.22         7.45 o                         
 -11   1   5        173.29        150.87        15.44 o                         
 -10   1   5         27.28         30.45        13.14 o                         
  -9   1   5         83.45         67.77         8.74 o                         
  -8   1   5         40.56         46.62         5.03 o                         
  -7   1   5        249.12        236.26        10.53 o                         
  -6   1   5         58.85         51.54         5.78 o                         
  -5   1   5        148.75        145.59         9.36 o                         
  -4   1   5        114.78        117.79         5.61 o                         
  -3   1   5        189.30        178.12         7.92 o                         
  -2   1   5        497.55        488.05        11.93 o                         
  -1   1   5        147.30        139.29         7.71 o                         
   0   1   5        820.44        826.91        20.51 o                         
   1   1   5        299.64        320.66        13.47 o                         
   2   1   5        463.84        454.25        17.07 o                         
   3   1   5        640.06        650.99        24.43 o                         
   4   1   5         23.22         19.08         2.70 o                         
   5   1   5         57.40         53.11         4.15 o                         
   6   1   5        118.74        132.65        16.06 o                         
   7   1   5         17.81         19.39        12.31 o                         
   8   1   5         61.38         62.09        10.63 o                         
   9   1   5          7.14          4.82        10.40 o                         
  10   1   5         24.04         23.37         8.79 o                         
  11   1   5         10.06          1.98        23.18 o                         
 -15   2   5          2.31         -9.88        10.04 o                         
 -14   2   5          3.12         -2.97         8.86 o                         
 -13   2   5          7.98         29.33         9.24 o                         
 -12   2   5        162.72        190.55        15.62 o                         
 -11   2   5         74.12         80.94         7.82 o                         
 -10   2   5          9.38          0.06        15.18 o                         
  -9   2   5         26.42         28.66         9.37 o                         
  -8   2   5         44.16         42.17         4.30 o                         
  -7   2   5        117.79        112.60        10.38 o                         
  -6   2   5         42.62         46.22         9.94 o                         
  -5   2   5         56.71         56.51         4.58 o                         
  -4   2   5        144.48        155.00         6.49 o                         
  -3   2   5        564.26        566.18        42.45 o                         
  -2   2   5       1442.27       1451.44       101.96 o                         
  -1   2   5        144.95        162.76         9.01 o                         
   0   2   5         39.69         35.20         3.81 o                         
   1   2   5          1.44         -2.40         3.16 o                         
   2   2   5          6.66          8.62         5.20 o                         
   3   2   5        159.96        164.45        10.18 o                         
   4   2   5         20.46         18.18         2.51 o                         
   5   2   5         23.20         22.24         7.19 o                         
   6   2   5        160.68        137.89        11.16 o                         
   7   2   5         37.45         38.95        11.59 o                         
   8   2   5         23.46         38.02        13.60 o                         
   9   2   5         20.47         38.20        13.69 o                         
  10   2   5         34.30         56.22        18.12 o                         
  11   2   5          0.11         14.49         6.54 o                         
 -14   3   5          4.47         17.20        12.68 o                         
 -13   3   5          2.49         -6.32         6.96 o                         
 -12   3   5         39.39         58.85        13.65 o                         
 -11   3   5         39.86         35.12         4.94 o                         
 -10   3   5          6.60          7.31         4.25 o                         
  -9   3   5         45.24         50.25         9.10 o                         
  -8   3   5         88.16         93.16         8.77 o                         
  -7   3   5        288.10        275.00        15.68 o                         
  -6   3   5         29.74         17.67         5.41 o                         
  -5   3   5        119.21        114.54        10.12 o                         
  -4   3   5          4.01          1.49         3.52 o                         
  -3   3   5         25.40         29.85         4.02 o                         
  -2   3   5         56.05         43.59        10.37 o                         
  -1   3   5        193.12        183.46         9.02 o                         
   0   3   5        199.66        223.92        15.11 o                         
   1   3   5          8.23         10.61         4.01 o                         
   2   3   5        107.06        101.52        10.16 o                         
   3   3   5         18.37         11.56         3.84 o                         
   4   3   5         12.27         10.97         3.88 o                         
   5   3   5          2.23          5.47         5.81 o                         
   6   3   5         16.42          7.99         8.59 o                         
   7   3   5         46.89         37.86         3.87 o                         
   8   3   5          1.59         -0.19         5.56 o                         
   9   3   5          0.05         -4.67         4.67 o                         
  10   3   5          2.69         14.57         5.87 o                         
 -13   4   5          1.16         -7.74         8.15 o                         
 -12   4   5         15.97         58.29        12.58 o                         
 -11   4   5          4.93         -3.47         6.88 o                         
 -10   4   5         97.51        121.52        13.81 o                         
  -9   4   5         13.94         11.35         4.50 o                         
  -8   4   5        164.31        168.93        13.98 o                         
  -7   4   5         58.53         55.80        15.25 o                         
  -6   4   5         10.20         -0.09        15.09 o                         
  -5   4   5         54.89         50.48        10.15 o                         
  -4   4   5         25.97         29.80         7.80 o                         
  -3   4   5          8.74         10.61         6.71 o                         
  -2   4   5         16.50         14.88         6.00 o                         
  -1   4   5         20.51         30.19        13.24 o                         
   0   4   5         14.17         24.92         4.99 o                         
   1   4   5         28.13         35.52         5.76 o                         
   2   4   5        175.15        182.29        20.94 o                         
   3   4   5        151.66        188.84        22.14 o                         
   4   4   5         10.32         14.06         4.74 o                         
   5   4   5          1.11          2.73         8.31 o                         
   6   4   5         87.02        124.04        15.50 o                         
   7   4   5          8.68         23.07         8.88 o                         
   8   4   5          2.58         30.67         8.59 o                         
   9   4   5          2.28         15.65         5.98 o                         
 -11   5   5         15.85          5.42        18.75 o                         
 -10   5   5          0.58         14.94         9.03 o                         
  -9   5   5         14.79         24.85         7.81 o                         
  -8   5   5         11.07         20.74        19.03 o                         
  -7   5   5          1.61         12.54         6.29 o                         
  -6   5   5         30.27         37.59         8.69 o                         
  -5   5   5         22.20         14.62         6.63 o                         
  -4   5   5         41.61         46.54         8.04 o                         
  -3   5   5         71.72         61.78        13.73 o                         
  -2   5   5         10.97         13.42        14.37 o                         
  -1   5   5        286.36        238.88        33.37 o                         
   0   5   5         60.40         44.91        16.80 o                         
   1   5   5          8.08        -10.37        10.37 o                         
   2   5   5          4.59          2.82        13.58 o                         
   3   5   5         86.61         88.58        11.89 o                         
   4   5   5         37.77         48.75         9.06 o                         
   5   5   5         45.44         40.97         8.69 o                         
   6   5   5         17.53         24.07        10.04 o                         
   7   5   5         16.10         31.67        20.65 o                         
  -9   6   5         35.55         71.42        15.64 o                         
  -8   6   5         43.89         43.97        14.31 o                         
  -7   6   5         26.92         53.13        12.42 o                         
  -6   6   5         49.48         41.57        35.83 o                         
  -5   6   5         56.01         61.37        20.33 o                         
  -4   6   5          1.55          4.67         9.87 o                         
  -3   6   5         28.97         26.05        21.99 o                         
  -2   6   5         40.24         38.93        12.44 o                         
  -1   6   5         27.74         34.55         8.74 o                         
   0   6   5         29.54         47.95        10.54 o                         
   1   6   5          3.48          7.65        23.58 o                         
   2   6   5         17.00         43.73        20.17 o                         
   3   6   5         87.81         93.47        12.72 o                         
   4   6   5        116.80        202.63       105.41 o                         
   5   6   5          0.75          4.04         8.34 o                         
  -4   7   5         11.31          6.68        14.05 o                         
  -3   7   5         18.12         37.74        13.90 o                         
  -2   7   5          6.94          4.65        10.18 o                         
  -1   7   5         14.60         11.07        21.58 o                         
   0   7   5          9.23        -12.23        12.23 o                         
  -9  -6   6          2.78        -21.01        22.27 o                         
  -8  -6   6         24.30         62.16        29.92 o                         
  -7  -6   6         11.06         62.49        23.71 o                         
  -6  -6   6          1.35        -14.67        21.57 o                         
  -4  -6   6         16.52         -2.86        19.77 o                         
  -3  -6   6         34.90         41.65        19.85 o                         
  -2  -6   6         28.00         27.02        18.42 o                         
  -1  -6   6         18.16        -15.60        15.60 o                         
 -11  -5   6         15.02         50.70        26.07 o                         
 -10  -5   6         22.48        -25.35        26.71 o                         
  -9  -5   6          9.95        -16.45        21.96 o                         
  -8  -5   6          2.26          0.94        19.02 o                         
  -6  -5   6         20.82         67.07        17.69 o                         
  -5  -5   6         60.98         88.44        21.40 o                         
  -4  -5   6          6.63        -19.42        19.42 o                         
  -3  -5   6         70.47         83.94        21.24 o                         
  -1  -5   6         17.46          9.42        20.52 o                         
   0  -5   6        120.40        115.92        10.67 o                         
   1  -5   6         19.08         -2.35        10.65 o                         
   2  -5   6         54.37         59.02        16.73 o                         
   3  -5   6         50.50         62.92        16.75 o                         
 -13  -4   6         27.06        107.50        42.96 o                         
 -12  -4   6          6.82         20.91        24.18 o                         
 -11  -4   6         22.14         26.77        19.89 o                         
 -10  -4   6         11.62         -3.49        18.52 o                         
  -9  -4   6         77.17         79.39         7.43 o                         
  -8  -4   6         47.87         54.29        11.84 o                         
  -7  -4   6         64.47         58.84        20.42 o                         
  -6  -4   6        192.11        174.69        20.87 o                         
  -5  -4   6         96.51        116.04        14.36 o                         
  -4  -4   6         58.44         67.68        15.43 o                         
  -3  -4   6        118.56        112.98        10.09 o                         
  -2  -4   6        156.66        151.98        12.10 o                         
  -1  -4   6         57.15         55.13         6.50 o                         
   0  -4   6         39.17         41.01         8.95 o                         
   1  -4   6         68.31         91.15        12.82 o                         
   2  -4   6         19.42         24.74         9.03 o                         
   3  -4   6         83.49         95.14        15.16 o                         
   5  -4   6         55.38         56.69        13.93 o                         
   6  -4   6         59.18         86.23        20.19 o                         
   7  -4   6         56.59         22.09        14.72 o                         
   8  -4   6          1.02         12.90        10.91 o                         
 -14  -3   6         19.94         15.73        25.44 o                         
 -13  -3   6         44.23          1.41        22.08 o                         
 -12  -3   6         58.79         89.84        30.79 o                         
 -11  -3   6         49.65         61.70        15.63 o                         
 -10  -3   6         70.37         61.09         9.86 o                         
  -9  -3   6         49.53         39.60         8.49 o                         
  -8  -3   6         23.96         12.79         6.16 o                         
  -7  -3   6        142.18        144.97        16.00 o                         
  -6  -3   6         24.90         33.27        19.19 o                         
  -5  -3   6        173.40        156.65         8.88 o                         
  -4  -3   6         57.02         55.86         9.55 o                         
  -3  -3   6        283.47        249.79        17.23 o                         
  -2  -3   6         28.34         29.44         9.91 o                         
  -1  -3   6         58.52         60.26         9.45 o                         
   0  -3   6        148.25        144.36         7.52 o                         
   1  -3   6         16.01         12.12         4.90 o                         
   2  -3   6         72.51         75.12        17.53 o                         
   3  -3   6        117.33         90.78        23.35 o                         
   4  -3   6         29.98         33.14         5.28 o                         
   5  -3   6          4.91         18.99         5.47 o                         
   6  -3   6          7.88          0.89         5.09 o                         
   7  -3   6         15.57         -7.59         7.59 o                         
   8  -3   6         21.48         33.41        12.20 o                         
   9  -3   6          8.24          9.51        10.97 o                         
 -14  -2   6         11.50         81.87        29.60 o                         
 -13  -2   6         20.51        -18.45        26.27 o                         
 -12  -2   6         26.80         33.39         8.73 o                         
 -11  -2   6         32.95         49.60        25.58 o                         
 -10  -2   6         24.89         41.31         6.41 o                         
  -9  -2   6        132.41        128.55        16.54 o                         
  -8  -2   6          3.18         17.83        13.07 o                         
  -7  -2   6        298.09        300.34        20.35 o                         
  -6  -2   6         35.71         31.56         8.44 o                         
  -5  -2   6         76.49         78.19         6.62 o                         
  -4  -2   6        181.29        184.48         9.60 o                         
  -3  -2   6        966.42        975.38        31.27 o                         
  -2  -2   6        201.35        168.21         9.81 o                         
  -1  -2   6        129.33        125.48         8.31 o                         
   0  -2   6         88.55         71.66        10.46 o                         
   1  -2   6         20.89         19.19         3.36 o                         
   2  -2   6         26.02         27.93         3.78 o                         
   3  -2   6         34.15         26.17         4.68 o                         
   4  -2   6         34.11         24.29         6.45 o                         
   5  -2   6        127.68        118.95        10.90 o                         
   6  -2   6        109.83        124.66        11.34 o                         
   7  -2   6          8.00         22.12         9.73 o                         
   8  -2   6          8.02         47.15        14.24 o                         
   9  -2   6          1.21         -5.48         9.04 o                         
  10  -2   6         29.03         35.60        13.80 o                         
 -15  -1   6          5.14        -29.72        29.72 o                         
 -14  -1   6         47.40         49.06        28.79 o                         
 -13  -1   6         11.06        -33.53        33.53 o                         
 -12  -1   6         10.72         43.73        28.99 o                         
 -11  -1   6         64.31         85.22        24.24 o                         
 -10  -1   6        338.14        372.99        39.82 o                         
  -9  -1   6         77.34         80.05        11.28 o                         
  -8  -1   6        146.20        151.59        15.80 o                         
  -7  -1   6        121.80        130.90         7.93 o                         
  -6  -1   6         77.05         71.33         8.36 o                         
  -5  -1   6         76.13         82.99         7.32 o                         
  -4  -1   6        111.13        102.70         6.50 o                         
  -3  -1   6        628.08        650.99        14.72 o                         
  -2  -1   6        825.54        869.84        18.71 o                         
  -1  -1   6         98.16         87.83         3.82 o                         
   0  -1   6        321.44        318.71        11.41 o                         
   1  -1   6        396.13        416.30        24.20 o                         
   2  -1   6        165.56        158.41         6.62 o                         
   3  -1   6         86.55         90.09        10.97 o                         
   4  -1   6         25.52         19.96         7.46 o                         
   5  -1   6        122.91        123.26        15.31 o                         
   6  -1   6        227.49        198.85        27.51 o                         
   7  -1   6         82.55        116.57        12.73 o                         
   8  -1   6         36.36         42.05        12.39 o                         
   9  -1   6         11.01        139.99        34.42 o                         
  10  -1   6         16.55         38.73        16.14 o                         
 -16   0   6          0.00         53.36        47.84 o                         
 -15   0   6          0.11        -28.65        29.77 o                         
 -14   0   6          0.06        -12.66        39.54 o                         
 -13   0   6         24.40         39.32        12.42 o                         
 -12   0   6        337.80        393.87        32.07 o                         
 -11   0   6         14.92         11.57         4.03 o                         
 -10   0   6         27.67         28.35         5.27 o                         
  -9   0   6          5.73          4.74         3.36 o                         
  -8   0   6        328.58        283.78        21.53 o                         
  -7   0   6         72.61         74.86         4.98 o                         
  -6   0   6        483.33        455.75        14.92 o                         
  -5   0   6         87.32         68.58         7.31 o                         
  -4   0   6          4.48          3.44         2.98 o                         
  -3   0   6        672.12        797.52        17.85 o                         
  -2   0   6        557.50        587.28        18.62 o                         
  -1   0   6       1087.40       1183.51        65.43 o                         
   0   0   6         31.12         29.34         3.28 o                         
   1   0   6         46.26         49.70         2.93 o                         
   2   0   6        230.43        253.94        11.52 o                         
   3   0   6        219.82        208.40        12.76 o                         
   4   0   6        442.90        435.49        13.98 o                         
   5   0   6        125.32        135.20        11.54 o                         
   6   0   6         87.69         79.14         9.33 o                         
   7   0   6          9.19          0.96         7.56 o                         
   8   0   6          7.74         -6.80         6.80 o                         
   9   0   6         48.66         62.09        14.95 o                         
  10   0   6          6.30         11.54        12.27 o                         
 -15   1   6          5.15         -2.43        18.92 o                         
 -14   1   6         47.44         47.44        12.52 o                         
 -13   1   6         11.07         10.23         6.93 o                         
 -12   1   6         10.72          8.39         4.97 o                         
 -11   1   6         64.32         62.31        11.46 o                         
 -10   1   6        338.28        318.62        23.54 o                         
  -9   1   6         77.35         79.08         5.09 o                         
  -8   1   6        146.56        132.32        10.63 o                         
  -7   1   6        121.48        127.30         8.47 o                         
  -6   1   6         77.11         76.12         5.01 o                         
  -5   1   6         75.98         77.35         4.30 o                         
  -4   1   6        111.04        108.49         5.42 o                         
  -3   1   6        628.36        702.22        22.32 o                         
  -2   1   6        825.57        886.36        27.85 o                         
  -1   1   6         98.10         83.27         6.07 o                         
   0   1   6        320.93        305.69        21.81 o                         
   1   1   6        395.89        401.65        16.32 o                         
   2   1   6        165.40        147.58         7.28 o                         
   3   1   6         86.43         81.02         6.73 o                         
   4   1   6         25.52         21.46         3.79 o                         
   5   1   6        122.83        135.77         8.60 o                         
   6   1   6        227.44        229.07        16.29 o                         
   7   1   6         82.64         82.90         7.44 o                         
   8   1   6         36.34         47.83        14.15 o                         
   9   1   6         11.03         15.31        10.63 o                         
  10   1   6         16.52         25.07         7.72 o                         
 -15   2   6         12.91         22.74        10.90 o                         
 -14   2   6         11.52         18.30        11.76 o                         
 -13   2   6         20.51         27.31         8.81 o                         
 -12   2   6         26.73         19.64         7.12 o                         
 -11   2   6         32.93         31.25         4.77 o                         
 -10   2   6         24.90         13.01         4.01 o                         
  -9   2   6        132.23        132.27        10.62 o                         
  -8   2   6          3.20          9.60         3.51 o                         
  -7   2   6        298.06        279.71        25.34 o                         
  -6   2   6         35.73         29.04        14.27 o                         
  -5   2   6         76.42         74.10         4.31 o                         
  -4   2   6        181.34        197.76        16.65 o                         
  -3   2   6        966.59        970.90        58.62 o                         
  -2   2   6        201.58        195.84         9.70 o                         
  -1   2   6        129.08        143.37         8.32 o                         
   0   2   6         88.68         85.40         3.84 o                         
   1   2   6         20.97         18.21         2.74 o                         
   2   2   6         26.01         27.06         4.82 o                         
   3   2   6         34.08         30.83         4.92 o                         
   4   2   6         34.13         34.02         4.54 o                         
   5   2   6        127.68        130.31         9.26 o                         
   6   2   6        109.98        138.35        12.43 o                         
   7   2   6          8.00          5.54         8.17 o                         
   8   2   6          8.04        -10.28        13.17 o                         
   9   2   6          1.21          9.94         6.44 o                         
  10   2   6         29.02         52.47        11.51 o                         
 -14   3   6         19.96         58.00        19.62 o                         
 -13   3   6         44.23         72.37        16.58 o                         
 -12   3   6         58.95         57.15        12.85 o                         
 -11   3   6         49.49         79.82         9.80 o                         
 -10   3   6         70.53         82.07        13.82 o                         
  -9   3   6         49.47         56.41        13.60 o                         
  -8   3   6         24.03         13.99         9.23 o                         
  -7   3   6        142.37        161.57        10.43 o                         
  -6   3   6         24.91         39.38         5.51 o                         
  -5   3   6        173.30        166.68        18.76 o                         
  -4   3   6         56.90         69.69        12.78 o                         
  -3   3   6        283.22        292.75        18.22 o                         
  -2   3   6         28.44         31.56         3.91 o                         
  -1   3   6         58.67         62.68         4.56 o                         
   0   3   6        148.42        152.07         5.01 o                         
   1   3   6         15.93          8.41         5.22 o                         
   2   3   6         72.44         65.87         5.77 o                         
   3   3   6        117.40        110.48         6.81 o                         
   4   3   6         30.02         23.38         9.61 o                         
   5   3   6          4.91          2.09         5.09 o                         
   6   3   6          7.87          8.56         6.91 o                         
   7   3   6         15.57          9.00         5.94 o                         
   8   3   6         21.47         35.25         5.36 o                         
   9   3   6          8.23          9.43         8.58 o                         
 -13   4   6         27.08         22.83        11.05 o                         
 -12   4   6          6.84         26.47        11.92 o                         
 -11   4   6         22.19         73.01        17.43 o                         
 -10   4   6         11.66         10.18         5.01 o                         
  -9   4   6         77.10        100.84         9.34 o                         
  -8   4   6         47.90         58.59         8.13 o                         
  -7   4   6         64.42         59.62        11.42 o                         
  -6   4   6        192.31        226.38        24.40 o                         
  -5   4   6         96.40         96.37        10.04 o                         
  -4   4   6         58.37         63.98         5.36 o                         
  -3   4   6        118.53        114.59         7.65 o                         
  -2   4   6        156.61        168.87        17.15 o                         
  -1   4   6         57.19         50.05        25.10 o                         
   0   4   6         39.16         46.77         5.90 o                         
   1   4   6         68.30         84.47        31.51 o                         
   2   4   6         19.47         22.73        11.12 o                         
   3   4   6         83.65         65.04        13.86 o                         
   4   4   6         67.42         52.78        26.19 o                         
   5   4   6         55.43         63.29         7.59 o                         
   6   4   6         59.19         78.68         9.03 o                         
   7   4   6         56.60         55.90         7.45 o                         
   8   4   6          1.03          1.16        10.45 o                         
 -11   5   6         14.98         14.76         9.75 o                         
 -10   5   6         22.48         53.43        12.67 o                         
  -9   5   6         10.00          1.15         6.70 o                         
  -8   5   6          2.23         20.52        15.83 o                         
  -7   5   6         44.39         38.53        17.68 o                         
  -6   5   6         20.84         18.77         7.74 o                         
  -5   5   6         60.87         48.08        27.71 o                         
  -4   5   6          6.57          0.17         5.29 o                         
  -3   5   6         70.59         80.58        19.14 o                         
  -2   5   6         83.75         89.70         8.60 o                         
  -1   5   6         17.50         20.46         8.71 o                         
   0   5   6        120.45        133.70        10.76 o                         
   1   5   6         18.99          5.61        18.04 o                         
   2   5   6         54.46         90.76        23.72 o                         
   3   5   6         50.56         43.08         9.02 o                         
   4   5   6         35.57         40.66         9.98 o                         
   5   5   6         77.60         99.88        13.24 o                         
   6   5   6         28.53         19.48         7.78 o                         
  -9   6   6          2.77         30.09        16.98 o                         
  -8   6   6         24.33         32.15        10.58 o                         
  -7   6   6         11.07          3.51        10.86 o                         
  -6   6   6          1.35         28.38        10.13 o                         
  -5   6   6          6.57         17.07        13.36 o                         
  -4   6   6         16.54         15.15         7.85 o                         
  -3   6   6         34.94         35.99        10.22 o                         
  -2   6   6         28.02         50.66        16.21 o                         
  -1   6   6         18.07         18.29        14.72 o                         
   0   6   6         69.23         80.35        21.41 o                         
   1   6   6         51.90         79.67        11.29 o                         
   2   6   6         24.78         38.44        20.10 o                         
   3   6   6          6.71         -3.29        17.84 o                         
   4   6   6          6.14          1.07         8.35 o                         
  -8  -6   7          2.88         -4.62        23.42 o                         
  -7  -6   7         10.03         27.43        26.00 o                         
  -6  -6   7         34.26         27.11        32.56 o                         
  -5  -6   7         29.75         12.48        26.93 o                         
  -3  -6   7          1.23         24.01        17.39 o                         
  -2  -6   7         53.32         22.41        23.39 o                         
  -1  -6   7         17.33         32.50        16.62 o                         
 -11  -5   7         10.30         49.40        30.49 o                         
 -10  -5   7         19.25         53.48        25.82 o                         
  -9  -5   7         18.42         33.45        22.28 o                         
  -8  -5   7         57.24        100.53        32.50 o                         
  -7  -5   7         94.14         74.40        25.84 o                         
  -5  -5   7         14.65         81.33        21.49 o                         
  -4  -5   7         21.67         28.60        21.86 o                         
  -3  -5   7         70.85        109.28        20.27 o                         
  -2  -5   7          7.72         -9.10        15.60 o                         
  -1  -5   7         24.77         18.18         8.67 o                         
   0  -5   7         10.17         11.86         9.86 o                         
   1  -5   7         27.77         15.74        14.98 o                         
   5  -5   7         10.07         -7.98         9.89 o                         
 -13  -4   7         18.80        -24.61        34.91 o                         
 -12  -4   7         56.90         65.66        27.79 o                         
 -11  -4   7         21.16         -5.56        24.92 o                         
 -10  -4   7         27.52         48.05        21.21 o                         
  -9  -4   7         21.23         11.90         6.92 o                         
  -8  -4   7         14.53         10.31         8.23 o                         
  -7  -4   7         19.17         35.69         7.99 o                         
  -6  -4   7         61.39         64.53        25.98 o                         
  -5  -4   7         26.34         42.47        11.19 o                         
  -4  -4   7         17.84         13.01        12.13 o                         
  -3  -4   7         82.04         69.18         8.43 o                         
  -2  -4   7         15.16         20.59         6.20 o                         
  -1  -4   7         25.10         10.58         7.38 o                         
   0  -4   7        162.41        169.41        17.70 o                         
   1  -4   7        191.15        221.18        21.22 o                         
   2  -4   7         98.68        121.91        14.19 o                         
   3  -4   7         37.54         37.82         9.36 o                         
   4  -4   7         44.63         59.25        10.43 o                         
   5  -4   7         16.91         10.02         9.48 o                         
   6  -4   7         26.95         26.39         9.35 o                         
   7  -4   7         34.40         42.29        15.00 o                         
 -14  -3   7          5.90         -2.61        25.30 o                         
 -13  -3   7         29.49        160.30        39.14 o                         
 -12  -3   7         72.98         39.80        28.55 o                         
 -11  -3   7         21.67         13.35        10.16 o                         
 -10  -3   7         33.67         35.95        13.77 o                         
  -9  -3   7        306.36        250.85        40.92 o                         
  -8  -3   7        184.60        177.85        16.98 o                         
  -7  -3   7         14.98         30.76        10.39 o                         
  -6  -3   7         10.40          1.60         6.46 o                         
  -5  -3   7         72.95         81.25         8.15 o                         
  -4  -3   7         80.61         88.92         7.69 o                         
  -3  -3   7        117.45        104.43        11.42 o                         
  -2  -3   7         71.11         68.94         6.75 o                         
  -1  -3   7        159.32        159.00         9.77 o                         
   0  -3   7         56.17         49.30         5.90 o                         
   1  -3   7        258.02        258.83        32.57 o                         
   2  -3   7        227.65        200.65        21.19 o                         
   3  -3   7          3.51          3.95         5.06 o                         
   4  -3   7         47.35         50.39        10.48 o                         
   5  -3   7         23.71         27.77         5.60 o                         
   6  -3   7         18.67         31.22        10.64 o                         
   7  -3   7          9.30         20.01        15.28 o                         
   8  -3   7          3.45         -9.35         9.35 o                         
 -15  -2   7          1.91        -20.93        32.00 o                         
 -14  -2   7          0.54          9.29        27.85 o                         
 -13  -2   7         59.45        124.25        39.33 o                         
 -12  -2   7         17.03         16.87        24.79 o                         
 -11  -2   7          1.20        -20.61        40.25 o                         
 -10  -2   7         61.16         68.57         9.95 o                         
  -9  -2   7        236.37        233.94        21.13 o                         
  -8  -2   7         71.61         79.92        18.69 o                         
  -7  -2   7         60.89         55.42         6.50 o                         
  -6  -2   7          8.58          6.37        12.35 o                         
  -5  -2   7         21.09         20.67        14.12 o                         
  -4  -2   7         82.71         74.09        11.26 o                         
  -3  -2   7        447.73        434.39        19.93 o                         
  -2  -2   7        154.37        153.09         9.56 o                         
  -1  -2   7        279.82        281.95        18.06 o                         
   0  -2   7         24.21         33.79         3.83 o                         
   1  -2   7         74.79         70.88         6.40 o                         
   2  -2   7         59.78         54.99         4.19 o                         
   3  -2   7         28.97         26.47         4.11 o                         
   4  -2   7         14.66         16.29         4.42 o                         
   5  -2   7         84.53         72.44         7.29 o                         
   6  -2   7         40.82         38.94        21.09 o                         
   7  -2   7         18.24         36.62        12.77 o                         
   8  -2   7          0.47        -11.12        11.12 o                         
   9  -2   7          1.74        -17.09        17.09 o                         
 -16  -1   7          4.30         98.87        47.93 o                         
 -15  -1   7          4.97        -34.46        34.46 o                         
 -14  -1   7          2.04        -27.22        27.22 o                         
 -13  -1   7         44.82         87.22        29.41 o                         
 -12  -1   7         27.12         20.55        29.20 o                         
 -11  -1   7         34.19        121.86        31.54 o                         
 -10  -1   7        156.65        136.35        17.47 o                         
  -9  -1   7          1.07         -6.76         6.76 o                         
  -8  -1   7         37.02         42.76         7.70 o                         
  -7  -1   7        161.56        146.68         9.34 o                         
  -6  -1   7         58.88         46.69         6.81 o                         
  -5  -1   7        541.92        515.79        35.05 o                         
  -4  -1   7         59.06         60.26         3.91 o                         
  -3  -1   7        259.67        272.03        13.03 o                         
  -2  -1   7         53.75         55.85         3.07 o                         
  -1  -1   7         71.28         60.82         3.00 o                         
   0  -1   7         30.59         29.68         2.79 o                         
   1  -1   7        150.37        151.70        15.86 o                         
   2  -1   7        100.67         95.41        12.13 o                         
   3  -1   7         93.12         85.27         5.41 o                         
   4  -1   7         76.83         87.95         9.93 o                         
   5  -1   7        119.04        144.14        30.54 o                         
   6  -1   7          3.43          0.00         5.59 o                         
   7  -1   7          5.11         19.10        11.38 o                         
   8  -1   7          9.33         12.18        12.00 o                         
   9  -1   7         14.76         54.04        19.39 o                         
 -16   0   7          3.73        -35.22        35.22 o                         
 -15   0   7          0.76        -34.07        34.07 o                         
 -14   0   7          0.64         21.95        11.85 o                         
 -13   0   7         30.14         24.37         6.51 o                         
 -12   0   7         85.47         84.06         8.05 o                         
 -11   0   7         36.52         31.75         4.89 o                         
 -10   0   7          0.73         -3.77         3.77 o                         
  -9   0   7         86.39         77.77         5.65 o                         
  -8   0   7        329.97        337.43        29.27 o                         
  -7   0   7         55.02         54.99         4.06 o                         
  -6   0   7          8.55          4.54         2.82 o                         
  -5   0   7        122.28        109.64         7.41 o                         
  -4   0   7        330.26        377.17        12.87 o                         
  -3   0   7        124.37        126.67         7.11 o                         
  -2   0   7        274.43        281.80        15.21 o                         
  -1   0   7        245.36        240.93         7.72 o                         
   0   0   7         46.10         45.42         3.46 o                         
   1   0   7        333.50        357.16        11.08 o                         
   2   0   7        265.92        262.81        13.35 o                         
   3   0   7         95.94         92.31         7.63 o                         
   4   0   7         59.76         63.45         8.04 o                         
   5   0   7         73.40         75.75        11.81 o                         
   6   0   7        129.08        125.28        14.31 o                         
   7   0   7          3.58          2.71         6.93 o                         
   8   0   7        159.14        205.20       105.83 o                         
   9   0   7         61.82         88.79        16.90 o                         
  10   0   7         22.20         47.87        17.56 o                         
 -16   1   7          4.28         -3.60        16.69 o                         
 -15   1   7          4.97         -4.23         7.38 o                         
 -14   1   7          2.03         -7.15         7.15 o                         
 -13   1   7         44.88         24.26         7.03 o                         
 -12   1   7         27.01         42.36         7.62 o                         
 -11   1   7         34.17         36.57         5.30 o                         
 -10   1   7        156.84        150.46        12.42 o                         
  -9   1   7          1.06          1.83         6.14 o                         
  -8   1   7         37.11         34.57         4.02 o                         
  -7   1   7        161.45        157.37        12.43 o                         
  -6   1   7         58.91         60.62         4.28 o                         
  -5   1   7        541.62        542.47        17.21 o                         
  -4   1   7         59.04         46.20         7.60 o                         
  -3   1   7        259.67        273.88        16.70 o                         
  -2   1   7         53.78         52.99         5.90 o                         
  -1   1   7         71.36         50.82         6.05 o                         
   0   1   7         30.63         20.18         4.45 o                         
   1   1   7        150.32        148.96         8.98 o                         
   2   1   7        100.70         91.29         5.08 o                         
   3   1   7         93.20        107.78         7.05 o                         
   4   1   7         76.69         87.32         9.38 o                         
   5   1   7        119.05        118.28         9.09 o                         
   6   1   7          3.41         -0.92         7.09 o                         
   7   1   7          5.09         10.42        11.25 o                         
   8   1   7          9.34         -8.27         8.27 o                         
   9   1   7         14.73         19.43         9.66 o                         
 -15   2   7          1.90          2.04        10.16 o                         
 -14   2   7          0.53        -10.10        10.10 o                         
 -13   2   7         59.45         68.82        15.11 o                         
 -12   2   7         17.00         12.13         5.52 o                         
 -11   2   7          1.22         12.99         6.93 o                         
 -10   2   7         60.93         73.17        12.09 o                         
  -9   2   7        236.49        189.79        15.70 o                         
  -8   2   7         71.58         65.81         6.48 o                         
  -7   2   7         60.91         60.77         5.09 o                         
  -6   2   7          8.60          7.21         3.50 o                         
  -5   2   7         21.09         17.55         4.51 o                         
  -4   2   7         82.79         67.36         6.25 o                         
  -3   2   7        447.15        426.38        18.38 o                         
  -2   2   7        154.34        150.31        18.31 o                         
  -1   2   7        280.04        251.49        20.20 o                         
   0   2   7         24.14         18.66         3.95 o                         
   1   2   7         74.81         89.44        14.84 o                         
   2   2   7         59.82         66.42        10.26 o                         
   3   2   7         29.02         22.73        13.33 o                         
   4   2   7         14.64          5.39        13.09 o                         
   5   2   7         84.50         90.68        18.73 o                         
   6   2   7         40.89         40.84         6.67 o                         
   7   2   7         18.20         19.92         9.10 o                         
   8   2   7          0.47          3.61         5.43 o                         
   9   2   7          1.74         -4.22        10.67 o                         
 -14   3   7          5.92         24.29        11.02 o                         
 -13   3   7         29.43          9.01         9.70 o                         
 -12   3   7         73.06         74.85        11.34 o                         
 -11   3   7         21.58         12.47         6.84 o                         
 -10   3   7         33.75         36.24         4.91 o                         
  -9   3   7        306.45        280.65        25.83 o                         
  -8   3   7        184.31        190.40        15.97 o                         
  -7   3   7         15.06         19.81         3.97 o                         
  -6   3   7         10.42         18.61         5.51 o                         
  -5   3   7         72.95         77.16         6.03 o                         
  -4   3   7         80.80         83.79        11.16 o                         
  -3   3   7        117.30        132.81        10.30 o                         
  -2   3   7         71.12         67.05         8.44 o                         
  -1   3   7        159.19        169.74        12.99 o                         
   0   3   7         56.06         59.83         4.61 o                         
   1   3   7        258.19        240.97        12.81 o                         
   2   3   7        227.58        237.68        17.73 o                         
   3   3   7          3.53         17.10         4.33 o                         
   4   3   7         47.33         58.78         7.81 o                         
   5   3   7         23.77         26.75         4.23 o                         
   6   3   7         18.66          4.93         7.38 o                         
   7   3   7          9.29         30.13         6.15 o                         
   8   3   7          3.47         -2.41         5.26 o                         
 -13   4   7         18.77         52.72        16.68 o                         
 -12   4   7         56.94         89.68        15.79 o                         
 -11   4   7         21.19         10.85         8.71 o                         
 -10   4   7         27.51         45.22         7.90 o                         
  -9   4   7         21.19         21.50         4.88 o                         
  -8   4   7         14.48         -1.47         5.96 o                         
  -7   4   7         19.08         23.23         4.58 o                         
  -6   4   7         61.43         56.79         8.87 o                         
  -5   4   7         26.40         41.01        14.23 o                         
  -4   4   7         17.92         24.89        11.82 o                         
  -3   4   7         81.95         84.71         8.48 o                         
  -2   4   7         15.15         21.20         5.25 o                         
  -1   4   7         25.09         25.76         5.51 o                         
   0   4   7        162.35        188.38        14.65 o                         
   1   4   7        191.27        196.42        15.60 o                         
   2   4   7         98.67        104.96         6.41 o                         
   3   4   7         37.37         45.32         8.88 o                         
   4   4   7         44.71         62.19         9.15 o                         
   5   4   7         16.92         26.28         5.20 o                         
   6   4   7         26.94         44.10         5.22 o                         
   7   4   7         34.34         42.37         9.19 o                         
 -11   5   7         10.32         27.33        10.45 o                         
 -10   5   7         19.21         53.06         9.69 o                         
  -9   5   7         18.39         19.15        19.47 o                         
  -8   5   7         57.36         67.23        15.96 o                         
  -7   5   7         94.07         93.08        25.85 o                         
  -6   5   7          4.36          3.66        23.09 o                         
  -5   5   7         14.69         12.08         7.71 o                         
  -4   5   7         21.68         18.36         4.77 o                         
  -3   5   7         70.83         72.27         5.48 o                         
  -2   5   7          7.73         10.82         8.16 o                         
  -1   5   7         24.80         17.11         7.82 o                         
   0   5   7         10.11         12.61         5.49 o                         
   1   5   7         27.71         27.11         6.42 o                         
   2   5   7         57.69         64.39         9.08 o                         
   3   5   7          0.61          9.71         5.43 o                         
   4   5   7         82.95        110.51        11.29 o                         
   5   5   7         10.05         -2.00         4.96 o                         
  -8   6   7          2.88          1.77        10.25 o                         
  -7   6   7         10.02        -12.59        12.59 o                         
  -6   6   7         34.30         56.93        16.88 o                         
  -5   6   7         29.75         53.04        11.82 o                         
  -4   6   7         59.41         63.22         9.64 o                         
  -3   6   7          1.25          2.88         5.55 o                         
  -2   6   7         53.17         64.52         9.27 o                         
  -1   6   7         17.33         11.40         6.73 o                         
   0   6   7          4.99          2.73         8.09 o                         
   1   6   7          6.23         13.22         9.87 o                         
   2   6   7          6.90         -1.82        14.95 o                         
  -7  -6   8          7.85         42.52        23.46 o                         
  -6  -6   8          8.41        -12.56        25.95 o                         
  -5  -6   8         20.11         25.80        22.84 o                         
  -3  -6   8         13.18        -19.80        19.80 o                         
  -2  -6   8         20.99         61.58        27.45 o                         
  -1  -6   8          6.83         -2.20        17.99 o                         
 -11  -5   8          8.83         73.41        33.45 o                         
 -10  -5   8         18.49         -2.40        26.46 o                         
  -9  -5   8         21.83        -16.30        21.88 o                         
  -8  -5   8         23.06         49.22        30.69 o                         
  -7  -5   8         47.14         42.43        23.43 o                         
  -6  -5   8         22.93         -2.75        19.14 o                         
  -5  -5   8         18.88         83.51        24.87 o                         
  -4  -5   8         68.15         47.60        17.59 o                         
  -3  -5   8         52.54         47.02        17.31 o                         
  -2  -5   8          9.68         38.90        23.97 o                         
  -1  -5   8          9.79         -8.11        18.59 o                         
   0  -5   8         41.18         48.30        20.31 o                         
   4  -5   8         35.42         50.20        16.64 o                         
 -13  -4   8         17.90         20.93        29.20 o                         
 -12  -4   8          6.93         12.40        25.26 o                         
 -11  -4   8         36.57         24.32        22.81 o                         
 -10  -4   8         70.21         64.91        15.74 o                         
  -9  -4   8          4.42          5.58        10.86 o                         
  -8  -4   8         97.60         74.20        13.56 o                         
  -7  -4   8        103.13        103.80        18.48 o                         
  -6  -4   8        221.78        195.70        24.68 o                         
  -5  -4   8         13.29          2.20         8.45 o                         
  -4  -4   8         18.51        -19.17        19.17 o                         
  -3  -4   8         59.34         66.81        17.29 o                         
  -2  -4   8         33.49         46.56        16.46 o                         
  -1  -4   8         62.03         53.78         9.61 o                         
   0  -4   8         56.38         57.15        18.70 o                         
   2  -4   8         31.89         39.01        13.06 o                         
   3  -4   8         60.83         88.55        13.78 o                         
   4  -4   8         51.27         67.55        16.50 o                         
   5  -4   8          8.23         -8.70         8.70 o                         
   6  -4   8         15.94         16.84        10.42 o                         
 -14  -3   8         24.92          6.30        32.56 o                         
 -13  -3   8          5.05          8.34        29.10 o                         
 -12  -3   8          9.13         51.60        26.69 o                         
 -11  -3   8          3.54          5.05         7.24 o                         
 -10  -3   8         16.18         14.55         5.86 o                         
  -9  -3   8         23.49          8.75         9.77 o                         
  -8  -3   8        114.85        106.43        11.06 o                         
  -7  -3   8         24.67         22.91        15.66 o                         
  -6  -3   8          8.04          8.14         6.79 o                         
  -5  -3   8        107.61        109.61         9.59 o                         
  -4  -3   8        268.97        260.29        17.93 o                         
  -3  -3   8        222.13        215.51        17.62 o                         
  -2  -3   8        172.64        164.36        41.08 o                         
  -1  -3   8         17.97         28.60        13.24 o                         
   0  -3   8          1.80         -3.91         4.06 o                         
   1  -3   8         22.05         42.49         6.13 o                         
   2  -3   8         53.70         62.31         9.08 o                         
   3  -3   8         26.75         25.58         5.11 o                         
   4  -3   8          3.28         -2.47         5.66 o                         
   5  -3   8          2.25         -4.86         5.31 o                         
   6  -3   8         14.45         -5.89         8.59 o                         
   7  -3   8          0.11        -11.25        11.25 o                         
 -15  -2   8         10.34         36.13        40.81 o                         
 -14  -2   8          6.70        -26.91        26.91 o                         
 -13  -2   8         35.00        -10.21        31.34 o                         
 -12  -2   8          9.27        -29.75        29.75 o                         
 -11  -2   8        101.38        147.99        50.95 o                         
 -10  -2   8        115.66        130.13        25.99 o                         
  -9  -2   8        225.52        212.41        43.57 o                         
  -8  -2   8        228.20        211.10        15.64 o                         
  -7  -2   8         19.93         12.49         4.63 o                         
  -6  -2   8         91.87         80.41         8.22 o                         
  -5  -2   8         18.83         16.33         4.08 o                         
  -4  -2   8        674.54        668.68        26.82 o                         
  -3  -2   8        175.50        187.92        19.53 o                         
  -2  -2   8        304.00        301.32        45.11 o                         
  -1  -2   8        166.06        163.55         8.03 o                         
   0  -2   8         40.55         30.63         6.42 o                         
   1  -2   8        237.77        219.52        14.59 o                         
   2  -2   8        154.26        137.90        18.14 o                         
   3  -2   8          9.45         -0.25         7.12 o                         
   4  -2   8         44.70         30.61         5.36 o                         
   5  -2   8          1.42         -0.98         6.11 o                         
   6  -2   8         59.61        101.40        21.48 o                         
   7  -2   8         31.13         28.95        12.32 o                         
   8  -2   8          1.39        -11.75        11.75 o                         
 -15  -1   8          1.23         66.63        42.48 o                         
 -14  -1   8          0.01        -27.77        27.77 o                         
 -13  -1   8        101.00         91.25        35.20 o                         
 -12  -1   8         41.53        117.68        32.79 o                         
 -11  -1   8         23.65         36.16         9.87 o                         
 -10  -1   8         74.99         96.39        16.67 o                         
  -9  -1   8         43.55         38.04         8.94 o                         
  -8  -1   8         67.98         53.64         6.32 o                         
  -7  -1   8        134.10        122.57        18.97 o                         
  -6  -1   8         71.23         76.56         6.60 o                         
  -5  -1   8        112.46        118.95        11.56 o                         
  -4  -1   8        175.91        177.37         7.11 o                         
  -3  -1   8          3.76          1.04         2.71 o                         
  -2  -1   8          4.45          8.13         2.36 o                         
  -1  -1   8         61.93         61.65         6.50 o                         
   0  -1   8         27.47         31.06         5.10 o                         
   1  -1   8        213.35        207.14        10.34 o                         
   2  -1   8         15.89         10.55         3.38 o                         
   3  -1   8         97.28        104.48        14.56 o                         
   4  -1   8        192.21        185.41        17.47 o                         
   5  -1   8        167.66        180.31        11.40 o                         
   6  -1   8         89.21        100.22        18.07 o                         
   7  -1   8         11.28         41.99        12.88 o                         
   8  -1   8         14.50         -1.53         9.20 o                         
 -16   0   8          1.05        -30.91        30.91 o                         
 -15   0   8          0.91        -38.69        38.69 o                         
 -14   0   8          1.79         -6.73         6.73 o                         
 -13   0   8          2.02         -6.67         6.67 o                         
 -12   0   8         36.66         37.56         5.06 o                         
 -11   0   8         94.09         78.90         8.48 o                         
 -10   0   8          5.08          2.88         3.26 o                         
  -9   0   8          2.20          0.86         3.58 o                         
  -8   0   8        177.18        188.83        21.29 o                         
  -7   0   8          5.38          4.14         3.45 o                         
  -6   0   8          2.31          1.89         2.93 o                         
  -5   0   8        382.94        390.70        13.07 o                         
  -4   0   8        188.46        198.57         7.33 o                         
  -3   0   8         55.43         57.99         4.22 o                         
  -2   0   8          3.84          4.82         3.55 o                         
  -1   0   8          1.54          4.54         2.82 o                         
   0   0   8        506.42        550.53        19.46 o                         
   1   0   8          0.29         -0.13         4.62 o                         
   2   0   8        325.01        318.14        13.36 o                         
   3   0   8         50.12         57.50         6.23 o                         
   4   0   8        211.60        203.38        16.90 o                         
   5   0   8          2.72         -3.42        11.47 o                         
   6   0   8          0.21         10.50        11.78 o                         
   7   0   8        114.57        142.83        31.22 o                         
   8   0   8         11.75         25.15        10.25 o                         
   9   0   8          3.54          4.45         9.88 o                         
 -15   1   8          1.24          3.92         7.88 o                         
 -14   1   8          0.01         -6.00         6.00 o                         
 -13   1   8        101.12        121.13        20.58 o                         
 -12   1   8         41.48         38.35         6.06 o                         
 -11   1   8         23.65         30.23         5.03 o                         
 -10   1   8         75.05         85.54         9.51 o                         
  -9   1   8         43.72         46.82         5.15 o                         
  -8   1   8         67.89         77.21         5.87 o                         
  -7   1   8        134.13        130.36         7.07 o                         
  -6   1   8         71.25         65.85         5.74 o                         
  -5   1   8        112.73        106.89        10.54 o                         
  -4   1   8        175.75        166.15         8.81 o                         
  -3   1   8          3.79         -2.22         4.89 o                         
  -2   1   8          4.44         -0.17         4.97 o                         
  -1   1   8         61.75         55.63        12.38 o                         
   0   1   8         27.45         31.78         4.67 o                         
   1   1   8        213.62        205.93         9.24 o                         
   2   1   8         15.91         10.32         5.55 o                         
   3   1   8         97.10         87.25        11.79 o                         
   4   1   8        192.07        186.84        26.45 o                         
   5   1   8        167.88        157.09        21.98 o                         
   6   1   8         89.10         68.54        12.33 o                         
   7   1   8         11.30         16.88        10.96 o                         
   8   1   8         14.49          0.76         8.29 o                         
   9   1   8         31.05         60.86        18.84 o                         
 -15   2   8         10.33         -8.25         8.25 o                         
 -14   2   8          6.71         29.64         8.99 o                         
 -13   2   8         35.07         44.75        12.02 o                         
 -12   2   8          9.28         12.94         4.58 o                         
 -11   2   8        101.29         94.98         9.94 o                         
 -10   2   8        115.45        116.40        17.73 o                         
  -9   2   8        225.80        238.20        29.34 o                         
  -8   2   8        228.13        236.40        17.73 o                         
  -7   2   8         19.91         10.28         8.37 o                         
  -6   2   8         91.77         85.69         5.83 o                         
  -5   2   8         18.85         15.36         5.94 o                         
  -4   2   8        674.43        651.07        29.21 o                         
  -3   2   8        175.59        175.91         9.39 o                         
  -2   2   8        304.30        265.39        15.17 o                         
  -1   2   8        166.01        125.33         8.29 o                         
   0   2   8         40.51         29.98        13.54 o                         
   1   2   8        237.78        235.08        30.51 o                         
   2   2   8        154.29        149.42         8.95 o                         
   3   2   8          9.43         12.10         5.44 o                         
   4   2   8         44.67         45.78         9.35 o                         
   5   2   8          1.41         -5.98         6.80 o                         
   6   2   8         59.60         82.73        17.26 o                         
   7   2   8         31.09         45.79         7.07 o                         
   8   2   8          1.38          8.45         7.12 o                         
 -14   3   8         24.92         28.50        12.40 o                         
 -13   3   8          5.06         -3.37         8.09 o                         
 -12   3   8          9.17         12.07         7.58 o                         
 -11   3   8          3.56         12.28         5.36 o                         
 -10   3   8         16.22          6.38         6.83 o                         
  -9   3   8         23.56         27.74         4.87 o                         
  -8   3   8        114.85        113.04         9.53 o                         
  -7   3   8         24.73         30.42         4.79 o                         
  -6   3   8          8.02         14.10         8.80 o                         
  -5   3   8        107.68         85.23        12.11 o                         
  -4   3   8        269.04        244.71        26.65 o                         
  -3   3   8        222.00        243.33        27.21 o                         
  -2   3   8        172.61        165.61        13.79 o                         
  -1   3   8         17.97         19.94         3.95 o                         
   0   3   8          1.83         -4.30         4.30 o                         
   1   3   8         22.07         25.97         6.77 o                         
   2   3   8         53.69         49.88         7.09 o                         
   3   3   8         26.73         26.91         9.28 o                         
   4   3   8          3.31          5.43         8.09 o                         
   5   3   8          2.27         -1.35         4.45 o                         
   6   3   8         14.46         22.00         7.54 o                         
   7   3   8          0.11         -6.12         6.12 o                         
 -13   4   8         17.87          2.40         9.01 o                         
 -12   4   8          6.92         15.84        19.37 o                         
 -11   4   8         36.58         57.72        21.04 o                         
 -10   4   8         70.26         71.30         9.29 o                         
  -9   4   8          4.39          5.92         4.32 o                         
  -8   4   8         97.61        106.77         6.55 o                         
  -7   4   8        103.32        120.02         7.40 o                         
  -6   4   8        221.47        239.72        16.03 o                         
  -5   4   8         13.25         24.83         7.91 o                         
  -4   4   8         18.55         42.51         8.46 o                         
  -3   4   8         59.34         67.71         6.73 o                         
  -2   4   8         33.51         30.62         4.68 o                         
  -1   4   8         62.01         71.17         6.03 o                         
   0   4   8         56.40         72.05         5.43 o                         
   1   4   8         16.72         27.48        10.32 o                         
   2   4   8         31.96         41.11         4.99 o                         
   3   4   8         60.94         71.72         9.31 o                         
   4   4   8         51.30         50.61         6.92 o                         
   5   4   8          8.22          3.26         6.13 o                         
   6   4   8         15.97         33.54         6.41 o                         
 -11   5   8          8.83         -0.87        10.84 o                         
 -10   5   8         18.45         42.39        11.88 o                         
  -9   5   8         21.81         33.34         8.01 o                         
  -8   5   8         23.09         38.40         9.49 o                         
  -7   5   8         47.15         50.94         9.80 o                         
  -6   5   8         22.85         29.81        10.12 o                         
  -5   5   8         18.83         17.38         8.88 o                         
  -4   5   8         68.29         86.66        11.78 o                         
  -3   5   8         52.46         59.51         9.35 o                         
  -2   5   8          9.73          9.60        10.27 o                         
  -1   5   8          9.79         12.05         5.91 o                         
   0   5   8         41.11         42.47        18.62 o                         
   1   5   8          0.17         -0.83         7.52 o                         
   2   5   8         14.33         12.81         9.18 o                         
   3   5   8         65.19        110.14        25.89 o                         
   4   5   8         35.38         43.05        10.78 o                         
  -7   6   8          7.84         15.52        11.45 o                         
  -6   6   8          8.41        -11.91        11.91 o                         
  -5   6   8         20.15         11.35        15.01 o                         
  -4   6   8          2.29         25.18        14.35 o                         
  -3   6   8         13.19         70.34        25.45 o                         
  -2   6   8         20.91          1.96         7.28 o                         
  -1   6   8          6.81         23.14         9.39 o                         
   0   6   8         14.09          8.66         8.41 o                         
   1   6   8          7.08          0.15         6.92 o                         
  -7  -6   9         61.92         72.19        29.36 o                         
  -6  -6   9          0.71         -3.33        22.42 o                         
  -5  -6   9         21.25         33.58        24.06 o                         
  -4  -6   9         25.07        -10.76        22.11 o                         
  -3  -6   9         16.16         28.14        23.18 o                         
  -2  -6   9         21.62          5.68        19.26 o                         
 -11  -5   9          6.63        -26.65        26.65 o                         
 -10  -5   9          6.72         83.86        37.30 o                         
  -9  -5   9         12.18         46.03        27.85 o                         
  -8  -5   9          2.72         16.75        24.58 o                         
  -7  -5   9         10.84          3.02        23.58 o                         
  -6  -5   9          0.82        -24.57        24.57 o                         
  -5  -5   9         55.78         12.88        21.96 o                         
  -4  -5   9          5.73          3.02        18.76 o                         
  -3  -5   9         12.97         22.78        17.25 o                         
  -2  -5   9         14.78         27.26        19.49 o                         
  -1  -5   9          7.21        -13.36        17.27 o                         
   2  -5   9         19.65         20.86        12.31 o                         
 -12  -4   9          3.72        -25.10        37.40 o                         
 -11  -4   9         22.51         35.66        23.49 o                         
 -10  -4   9         20.42          5.06        27.39 o                         
  -9  -4   9         16.70         39.16        11.05 o                         
  -8  -4   9         27.80         27.12        13.41 o                         
  -7  -4   9         16.51         11.47        14.93 o                         
  -6  -4   9         35.15         71.35        19.24 o                         
  -5  -4   9        104.97         68.91        18.29 o                         
  -4  -4   9          7.64         74.68        20.57 o                         
  -3  -4   9         47.63         52.11        18.03 o                         
  -2  -4   9         13.37         -5.91        15.25 o                         
  -1  -4   9         21.37          3.63        15.73 o                         
   0  -4   9         52.06         48.74        12.56 o                         
   1  -4   9         51.93         87.22        13.32 o                         
   2  -4   9         10.81         31.36        10.71 o                         
   3  -4   9         23.27         28.06         8.83 o                         
   4  -4   9          1.84          3.35        12.37 o                         
   5  -4   9          1.71         -9.36         9.36 o                         
 -14  -3   9         79.49        104.68        39.03 o                         
 -13  -3   9        108.04        105.72        35.21 o                         
 -12  -3   9         19.22        151.64        40.67 o                         
 -11  -3   9          0.03         -0.04         5.92 o                         
 -10  -3   9         11.49          7.89        18.24 o                         
  -9  -3   9         75.16         90.17        36.61 o                         
  -8  -3   9         94.01         91.65        10.07 o                         
  -7  -3   9         46.47         38.81        12.85 o                         
  -6  -3   9        383.69        366.90        57.95 o                         
  -5  -3   9        167.55        165.60        15.81 o                         
  -4  -3   9       1205.77       1169.58       129.38 o                         
  -3  -3   9        248.50        246.25        31.02 o                         
  -2  -3   9         33.34         45.88         6.85 o                         
  -1  -3   9        404.90        463.90        45.82 o                         
   0  -3   9        308.31        362.35        37.24 o                         
   1  -3   9        161.00        190.27        11.04 o                         
   2  -3   9         13.46         17.45         5.17 o                         
   3  -3   9          0.93          7.28        12.13 o                         
   4  -3   9         32.79         20.92        10.77 o                         
   5  -3   9         23.56         30.70        10.37 o                         
   6  -3   9         17.89         46.15        18.57 o                         
 -15  -2   9          7.53        -30.80        30.80 o                         
 -14  -2   9         27.61         26.45        37.85 o                         
 -13  -2   9          1.69         -2.73        27.75 o                         
 -11  -2   9         62.04         61.43        23.17 o                         
 -10  -2   9         95.61         98.96        10.73 o                         
  -9  -2   9         35.15         41.49        14.24 o                         
  -8  -2   9         17.23         15.77         6.95 o                         
  -7  -2   9        128.96        115.29         9.00 o                         
  -6  -2   9          4.23          9.29         3.66 o                         
  -5  -2   9        470.35        443.44        43.83 o                         
  -4  -2   9        184.16        175.36         9.07 o                         
  -3  -2   9        265.77        191.15        21.95 o                         
  -2  -2   9        192.52        181.73        27.12 o                         
  -1  -2   9        170.72        168.65        11.84 o                         
   0  -2   9        138.56        126.65         9.39 o                         
   1  -2   9         85.82         82.27         9.48 o                         
   2  -2   9         91.46         91.11         9.70 o                         
   3  -2   9         72.60         84.56        23.41 o                         
   4  -2   9          7.57         26.39         9.29 o                         
   5  -2   9         32.06         37.74        17.96 o                         
   6  -2   9         13.68         15.92        12.34 o                         
   7  -2   9          1.66         -9.84        11.77 o                         
 -15  -1   9          0.19        -38.86        38.86 o                         
 -14  -1   9          4.31         46.60        30.64 o                         
 -13  -1   9         38.17        -27.02        27.02 o                         
 -11  -1   9          5.39         -2.92         8.36 o                         
 -10  -1   9         53.71         41.47         8.82 o                         
  -9  -1   9        143.98        122.80        32.96 o                         
  -8  -1   9        275.32        261.31        55.57 o                         
  -7  -1   9         26.12         29.77         6.34 o                         
  -6  -1   9        107.14         95.09        12.72 o                         
  -5  -1   9         26.33         26.55         5.57 o                         
  -4  -1   9         97.05        108.31         6.20 o                         
  -3  -1   9         63.10         60.64         3.82 o                         
  -2  -1   9        136.96        131.73         6.80 o                         
  -1  -1   9          8.40          2.43         3.48 o                         
   0  -1   9         37.53         34.40         6.13 o                         
   1  -1   9          5.00          1.56         3.45 o                         
   2  -1   9         93.16         95.65         9.58 o                         
   3  -1   9         45.50         47.38         8.08 o                         
   4  -1   9         51.94         62.56         5.69 o                         
   5  -1   9         43.86         49.79         7.44 o                         
   6  -1   9         12.18         18.35         9.62 o                         
   7  -1   9          9.20         19.20        10.57 o                         
   8  -1   9          0.04         -9.11         9.11 o                         
 -16   0   9          0.48        -32.07        32.07 o                         
 -15   0   9          6.39          6.78         8.51 o                         
 -14   0   9         86.93         87.40        19.19 o                         
 -13   0   9         85.71         86.75        15.22 o                         
 -12   0   9         12.00         15.63         5.09 o                         
 -11   0   9        324.23        309.04        24.74 o                         
 -10   0   9          8.90         14.06         4.22 o                         
  -9   0   9          2.09         -0.04         4.08 o                         
  -8   0   9         74.63         72.83         4.84 o                         
  -7   0   9         29.74         28.64         3.57 o                         
  -6   0   9          1.34         -0.54         5.00 o                         
  -5   0   9          4.13          5.18         3.53 o                         
  -4   0   9         38.38         32.83         4.02 o                         
  -3   0   9        128.58        147.23        10.31 o                         
  -2   0   9        161.99        178.08        14.61 o                         
  -1   0   9          0.29         -3.03         3.03 o                         
   0   0   9          2.29          1.15         3.81 o                         
   1   0   9         37.51         33.99         3.77 o                         
   2   0   9         82.32         71.99         7.56 o                         
   3   0   9          0.95          6.88         5.17 o                         
   4   0   9         11.41         24.68        24.64 o                         
   5   0   9         33.32         28.60         8.85 o                         
   6   0   9         45.63         40.11        11.88 o                         
   7   0   9          0.01         16.39        12.77 o                         
   8   0   9          1.56         15.42        10.29 o                         
 -15   1   9          0.19         -7.53         7.53 o                         
 -14   1   9          4.30          0.32         5.91 o                         
 -13   1   9         38.25         32.68         6.84 o                         
 -12   1   9          2.81         -0.36         6.06 o                         
 -11   1   9          5.39         11.08         4.57 o                         
 -10   1   9         53.74         58.95        10.11 o                         
  -9   1   9        143.87        148.16        12.20 o                         
  -8   1   9        275.55        254.56        19.90 o                         
  -7   1   9         26.07         27.66         4.01 o                         
  -6   1   9        107.32         96.74         7.24 o                         
  -5   1   9         26.39         34.77         5.72 o                         
  -4   1   9         97.00         86.70         6.61 o                         
  -3   1   9         63.04         61.53        11.57 o                         
  -2   1   9        136.84        129.57        11.47 o                         
  -1   1   9          8.44          5.00         6.09 o                         
   0   1   9         37.55         24.53         4.33 o                         
   1   1   9          4.97         -2.73         7.15 o                         
   2   1   9         93.11         99.46        10.05 o                         
   3   1   9         45.49         37.21         9.03 o                         
   4   1   9         51.83         46.69         7.43 o                         
   5   1   9         43.84         27.63         8.15 o                         
   6   1   9         12.15         10.28         8.89 o                         
   7   1   9          9.19         15.53        13.23 o                         
   8   1   9          0.04         -0.01         8.94 o                         
 -15   2   9          7.54         -5.13         7.33 o                         
 -14   2   9         27.66         32.31         8.55 o                         
 -13   2   9          1.72         -5.05         5.05 o                         
 -12   2   9         31.40         37.69        16.14 o                         
 -11   2   9         62.14         61.87        12.99 o                         
 -10   2   9         95.58        115.72        10.99 o                         
  -9   2   9         35.16         29.03         5.43 o                         
  -8   2   9         17.26         19.09         5.13 o                         
  -7   2   9        128.90        130.35        10.31 o                         
  -6   2   9          4.23          9.80         7.72 o                         
  -5   2   9        470.28        470.73        33.92 o                         
  -4   2   9        184.10        194.62        26.86 o                         
  -3   2   9        266.00        268.62        16.42 o                         
  -2   2   9        192.42        197.09        15.74 o                         
  -1   2   9        170.69        180.39        14.65 o                         
   0   2   9        138.46        133.63        10.86 o                         
   1   2   9         85.94         88.49        12.56 o                         
   2   2   9         91.58         79.21        14.02 o                         
   3   2   9         72.60         62.53        18.39 o                         
   4   2   9          7.59         -0.12         5.33 o                         
   5   2   9         32.04         38.53         8.46 o                         
   6   2   9         13.70        -12.52        12.52 o                         
   7   2   9          1.65         -7.07         8.06 o                         
 -14   3   9         79.39        126.47        37.85 o                         
 -13   3   9        108.14        152.75        24.40 o                         
 -12   3   9         19.20         -3.67         8.58 o                         
 -11   3   9          0.03         -1.17         6.43 o                         
 -10   3   9         11.55         21.73         5.22 o                         
  -9   3   9         75.04         72.98         5.39 o                         
  -8   3   9         94.12         98.41         7.73 o                         
  -7   3   9         46.40         48.33        15.49 o                         
  -6   3   9        384.03        413.00        58.40 o                         
  -5   3   9        167.86        217.13        32.10 o                         
  -4   3   9       1205.17       1084.07       151.72 o                         
  -3   3   9        248.54        226.59        28.40 o                         
  -2   3   9         33.31         36.75        29.51 o                         
  -1   3   9        404.96        381.95        35.24 o                         
   0   3   9        308.35        293.61        19.85 o                         
   1   3   9        161.01        194.88        12.65 o                         
   2   3   9         13.46         17.95         4.52 o                         
   3   3   9          0.92          2.60         7.87 o                         
   4   3   9         32.81         37.64         6.47 o                         
   5   3   9         23.59         33.78        14.65 o                         
   6   3   9         17.89         11.27        13.40 o                         
 -13   4   9         13.65         13.61         8.90 o                         
 -12   4   9          3.72         43.04        18.29 o                         
 -11   4   9         22.49         26.89         7.95 o                         
 -10   4   9         20.37         25.07         9.73 o                         
  -9   4   9         16.74         23.13         9.48 o                         
  -8   4   9         27.81         29.49         6.07 o                         
  -7   4   9         16.48         12.72         8.53 o                         
  -6   4   9         35.20         41.90        11.28 o                         
  -5   4   9        104.85         70.46        10.93 o                         
  -4   4   9          7.68         22.57        13.12 o                         
  -3   4   9         47.75         53.09        12.45 o                         
  -2   4   9         13.36         15.07        11.13 o                         
  -1   4   9         21.33         16.90        10.80 o                         
   0   4   9         51.99         53.06        10.67 o                         
   1   4   9         52.00         61.19         7.00 o                         
   2   4   9         10.81          7.30        10.56 o                         
   3   4   9         23.25         31.39         5.79 o                         
   4   4   9          1.83         -2.09         5.61 o                         
   5   4   9          1.70         -3.10        23.13 o                         
 -11   5   9          6.66         -9.06         9.06 o                         
 -10   5   9          6.75          7.68        10.36 o                         
  -9   5   9         12.18          8.25        11.72 o                         
  -8   5   9          2.70         -9.76         9.76 o                         
  -7   5   9         10.87         31.30        11.86 o                         
  -6   5   9          0.81        -11.34        11.34 o                         
  -5   5   9         55.72         54.13        15.28 o                         
  -4   5   9          5.76         14.13        15.44 o                         
  -3   5   9         13.02          8.68        11.61 o                         
  -2   5   9         14.80          4.81        32.18 o                         
  -1   5   9          7.20        -14.23        29.58 o                         
   0   5   9         34.53         50.40         9.52 o                         
   1   5   9          7.14          0.04         6.65 o                         
   2   5   9         19.64        -10.31        31.34 o                         
   3   5   9         16.34         34.16        12.40 o                         
  -6   6   9          0.71          9.91        14.53 o                         
  -5   6   9         21.30         44.66        20.08 o                         
  -4   6   9         25.03         16.91        13.67 o                         
  -3   6   9         16.18         21.17        14.01 o                         
  -2   6   9         21.58         13.44        14.39 o                         
 -10  -5  10         39.16         69.16        29.68 o                         
  -9  -5  10         64.70         24.92        23.75 o                         
  -8  -5  10         20.53         -5.91        25.59 o                         
  -6  -5  10          5.42          6.35        24.78 o                         
  -5  -5  10          2.12         36.60        22.54 o                         
  -4  -5  10          6.36        -23.10        23.10 o                         
  -3  -5  10         15.46         63.37        21.48 o                         
  -2  -5  10         52.75         64.74        20.83 o                         
   0  -5  10          6.89         45.11        17.17 o                         
   1  -5  10         26.83         24.50        14.01 o                         
 -12  -4  10         61.55        150.38        49.14 o                         
 -11  -4  10          6.32         -6.68        30.84 o                         
 -10  -4  10         47.75         45.57        25.50 o                         
  -9  -4  10         76.56         76.85        32.55 o                         
  -8  -4  10         85.93         72.57        31.11 o                         
  -7  -4  10         27.42         78.60        27.30 o                         
  -6  -4  10         79.48        140.03        33.41 o                         
  -5  -4  10         24.78         42.90        23.31 o                         
  -4  -4  10         14.06         39.02        21.11 o                         
  -3  -4  10         21.51        -17.87        17.87 o                         
  -2  -4  10         15.20         15.43         7.06 o                         
  -1  -4  10          8.44         -0.92         7.31 o                         
   0  -4  10         32.14         42.53        11.21 o                         
   1  -4  10         75.67        148.29        31.43 o                         
   2  -4  10         76.17        143.76        24.12 o                         
   3  -4  10          5.43         -2.77        10.35 o                         
 -14  -3  10          3.97         68.13        33.99 o                         
 -13  -3  10         19.26         24.32        36.48 o                         
 -12  -3  10          5.56         -1.71        28.98 o                         
 -11  -3  10          4.06        -10.60        26.72 o                         
 -10  -3  10         11.31         -0.53         5.44 o                         
  -9  -3  10         25.77         -0.61        15.55 o                         
  -8  -3  10          8.30         -1.22         8.15 o                         
  -7  -3  10         67.40         57.24         7.13 o                         
  -6  -3  10          0.98          9.11        11.78 o                         
  -5  -3  10         29.31         27.82         6.48 o                         
  -4  -3  10         26.86         41.02        13.02 o                         
  -3  -3  10         21.34         23.97         9.64 o                         
  -2  -3  10         44.85         34.37         6.60 o                         
  -1  -3  10         65.43         76.16         9.83 o                         
   0  -3  10         12.52         35.61        11.10 o                         
   1  -3  10         12.83         10.94         5.53 o                         
   2  -3  10          1.79         -5.39         6.85 o                         
   3  -3  10          5.80         -5.39         7.72 o                         
   4  -3  10          2.78         -5.10         8.99 o                         
 -15  -2  10          3.34         21.41        36.15 o                         
 -14  -2  10          4.66        -35.41        35.41 o                         
 -13  -2  10         10.76        -28.37        28.37 o                         
 -12  -2  10          6.55        -25.28        25.28 o                         
 -11  -2  10         22.23         19.43        10.14 o                         
 -10  -2  10         42.27         34.70        12.15 o                         
  -9  -2  10         83.49         60.79        10.09 o                         
  -8  -2  10        111.99         91.15        11.19 o                         
  -7  -2  10         44.25         41.89         5.39 o                         
  -6  -2  10        234.67        193.87        31.60 o                         
  -5  -2  10         81.52         77.48        14.25 o                         
  -4  -2  10          1.07         -1.77         4.02 o                         
  -3  -2  10         82.53         76.32        32.16 o                         
  -2  -2  10         93.67         79.35        14.57 o                         
  -1  -2  10        215.26        243.10        23.62 o                         
   0  -2  10          3.16         -7.97         9.60 o                         
   1  -2  10         14.96         16.36         7.34 o                         
   2  -2  10         16.01          5.99         6.49 o                         
   3  -2  10         24.85         25.08        10.11 o                         
   4  -2  10         79.83        119.46        25.80 o                         
   5  -2  10         44.08         21.90        13.92 o                         
   6  -2  10          3.55         -1.32         9.73 o                         
 -15  -1  10          7.45         -6.21        50.89 o                         
 -14  -1  10         19.13        -41.50        41.50 o                         
 -13  -1  10        121.48         19.33        30.00 o                         
 -12  -1  10         85.72         67.42        14.26 o                         
 -11  -1  10        229.51        230.31        21.06 o                         
 -10  -1  10        141.30        154.02        14.56 o                         
  -9  -1  10        501.42        567.30        52.60 o                         
  -8  -1  10         22.55         14.90         4.31 o                         
  -7  -1  10         28.93         32.64         4.72 o                         
  -6  -1  10        191.61        192.78        20.84 o                         
  -5  -1  10         10.58          3.82         3.33 o                         
  -4  -1  10          0.18         -0.12         3.99 o                         
  -3  -1  10         26.18         32.14         6.83 o                         
  -2  -1  10         65.16         67.85         4.69 o                         
  -1  -1  10         48.76         47.39         5.31 o                         
   0  -1  10        117.06        115.57        10.11 o                         
   1  -1  10         78.82         73.29         8.83 o                         
   2  -1  10         24.37         21.39         5.38 o                         
   3  -1  10         60.94         49.65         9.21 o                         
   4  -1  10         31.62         42.61         7.41 o                         
   5  -1  10          2.15         -7.38         7.38 o                         
   6  -1  10         16.38         20.44        10.56 o                         
 -14   0  10          6.04          3.49         7.78 o                         
 -13   0  10         58.02         54.55        14.91 o                         
 -12   0  10        146.28        158.19        10.57 o                         
 -11   0  10         23.42         27.69         7.80 o                         
 -10   0  10          0.02         -2.38         6.67 o                         
  -9   0  10         62.24         57.29         6.63 o                         
  -8   0  10          1.14          0.79         4.93 o                         
  -7   0  10        131.43        137.25         9.38 o                         
  -6   0  10          1.13         -0.52         3.43 o                         
  -5   0  10        175.41        201.96        12.58 o                         
  -4   0  10         17.75         13.97         3.51 o                         
  -3   0  10        135.41        143.21        14.01 o                         
  -2   0  10          2.08         -2.64         3.46 o                         
  -1   0  10         70.94         72.61         4.64 o                         
   0   0  10         90.55         86.64         7.99 o                         
   1   0  10         14.05         16.16         3.73 o                         
   2   0  10         10.33         14.51         8.38 o                         
   3   0  10         35.47         36.57         4.41 o                         
   4   0  10         43.09         47.83         6.92 o                         
   5   0  10          3.00         13.05        10.16 o                         
   7   0  10         18.87         38.62        13.17 o                         
 -15   1  10          7.44         -1.49         8.99 o                         
 -14   1  10         19.08          4.14         6.65 o                         
 -13   1  10        121.59        112.34        16.37 o                         
 -12   1  10         85.80         76.60         9.81 o                         
 -11   1  10        229.22        259.95        15.67 o                         
 -10   1  10        141.43        153.26        13.04 o                         
  -9   1  10        501.47        492.84        44.89 o                         
  -8   1  10         22.48         22.01         4.17 o                         
  -7   1  10         29.05         23.66         4.80 o                         
  -6   1  10        191.59        193.77        15.47 o                         
  -5   1  10         10.59         11.04        12.42 o                         
  -4   1  10          0.18         -2.15         5.06 o                         
  -3   1  10         26.13         22.85         4.95 o                         
  -2   1  10         65.28         58.04         6.63 o                         
  -1   1  10         48.81         41.75         6.15 o                         
   0   1  10        117.10        115.80        26.59 o                         
   1   1  10         78.76         62.81         7.18 o                         
   2   1  10         24.36         29.31         4.20 o                         
   3   1  10         60.96         66.15        11.17 o                         
   4   1  10         31.62          8.00        16.81 o                         
   5   1  10          2.16         -6.92         6.92 o                         
   6   1  10         16.33         31.61        12.47 o                         
 -15   2  10          3.34         14.66         8.19 o                         
 -14   2  10          4.67         18.22        11.90 o                         
 -13   2  10         10.71         29.72         9.02 o                         
 -12   2  10          6.52          8.80         8.09 o                         
 -11   2  10         22.19         28.10         5.71 o                         
 -10   2  10         42.22         45.83         5.71 o                         
  -9   2  10         83.63         84.11         9.11 o                         
  -8   2  10        111.74        113.28        16.55 o                         
  -7   2  10         44.10         34.65         9.08 o                         
  -6   2  10        234.71        231.57        23.66 o                         
  -5   2  10         81.49         73.64         8.30 o                         
  -4   2  10          1.07         -6.64        11.75 o                         
  -3   2  10         82.51         82.95         8.49 o                         
  -2   2  10         93.58         95.22        19.72 o                         
  -1   2  10        215.12        196.91        19.28 o                         
   0   2  10          3.19         -7.28         7.28 o                         
   1   2  10         15.03         24.06        11.65 o                         
   2   2  10         15.99         22.01        11.83 o                         
   3   2  10         24.84         56.08        12.77 o                         
   4   2  10         79.92         81.64        13.45 o                         
   5   2  10         44.06         42.69         9.90 o                         
   6   2  10          3.55         12.15        18.13 o                         
 -14   3  10          3.95         -1.41         7.15 o                         
 -13   3  10         19.23         15.33        12.83 o                         
 -12   3  10          5.57         12.50         9.86 o                         
 -11   3  10          4.03         13.82        11.25 o                         
 -10   3  10         11.39         19.33         6.63 o                         
  -9   3  10         25.79         10.96         8.63 o                         
  -8   3  10          8.22          0.01         8.10 o                         
  -7   3  10         67.49         79.43        12.95 o                         
  -6   3  10          0.99          2.34         9.16 o                         
  -5   3  10         29.34         34.53         9.26 o                         
  -4   3  10         26.80          0.76         6.67 o                         
  -3   3  10         21.29         14.58         6.42 o                         
  -2   3  10         44.91         42.34        14.77 o                         
  -1   3  10         65.36         66.45         7.94 o                         
   0   3  10         12.56          2.38         6.74 o                         
   1   3  10         12.85         28.36         7.06 o                         
   2   3  10          1.79          5.55        12.00 o                         
   3   3  10          5.79         -5.76        19.53 o                         
   4   3  10          2.79         17.76        16.38 o                         
   5   3  10          3.97         16.79         8.21 o                         
 -12   4  10         61.57         63.16        18.34 o                         
 -11   4  10          6.29         31.11        10.64 o                         
 -10   4  10         47.75         68.65        16.86 o                         
  -9   4  10         76.54        145.40        31.23 o                         
  -8   4  10         85.91         93.86        21.29 o                         
  -7   4  10         27.48         57.32        13.15 o                         
  -6   4  10         79.38         71.36        16.04 o                         
  -5   4  10         24.78         12.84         9.99 o                         
  -4   4  10         14.15          9.31         9.57 o                         
  -3   4  10         21.48          9.71        11.63 o                         
  -2   4  10         15.18         -0.11        11.18 o                         
  -1   4  10          8.47          9.23        11.95 o                         
   0   4  10         32.14         29.49         8.10 o                         
   1   4  10         75.67         66.15        16.02 o                         
   2   4  10         76.23         93.43        26.42 o                         
   3   4  10          5.44          4.95         5.43 o                         
   4   4  10          2.20         -9.36         9.36 o                         
  -9   5  10         64.71         89.72        30.53 o                         
  -8   5  10         20.57         12.05        12.22 o                         
  -7   5  10          3.44         -6.90         9.75 o                         
  -6   5  10          5.39         38.52        11.72 o                         
  -5   5  10          2.11         -7.42        13.02 o                         
  -4   5  10          6.36         26.03        12.15 o                         
  -3   5  10         15.40         81.36        17.85 o                         
  -2   5  10         52.78         28.04        11.66 o                         
  -1   5  10         19.56         51.59        12.57 o                         
   0   5  10          6.88         30.82        10.08 o                         
   1   5  10         26.76         29.19         9.97 o                         
  -9  -5  11          7.24        -10.45        23.56 o                         
  -8  -5  11          7.70         -9.93        28.98 o                         
  -7  -5  11         28.31         53.22        26.79 o                         
  -6  -5  11          0.37         17.20        26.62 o                         
  -5  -5  11         12.41        -22.59        22.59 o                         
  -4  -5  11          8.96         24.47        23.52 o                         
  -3  -5  11          8.91         -3.03        14.81 o                         
  -2  -5  11         15.88         60.26        19.59 o                         
  -1  -5  11         26.12         36.36        14.24 o                         
 -12  -4  11         16.46        -14.48        28.99 o                         
 -11  -4  11         61.44         54.59        32.28 o                         
 -10  -4  11         21.90          7.16        18.32 o                         
  -9  -4  11         41.44         56.78        10.84 o                         
  -8  -4  11         75.77         82.69        18.74 o                         
  -7  -4  11         91.20        117.14        23.21 o                         
  -6  -4  11        149.34        123.69        51.78 o                         
  -5  -4  11        155.05        196.52        82.50 o                         
  -4  -4  11         68.09         85.40        14.64 o                         
  -3  -4  11          4.55         -4.22         7.35 o                         
  -2  -4  11          3.62         -6.10         7.71 o                         
  -1  -4  11          4.81          2.99         9.46 o                         
   0  -4  11          1.36         -3.92         7.50 o                         
   1  -4  11         12.71         22.02        12.64 o                         
   2  -4  11          6.30        -10.02        10.02 o                         
 -13  -3  11         10.37         29.70        29.16 o                         
 -12  -3  11         12.83        -37.10        37.10 o                         
 -11  -3  11          7.23         66.88        29.51 o                         
 -10  -3  11         41.38         48.76        22.43 o                         
  -9  -3  11         54.46         70.75        24.57 o                         
  -8  -3  11         60.15         37.87        20.27 o                         
  -7  -3  11         16.35         29.10         5.51 o                         
  -6  -3  11         95.65        108.69        19.24 o                         
  -5  -3  11         87.64         94.73        18.79 o                         
  -4  -3  11        205.60        264.84        16.53 o                         
  -3  -3  11          2.84          4.55        32.05 o                         
  -2  -3  11         19.89         28.27        20.84 o                         
  -1  -3  11         19.40          0.85        24.08 o                         
   0  -3  11         12.64         28.66         8.06 o                         
   1  -3  11         15.80         10.40         9.30 o                         
   2  -3  11          1.22         -8.63         9.81 o                         
   3  -3  11          5.57          0.98        10.64 o                         
 -14  -2  11         17.58         73.76        41.31 o                         
 -13  -2  11          2.72         26.63        33.05 o                         
 -12  -2  11          0.65        -30.32        30.32 o                         
 -11  -2  11         39.63         48.55        29.74 o                         
 -10  -2  11        261.80        255.01        38.54 o                         
  -9  -2  11         11.40          6.11         6.46 o                         
  -8  -2  11          7.46         10.89         5.76 o                         
  -7  -2  11        176.26        178.67        34.62 o                         
  -6  -2  11         13.38         11.10        15.96 o                         
  -5  -2  11         54.29         55.55         6.62 o                         
  -4  -2  11         22.23         39.32         6.53 o                         
  -3  -2  11         54.05         54.72         7.92 o                         
  -2  -2  11         57.19         46.75         8.36 o                         
  -1  -2  11         28.38         25.85         5.90 o                         
   0  -2  11         47.65         64.90         5.86 o                         
   1  -2  11         53.48         85.23        15.52 o                         
   2  -2  11          0.62         -6.51         6.51 o                         
   3  -2  11         13.55          1.54         7.05 o                         
   4  -2  11         17.34         13.32        11.54 o                         
   5  -2  11         37.41         34.07        12.21 o                         
 -15  -1  11         25.83        -37.62        37.62 o                         
 -14  -1  11         57.49         69.12        38.30 o                         
 -12  -1  11         48.61         53.25        14.94 o                         
 -11  -1  11         18.33         14.10         9.15 o                         
 -10  -1  11         24.88         36.00         6.05 o                         
  -9  -1  11         26.57         30.59         8.57 o                         
  -8  -1  11         39.13         29.95        10.17 o                         
  -7  -1  11         39.13         42.48         6.31 o                         
  -6  -1  11         77.55         69.63        10.38 o                         
  -5  -1  11         54.29         49.76         7.93 o                         
  -4  -1  11         41.50         43.87         4.82 o                         
  -3  -1  11         14.94         19.11         9.41 o                         
  -2  -1  11         22.43         22.39         4.97 o                         
  -1  -1  11         13.01         14.01         3.84 o                         
   0  -1  11        122.90        130.29         7.24 o                         
   1  -1  11         31.86         32.54         3.97 o                         
   2  -1  11          1.93          2.44         5.33 o                         
   3  -1  11          7.27          2.94         8.48 o                         
   4  -1  11         10.17         -7.11         7.17 o                         
   5  -1  11         16.34         16.08        14.06 o                         
 -15   0  11         67.40         53.21        15.81 o                         
 -14   0  11          0.10          2.11         6.64 o                         
 -13   0  11         30.04         32.92         8.96 o                         
 -12   0  11         15.54         20.27        14.50 o                         
 -11   0  11        108.99        114.09         8.17 o                         
 -10   0  11          0.26         -7.09         7.55 o                         
  -9   0  11          8.10         13.21         3.76 o                         
  -8   0  11         20.75         22.91        10.81 o                         
  -7   0  11         72.57         74.81         7.42 o                         
  -6   0  11        197.36        203.25        21.17 o                         
  -5   0  11        171.25        178.29        15.11 o                         
  -4   0  11         47.74         43.20         9.89 o                         
  -3   0  11          2.74          5.97         3.81 o                         
  -2   0  11          5.50          1.11         6.78 o                         
  -1   0  11         14.06         16.20         4.96 o                         
   0   0  11          0.22          0.83         3.47 o                         
   1   0  11          0.44          5.86         5.19 o                         
   2   0  11          1.12         -2.90         7.17 o                         
   3   0  11        141.04        150.10        21.07 o                         
   4   0  11          1.15         -7.30         7.30 o                         
   5   0  11          0.45          3.10         8.81 o                         
 -15   1  11         25.80         29.03        10.18 o                         
 -14   1  11         57.53         49.44        10.53 o                         
 -13   1  11         57.10         53.59        13.43 o                         
 -12   1  11         48.58         42.84         8.30 o                         
 -11   1  11         18.35         15.85         5.90 o                         
 -10   1  11         24.93         32.90         5.14 o                         
  -9   1  11         26.52         20.55         5.05 o                         
  -8   1  11         39.18         36.57         8.13 o                         
  -7   1  11         39.16         32.93         6.10 o                         
  -6   1  11         77.65         74.72         8.87 o                         
  -5   1  11         54.33         40.90         6.61 o                         
  -4   1  11         41.46         40.71         6.66 o                         
  -3   1  11         14.93         19.79         6.79 o                         
  -2   1  11         22.44         28.16         5.98 o                         
  -1   1  11         13.02         24.02         5.76 o                         
   0   1  11        122.88        113.26         8.72 o                         
   1   1  11         31.82         28.35         4.55 o                         
   2   1  11          1.95          9.27         7.73 o                         
   3   1  11          7.28         -1.59         9.23 o                         
   4   1  11         10.15          5.49        13.58 o                         
   5   1  11         16.37         19.17         9.48 o                         
 -14   2  11         17.58         27.47        11.47 o                         
 -13   2  11          2.73         15.46        10.38 o                         
 -12   2  11          0.64         18.81         7.45 o                         
 -11   2  11         39.74         38.36         9.37 o                         
 -10   2  11        261.76        304.87        55.68 o                         
  -9   2  11         11.45          5.96         5.51 o                         
  -8   2  11          7.53          9.18         7.08 o                         
  -7   2  11        176.40        187.82        15.48 o                         
  -6   2  11         13.35         15.01         7.35 o                         
  -5   2  11         54.23         44.00         6.73 o                         
  -4   2  11         22.22         19.42         7.64 o                         
  -3   2  11         54.02         51.51        17.03 o                         
  -2   2  11         57.09         46.10         6.98 o                         
  -1   2  11         28.47         26.80        10.03 o                         
   0   2  11         47.65         39.62         6.72 o                         
   1   2  11         53.54         45.69         7.51 o                         
   2   2  11          0.62         -4.01         6.07 o                         
   3   2  11         13.56          3.95         6.60 o                         
   4   2  11         17.33         25.68        10.24 o                         
   5   2  11         37.40         54.02        12.11 o                         
 -12   3  11         12.80         16.38        10.75 o                         
 -11   3  11          7.23         -0.80         6.99 o                         
 -10   3  11         41.46         63.21        13.99 o                         
  -9   3  11         54.45         54.92        12.21 o                         
  -8   3  11         60.24         76.47        15.18 o                         
  -7   3  11         16.34         37.17         9.14 o                         
  -6   3  11         95.56        115.20        13.55 o                         
  -5   3  11         87.73         73.06        20.55 o                         
  -4   3  11        205.52        216.83        13.65 o                         
  -3   3  11          2.83         18.66         6.00 o                         
  -2   3  11         19.85         32.43        15.87 o                         
  -1   3  11         19.38         33.14        29.64 o                         
   0   3  11         12.64         24.29        10.93 o                         
   1   3  11         15.81         11.94        11.12 o                         
   2   3  11          1.22         -6.64        19.75 o                         
   3   3  11          5.57         -1.96        20.07 o                         
   4   3  11         73.89         98.68        22.27 o                         
 -12   4  11         16.51         45.02        14.18 o                         
 -11   4  11         61.34         88.02        28.60 o                         
 -10   4  11         21.88         -8.81         9.14 o                         
  -9   4  11         41.49         19.58        13.96 o                         
  -8   4  11         75.78        133.47        29.14 o                         
  -7   4  11         91.19         95.80        22.17 o                         
  -6   4  11        149.41        141.42        29.22 o                         
  -5   4  11        154.83        157.30        32.20 o                         
  -4   4  11         68.23         58.16        15.42 o                         
  -3   4  11          4.53         17.48        12.35 o                         
  -2   4  11          3.60        -10.93        10.93 o                         
  -1   4  11          4.80          7.35        10.17 o                         
   0   4  11          1.36         -3.28        16.03 o                         
   1   4  11         12.71          3.80         8.11 o                         
   2   4  11          6.30         12.90        20.62 o                         
  -9   5  11          7.24         26.01        14.69 o                         
  -8   5  11          7.69         -9.52        12.13 o                         
  -7   5  11         28.31         42.34        17.36 o                         
  -6   5  11          0.37         20.39        13.49 o                         
  -5   5  11         12.44        -10.59        15.83 o                         
  -4   5  11          8.96         49.88        19.60 o                         
  -3   5  11          8.90         46.31        19.06 o                         
  -2   5  11         15.85         60.81        21.70 o                         
  -1   5  11         26.15         37.13        17.33 o                         
  -6  -5  12         32.42         36.65        12.23 o                         
  -5  -5  12         62.39        110.84        23.92 o                         
  -4  -5  12          8.72         54.79        15.27 o                         
 -11  -4  12         33.50         11.07        26.17 o                         
 -10  -4  12          8.98         33.01        32.57 o                         
  -9  -4  12         16.60         -2.44        19.33 o                         
  -8  -4  12         17.72         53.95        10.85 o                         
  -7  -4  12          6.93         -0.56        23.28 o                         
  -6  -4  12        111.80        143.62        19.54 o                         
  -5  -4  12         81.07        117.15        33.81 o                         
  -4  -4  12         54.46         70.72        18.99 o                         
  -3  -4  12         11.07          3.96         7.44 o                         
  -2  -4  12         54.56         91.30        28.72 o                         
  -1  -4  12          7.76         16.23        15.43 o                         
   0  -4  12          6.86         -8.31         8.31 o                         
 -12  -3  12         16.74        -27.55        27.55 o                         
 -11  -3  12          3.36        -25.61        25.61 o                         
 -10  -3  12          3.29          2.06         9.45 o                         
  -9  -3  12          2.51         -0.77         9.06 o                         
  -8  -3  12         18.83         -3.38        24.21 o                         
  -7  -3  12         23.73         12.91        49.43 o                         
  -6  -3  12          4.13         14.41         6.79 o                         
  -5  -3  12        168.11        173.49        52.81 o                         
  -4  -3  12          3.10         -0.83         5.62 o                         
  -3  -3  12         17.57         24.69        18.46 o                         
  -2  -3  12         20.07         32.74         8.93 o                         
  -1  -3  12         22.49         33.73        10.10 o                         
   0  -3  12          9.70          1.94         7.41 o                         
   1  -3  12          8.96         19.09        12.96 o                         
   2  -3  12         24.87         41.23        14.02 o                         
 -14  -2  12         19.74        -14.16        33.96 o                         
 -13  -2  12          4.94         12.64        32.00 o                         
 -12  -2  12          0.61         95.60        34.05 o                         
 -11  -2  12         16.66         54.84        30.69 o                         
 -10  -2  12        143.59        113.02        32.40 o                         
  -9  -2  12          7.10          2.86         5.51 o                         
  -8  -2  12         17.51         15.90         5.58 o                         
  -7  -2  12         16.83          6.23         5.41 o                         
  -6  -2  12         66.19         76.19         9.95 o                         
  -5  -2  12         27.48         25.06         5.94 o                         
  -4  -2  12         22.09          4.00         6.51 o                         
  -3  -2  12         10.23         -6.24         6.24 o                         
  -2  -2  12        100.39        109.68        10.14 o                         
  -1  -2  12         41.58         58.93        61.56 o                         
   0  -2  12         32.60         38.48         8.71 o                         
   1  -2  12         12.16         11.45         9.20 o                         
   2  -2  12          1.78         -7.93         7.93 o                         
   3  -2  12         12.61         18.82         9.30 o                         
 -11  -1  12         95.21         95.01        22.36 o                         
 -10  -1  12         78.19         97.78        13.11 o                         
  -9  -1  12         21.40         19.93         5.68 o                         
  -8  -1  12        109.29        117.09        13.39 o                         
  -7  -1  12         76.05         84.26        10.21 o                         
  -6  -1  12         83.22         81.95        17.00 o                         
  -5  -1  12          4.80          1.39         4.39 o                         
  -4  -1  12         32.75         30.52         9.91 o                         
  -3  -1  12        111.63        109.35        21.75 o                         
  -2  -1  12         58.88         40.02         5.78 o                         
  -1  -1  12          7.53          7.84         3.52 o                         
   0  -1  12          3.50         23.19        12.49 o                         
   1  -1  12         20.68         36.88         8.42 o                         
   2  -1  12          0.65          4.82         9.09 o                         
   3  -1  12          6.38         -0.25         7.39 o                         
   4  -1  12         24.41         58.85        17.67 o                         
 -15   0  12          7.77         -2.10         6.92 o                         
 -14   0  12         18.43         26.24        10.67 o                         
 -13   0  12         35.34         40.85         8.81 o                         
 -12   0  12         60.56         67.48        15.20 o                         
 -11   0  12          1.00          6.67         5.07 o                         
 -10   0  12        178.54        183.57        12.34 o                         
  -9   0  12          9.25         12.48         6.99 o                         
  -8   0  12         99.05        103.65         6.31 o                         
  -7   0  12          0.19         11.00         5.53 o                         
  -6   0  12          0.03          7.65         4.37 o                         
  -5   0  12          1.02         -2.90         4.59 o                         
  -4   0  12         77.48         98.82        12.20 o                         
  -3   0  12         29.07         35.30         5.83 o                         
  -2   0  12          0.17          0.09         3.70 o                         
  -1   0  12         96.91        105.55         7.91 o                         
   0   0  12         12.09         13.57        20.48 o                         
   1   0  12          1.01         -6.77         6.77 o                         
   2   0  12         11.13         16.38         7.98 o                         
   3   0  12        168.26        185.87        38.35 o                         
   4   0  12          0.90         -6.70         6.70 o                         
 -14   1  12          7.33         -9.90        10.26 o                         
 -13   1  12          7.67          2.91         5.75 o                         
 -11   1  12         95.21         84.36        17.41 o                         
 -10   1  12         78.22         87.20        11.68 o                         
  -9   1  12         21.37         20.59         7.92 o                         
  -8   1  12        109.27        110.62        11.27 o                         
  -7   1  12         76.01         72.67         7.58 o                         
  -6   1  12         83.38         82.97         8.87 o                         
  -5   1  12          4.78         -6.96         6.96 o                         
  -4   1  12         32.69         23.96         7.00 o                         
  -3   1  12        111.78         88.47        22.69 o                         
  -2   1  12         58.84         54.28        20.32 o                         
  -1   1  12          7.51          1.06        13.11 o                         
   0   1  12          3.51         -3.40         4.87 o                         
   1   1  12         20.67          1.30         6.30 o                         
   2   1  12          0.66         -6.97        10.72 o                         
   3   1  12          6.40         20.84         9.32 o                         
   4   1  12         24.36         34.93        13.05 o                         
 -14   2  12         19.75         24.09         9.53 o                         
 -13   2  12          4.96         10.99         9.16 o                         
 -12   2  12          0.60         -2.29         7.26 o                         
 -11   2  12         16.76         32.37         9.55 o                         
 -10   2  12        143.48        130.12        25.99 o                         
  -9   2  12          7.15          2.77         7.34 o                         
  -8   2  12         17.46         15.71         6.93 o                         
  -7   2  12         16.85         15.85         9.88 o                         
  -6   2  12         66.17         76.09         7.24 o                         
  -5   2  12         27.43         29.66         5.34 o                         
  -4   2  12         22.10         10.64         5.15 o                         
  -3   2  12         10.25          9.64         6.10 o                         
  -2   2  12        100.32        122.14        13.09 o                         
  -1   2  12         41.65         38.54         7.73 o                         
   0   2  12         32.63         22.49        28.64 o                         
   1   2  12         12.18         15.25         9.12 o                         
   2   2  12          1.78         -3.78         6.98 o                         
   3   2  12         12.62         11.89         9.47 o                         
 -13   3  12          6.46          9.05         9.88 o                         
 -12   3  12         16.73         -1.78         6.74 o                         
 -10   3  12          3.29          6.83         8.43 o                         
  -9   3  12          2.53         12.31        10.74 o                         
  -7   3  12         23.86         27.19        10.03 o                         
  -6   3  12          4.12          5.27         9.52 o                         
  -5   3  12        168.24        180.03        24.37 o                         
  -4   3  12          3.12         -6.40        17.58 o                         
  -3   3  12         17.54         18.29        10.65 o                         
  -2   3  12         20.08         44.30        23.51 o                         
  -1   3  12         22.47         14.94         8.27 o                         
   0   3  12          9.69         16.03         8.96 o                         
   1   3  12          8.99          5.11         8.00 o                         
   2   3  12         24.86         22.61        10.74 o                         
 -11   4  12         33.52         71.53        20.99 o                         
 -10   4  12          8.97         22.13        10.65 o                         
  -9   4  12         16.62          4.00         9.04 o                         
  -8   4  12         17.76         33.96        10.54 o                         
  -7   4  12          6.93         28.85        10.21 o                         
  -6   4  12        111.85        106.62        18.67 o                         
  -5   4  12         80.99         87.39        16.51 o                         
  -4   4  12         54.49         45.62        12.30 o                         
  -3   4  12         11.08         26.12        10.85 o                         
  -2   4  12         54.54         23.32        49.06 o                         
  -1   4  12          7.77         -7.02         8.88 o                         
   0   4  12          6.85          2.48        20.64 o                         
  -6   5  12         32.38         40.38        17.17 o                         
  -5   5  12         62.45         77.68        24.53 o                         
  -4   5  12          8.68         -7.88        11.04 o                         
  -9  -4  13          5.80          0.75        20.76 o                         
  -8  -4  13          6.17          6.10        10.79 o                         
  -7  -4  13          3.98         -0.74         7.75 o                         
  -6  -4  13         52.62        107.94        28.51 o                         
  -5  -4  13         25.15         30.33        10.73 o                         
  -4  -4  13         18.94         70.05        23.93 o                         
  -3  -4  13          0.23         -8.02         8.02 o                         
  -2  -4  13         22.72         -0.94         8.86 o                         
 -12  -3  13         28.92         -6.15        27.50 o                         
 -11  -3  13         11.62        152.39        86.54 o                         
 -10  -3  13         10.91          8.19        27.79 o                         
  -9  -3  13          4.67        -12.97        25.19 o                         
  -8  -3  13         23.14         28.58        11.94 o                         
  -7  -3  13         75.77        100.59        26.24 o                         
  -6  -3  13         27.98          4.26        57.75 o                         
  -5  -3  13        100.49        153.42        35.99 o                         
  -4  -3  13          0.12         14.75        36.84 o                         
  -3  -3  13         37.99         72.02        11.96 o                         
  -2  -3  13          3.37         -5.44         8.21 o                         
  -1  -3  13          0.87         -9.41         9.41 o                         
   0  -3  13          8.88          0.70         8.25 o                         
 -13  -2  13         18.32        -13.44        30.36 o                         
 -12  -2  13          9.48         97.45        44.39 o                         
 -10  -2  13         22.19         15.63        12.62 o                         
  -9  -2  13          9.38          5.92         6.06 o                         
  -8  -2  13          0.05         -5.22         5.22 o                         
  -7  -2  13          4.82          1.68         5.65 o                         
  -6  -2  13         21.84         32.51         8.20 o                         
  -5  -2  13         36.98         42.81        10.77 o                         
  -4  -2  13          5.32          2.01         5.71 o                         
  -3  -2  13         58.50         56.76        13.13 o                         
  -2  -2  13         85.83         77.89        17.33 o                         
  -1  -2  13          4.75         26.45        15.36 o                         
   0  -2  13         13.91         36.02         8.52 o                         
   1  -2  13         11.95          3.84         7.19 o                         
 -10  -1  13         33.85         34.35         9.13 o                         
  -9  -1  13         11.13          6.62         4.41 o                         
  -8  -1  13         80.91         64.14        11.09 o                         
  -7  -1  13         17.73         15.51         7.39 o                         
  -6  -1  13         37.61         38.47         7.28 o                         
  -5  -1  13         16.87          7.58         6.30 o                         
  -4  -1  13         23.19         13.66         7.60 o                         
  -3  -1  13         29.06         35.68         8.18 o                         
  -2  -1  13         14.47          5.65        10.32 o                         
  -1  -1  13         67.06         75.33        15.78 o                         
   0  -1  13          1.30         12.47         9.84 o                         
   1  -1  13         20.13         17.38        11.68 o                         
   2  -1  13         21.11          4.86         8.14 o                         
 -13   0  13          0.61         -6.30         6.30 o                         
 -12   0  13         27.37         18.45        11.00 o                         
 -11   0  13        169.15        178.96        92.15 o                         
 -10   0  13         88.52         97.19        22.15 o                         
  -9   0  13          1.48          1.81         3.94 o                         
  -8   0  13          5.19          6.73         3.99 o                         
  -7   0  13          0.66          2.41         4.23 o                         
  -6   0  13         46.05         48.50         7.01 o                         
  -5   0  13         49.03         44.89        11.00 o                         
  -4   0  13          0.51          9.94        16.22 o                         
  -3   0  13          6.11          0.93         5.18 o                         
  -2   0  13          8.76         -0.20        12.37 o                         
  -1   0  13         10.93         21.85        11.06 o                         
   0   0  13          4.10         -3.94         9.26 o                         
   1   0  13         21.29         24.04        18.42 o                         
   2   0  13          4.55          2.64         6.55 o                         
 -14   1  13         12.58          9.16         8.13 o                         
 -13   1  13         12.22          4.76         7.20 o                         
 -12   1  13         40.16         46.81         9.45 o                         
 -11   1  13         59.16         60.45        13.80 o                         
 -10   1  13         33.86         26.72         8.69 o                         
  -9   1  13         11.10          7.18         5.93 o                         
  -8   1  13         80.96         91.46        11.90 o                         
  -7   1  13         17.77         17.15         5.29 o                         
  -6   1  13         37.57         29.94         6.21 o                         
  -5   1  13         16.92         25.01         8.12 o                         
  -4   1  13         23.16         11.10         5.91 o                         
  -3   1  13         29.02         31.15         7.52 o                         
  -2   1  13         14.46         -7.55         7.55 o                         
  -1   1  13         67.10         71.83        17.46 o                         
   0   1  13          1.30         -6.48         6.93 o                         
   1   1  13         20.13          5.95         6.26 o                         
   2   1  13         21.14         26.46        12.29 o                         
 -13   2  13         18.30         33.07        11.38 o                         
 -12   2  13          9.45         19.00        10.59 o                         
 -11   2  13         35.14         33.36         8.66 o                         
 -10   2  13         22.14         22.51         8.94 o                         
  -9   2  13          9.37         16.97        10.86 o                         
  -8   2  13          0.05         -5.76         5.76 o                         
  -7   2  13          4.85          9.41        16.67 o                         
  -6   2  13         21.78         24.72         9.23 o                         
  -5   2  13         36.97         42.40        18.93 o                         
  -4   2  13          5.34          9.49         7.75 o                         
  -3   2  13         58.47         50.41         9.76 o                         
  -2   2  13         85.85         91.55        18.03 o                         
  -1   2  13          4.77         -7.05         7.05 o                         
   0   2  13         13.91         17.78         7.97 o                         
   1   2  13         11.93         18.10        14.74 o                         
   2   2  13         15.57         11.83        14.21 o                         
 -12   3  13         28.85         56.24        16.82 o                         
 -11   3  13         11.65         25.86        12.64 o                         
 -10   3  13         10.92         14.40        11.81 o                         
  -9   3  13          4.69         -8.93         8.93 o                         
  -7   3  13         75.66         50.34        13.98 o                         
  -6   3  13         27.93         20.49        12.04 o                         
  -5   3  13        100.58        113.92        17.71 o                         
  -4   3  13          0.12         16.67        14.67 o                         
  -3   3  13         37.91         35.45         8.45 o                         
  -2   3  13          3.38         -4.63         7.27 o                         
  -1   3  13          0.87         19.31         9.48 o                         
   0   3  13          8.88         15.18        11.52 o                         
  -9   4  13          5.80         12.85        11.75 o                         
  -8   4  13          6.17          2.75        15.48 o                         
  -7   4  13          3.97         19.61        11.16 o                         
  -6   4  13         52.64         61.05        21.02 o                         
  -5   4  13         25.08          9.80        12.90 o                         
  -4   4  13         18.90         30.10        15.10 o                         
  -3   4  13          0.24         18.06        11.80 o                         
  -2   4  13         22.77         46.34        12.35 o                         
 -10  -3  14         28.85        -25.58        25.58 o                         
  -9  -3  14          0.54        -31.11        31.11 o                         
  -8  -3  14          0.61        -23.49        23.49 o                         
  -7  -3  14         13.83         -0.70         9.39 o                         
  -6  -3  14          0.95         -8.05         8.05 o                         
  -5  -3  14         24.10          9.14        19.27 o                         
  -4  -3  14         30.93          2.60        24.61 o                         
  -3  -3  14          7.09         16.25         9.58 o                         
  -2  -3  14          8.77          2.09        13.78 o                         
 -12  -2  14          4.27         74.60        33.42 o                         
 -11  -2  14         10.61         97.72        48.67 o                         
  -9  -2  14         30.34         24.37         9.32 o                         
  -8  -2  14          1.75          4.17         8.46 o                         
  -7  -2  14          7.01         -8.19         8.19 o                         
  -6  -2  14          9.69          9.25         8.16 o                         
  -5  -2  14         90.85         91.61        19.66 o                         
  -3  -2  14         25.19         21.52        13.32 o                         
  -2  -2  14         12.65          3.03        26.32 o                         
  -1  -2  14         40.21         47.79        17.19 o                         
   0  -2  14          6.69         -3.19         6.77 o                         
  -9  -1  14          3.57         -8.71         8.71 o                         
  -8  -1  14         52.01         73.23        17.97 o                         
  -7  -1  14         20.01         17.61         6.99 o                         
  -6  -1  14         35.02         29.68         8.97 o                         
  -5  -1  14          1.01         -5.98         5.98 o                         
  -4  -1  14         17.66         24.18         7.60 o                         
  -3  -1  14         51.82         44.82        11.43 o                         
  -2  -1  14         40.16         31.39         8.38 o                         
  -1  -1  14         54.90         52.87        10.13 o                         
   0  -1  14          9.37         43.83        15.09 o                         
   1  -1  14         14.34         68.87        19.65 o                         
 -10   0  14          8.67         -6.14         9.32 o                         
  -9   0  14         20.71         27.45        10.38 o                         
  -8   0  14          0.72         -7.96         7.96 o                         
  -7   0  14        108.99        121.83        25.20 o                         
  -6   0  14          0.00         -6.54         7.58 o                         
  -5   0  14          0.22         17.40        13.54 o                         
  -4   0  14          3.54          8.32         7.98 o                         
  -3   0  14         13.67          6.63         7.00 o                         
  -2   0  14         27.24         10.75         9.21 o                         
  -1   0  14         17.16         12.03         8.41 o                         
   0   0  14         24.30         34.36        12.91 o                         
   1   0  14          0.04         20.19         8.29 o                         
 -11   1  14         70.34         84.83        14.68 o                         
 -10   1  14         13.57         17.68        11.14 o                         
  -9   1  14          3.58         -7.38         8.38 o                         
  -8   1  14         51.99         94.32        60.43 o                         
  -7   1  14         20.02         22.54         6.39 o                         
  -6   1  14         35.02         43.94        10.09 o                         
  -5   1  14          1.02          1.33        15.04 o                         
  -4   1  14         17.63         12.36        23.02 o                         
  -3   1  14         51.80         22.98         7.12 o                         
  -2   1  14         40.12         49.68         9.93 o                         
  -1   1  14         54.96         48.98        25.10 o                         
   0   1  14          9.37         31.58        15.96 o                         
 -12   2  14          4.28         12.15        10.39 o                         
 -11   2  14         10.59          9.32         9.30 o                         
  -9   2  14         30.34         38.60         9.47 o                         
  -8   2  14          1.74          1.31         6.73 o                         
  -7   2  14          7.02          5.21        10.15 o                         
  -6   2  14          9.63          7.99        10.36 o                         
  -5   2  14         90.90        111.42        18.09 o                         
  -4   2  14         24.37         25.47        16.55 o                         
  -3   2  14         25.18         47.96        29.68 o                         
  -2   2  14         12.65         20.27        11.02 o                         
  -1   2  14         40.17         19.39        24.80 o                         
   0   2  14          6.67         -2.76        11.59 o                         
 -10   3  14         28.94         30.31        11.32 o                         
  -9   3  14          0.55          7.98        10.38 o                         
  -8   3  14          0.61         -5.90         8.46 o                         
  -7   3  14         13.85         22.58        12.37 o                         
  -6   3  14          0.97         -6.46         7.54 o                         
  -5   3  14         24.13         26.89        10.15 o                         
  -4   3  14         30.91         21.95        18.25 o                         
  -3   3  14          7.11          3.68         7.95 o                         
  -2   3  14          8.79         17.28         9.86 o                         
  -8  -2  15         27.79         27.34        12.09 o                         
  -7  -2  15          7.01         -8.89         8.89 o                         
  -6  -2  15         51.38         71.35        22.85 o                         
  -5  -2  15          0.07         -7.54         7.54 o                         
  -4  -2  15          1.95         -6.24         7.39 o                         
  -3  -2  15         36.22         59.80        17.13 o                         
  -9  -1  15         33.95         42.08        15.56 o                         
  -8  -1  15          9.87         11.65         9.68 o                         
  -7  -1  15         74.78         74.18        14.04 o                         
  -6  -1  15         30.98         28.89         8.37 o                         
  -5  -1  15          3.08         -6.19         6.43 o                         
  -3  -1  15         57.43         54.91        18.16 o                         
  -2  -1  15          3.95         -6.60         6.60 o                         
  -9   0  15          3.20         13.51        11.13 o                         
  -8   0  15         24.13         17.19        11.82 o                         
  -7   0  15          4.27         -2.07         9.67 o                         
  -6   0  15          4.54         13.37         9.94 o                         
  -5   0  15         23.86         16.97        10.92 o                         
  -4   0  15         59.86         63.60        13.30 o                         
  -3   0  15         31.34         39.58        16.05 o                         
  -2   0  15          0.13         -7.68         7.68 o                         
  -1   0  15          0.99         -2.53         7.12 o                         
  -9   1  15         33.96          9.52        11.29 o                         
  -8   1  15          9.88         18.17        13.90 o                         
  -7   1  15         74.69         79.12        14.85 o                         
  -6   1  15         30.99         17.61        12.39 o                         
  -5   1  15          3.10         -1.58         8.95 o                         
  -3   1  15         57.48         53.81        18.26 o                         
  -8   2  15         27.68         35.26        10.07 o                         
  -7   2  15          7.01          8.47         8.37 o                         
  -6   2  15         51.45         71.99        16.80 o                         
  -5   2  15          0.07          2.65         6.85 o                         
  -4   2  15          1.95          5.23        14.15 o                         
  -3   2  15         36.21         79.01        23.02 o                         
  -8  -1  16          4.70         -8.72         8.72 o                         
  -7  -1  16         17.58         60.66        17.86 o                         
  -6  -1  16         12.65         36.80        13.19 o                         
  -5  -1  16          4.40         -9.46         9.46 o                         
  -8   0  16         14.28         36.36        13.65 o                         
  -7   0  16          2.02         -5.64         9.24 o                         
  -6   0  16          7.99          1.21         9.18 o                         
  -5   0  16         46.76         53.34        15.78 o                         
  -8   1  16          4.70         -5.00         9.47 o                         
  -7   1  16         17.53         42.59        15.17 o                         
  -6   1  16         12.65         -7.34         9.54 o                         
  -5   1  16          4.38         -9.00         9.00 o                         
                                                                                
