# Supplementary material for: Different N—H⋯π inter­actions in two indole derivatives
Source: Acta Crystallogr E Crystallogr Commun. 2016 Apr 15;72(Pt 5):699–703. doi: 10.1107/S2056989016006162 (PMC4908542; doi:10.1107/S2056989016006162)
Supplement: Supplementary file 3 [file e-72-00699-IIsup3.hkl]

data_II                                                                         
_shelx_title ' 2014ncs0016a                New: P-1'                            
_shelx_refln_list_code          4                                               
_shelx_F_calc_maximum      180.03                                               
_exptl_crystal_F_000       784.00                                               
_reflns_d_resolution_high  0.7485                                               
                                                                                
loop_                                                                           
 _space_group_symop_operation_xyz                                               
 'x, y, z'                                                                      
 '-x, -y, -z'                                                                   
                                                                                
_cell_length_a     9.2014                                                       
_cell_length_b     9.4543                                                       
_cell_length_c    21.6201                                                       
_cell_angle_alpha  98.563                                                       
_cell_angle_beta   93.416                                                       
_cell_angle_gamma  98.354                                                       
                                                                                
_shelx_F_squared_multiplier     1.000                                           
                                                                                
loop_                                                                           
 _refln_index_h                                                                 
 _refln_index_k                                                                 
 _refln_index_l                                                                 
 _refln_F_squared_calc                                                          
 _refln_F_squared_meas                                                          
 _refln_F_squared_sigma                                                         
 _refln_observed_status                                                         
   2   0   0        585.64        530.38        11.50 o                         
   3   0   0       2440.88       2225.19        24.38 o                         
   4   0   0         79.35         93.03         3.57 o                         
   5   0   0       1177.20       1189.06        48.85 o                         
   6   0   0       1477.25       1551.00        27.25 o                         
   7   0   0         17.56         17.64         4.09 o                         
   8   0   0        108.27         99.56         6.84 o                         
   9   0   0        154.08        160.59        11.36 o                         
  10   0   0        135.09        127.34        16.31 o                         
  11   0   0         14.09          8.92         5.64 o                         
 -11   1   0          1.09          9.07         7.06 o                         
 -10   1   0         68.42         68.91         7.99 o                         
  -9   1   0          0.48         -3.96         5.67 o                         
  -8   1   0        442.08        419.54        72.21 o                         
  -7   1   0         33.18         37.70         3.51 o                         
  -6   1   0          0.41          2.44         2.43 o                         
  -5   1   0        295.90        334.93        10.36 o                         
  -4   1   0         23.58         21.50         2.15 o                         
  -3   1   0       4285.47       4382.77        36.69 o                         
  -2   1   0         21.34         19.90         2.49 o                         
  -1   1   0       1547.71       1527.21        48.12 o                         
   0   1   0        370.40        240.25        10.87 o                         
   1   1   0       1558.31       1388.12        18.37 o                         
   2   1   0      14934.35      14886.43       164.00 o                         
   3   1   0         67.43         62.36         4.10 o                         
   4   1   0       2007.30       2086.42        27.09 o                         
   5   1   0        320.61        313.32        10.28 o                         
   6   1   0         81.32         72.56         4.93 o                         
   7   1   0         63.15         73.04         6.33 o                         
   8   1   0        412.05        459.76        13.58 o                         
   9   1   0          5.48          2.23         3.38 o                         
  10   1   0         69.45         89.84         9.12 o                         
  11   1   0         54.30         70.15        12.66 o                         
 -11   2   0         35.83         36.47         9.89 o                         
 -10   2   0          0.25          0.07         3.89 o                         
  -9   2   0          7.25          5.67         4.17 o                         
  -8   2   0         79.74         81.13         6.30 o                         
  -7   2   0         28.26         27.56         2.56 o                         
  -6   2   0          4.95         -0.05         2.50 o                         
  -5   2   0         56.54         59.50         3.05 o                         
  -4   2   0        393.90        370.09         6.71 o                         
  -3   2   0        747.25        753.51         9.06 o                         
  -2   2   0        342.00        283.81         6.13 o                         
  -1   2   0       2120.68       2114.97        21.39 o                         
   0   2   0       9916.93       9942.28       129.07 o                         
   1   2   0       1575.32       1636.98        18.47 o                         
   2   2   0        305.19        331.35         7.91 o                         
   3   2   0          5.44         11.16         1.61 o                         
   4   2   0        689.07        750.56        14.97 o                         
   5   2   0          1.12          2.49         6.84 o                         
   6   2   0        231.31        211.56        11.68 o                         
   7   2   0        557.42        561.17        28.38 o                         
   8   2   0        161.33        176.47        13.71 o                         
   9   2   0          6.09          4.63         8.84 o                         
  10   2   0        174.76        162.99        22.43 o                         
  11   2   0        136.25        155.62        14.39 o                         
 -11   3   0        253.27        235.44        11.47 o                         
 -10   3   0          0.38         -2.79         6.81 o                         
  -9   3   0        629.20        608.45        17.86 o                         
  -8   3   0         25.35         26.09         8.05 o                         
  -7   3   0        155.79        131.86         8.39 o                         
  -6   3   0          8.64          6.22         1.73 o                         
  -5   3   0         40.04         39.82         2.70 o                         
  -4   3   0        715.53        699.54        17.96 o                         
  -3   3   0       1182.04       1016.54        16.96 o                         
  -2   3   0        965.86        978.68        15.93 o                         
  -1   3   0       2014.97       2100.43        28.54 o                         
   0   3   0       2108.35       1978.36        19.36 o                         
   1   3   0        512.77        459.34         7.08 o                         
   2   3   0       3420.43       3272.83        58.09 o                         
   3   3   0       5072.02       5137.72        63.39 o                         
   4   3   0       1163.07       1174.46        17.19 o                         
   5   3   0          8.50          8.89         2.32 o                         
   6   3   0         10.54          9.75         1.78 o                         
   7   3   0         24.25         23.83         2.29 o                         
   8   3   0        308.77        305.53        53.50 o                         
   9   3   0         15.75         -8.03        11.86 o                         
  10   3   0        269.62        318.02        21.98 o                         
 -11   4   0        117.90        144.94        30.08 o                         
 -10   4   0         33.57         22.38         7.82 o                         
  -9   4   0         31.74         24.21         3.36 o                         
  -8   4   0        356.40        377.10        34.65 o                         
  -7   4   0         82.67         76.26         4.91 o                         
  -6   4   0       1472.16       1503.99        29.64 o                         
  -5   4   0        109.74        116.49         5.29 o                         
  -4   4   0         18.55         35.81         2.93 o                         
  -3   4   0       1389.12       1410.97        29.76 o                         
  -2   4   0         34.46         22.93         1.99 o                         
  -1   4   0        154.69        208.55         5.30 o                         
   0   4   0        909.29        825.20        12.11 o                         
   1   4   0       3326.92       3402.09        37.90 o                         
   2   4   0        908.72        902.58        23.80 o                         
   3   4   0       1850.00       1821.01        79.37 o                         
   4   4   0        915.28        897.00        47.09 o                         
   5   4   0         64.11         53.42         3.43 o                         
   6   4   0         59.67         53.99         3.73 o                         
   7   4   0        393.38        404.86        28.84 o                         
   8   4   0         25.88         29.75        10.70 o                         
   9   4   0        118.12        139.81        15.90 o                         
  10   4   0         21.57         21.47        10.95 o                         
 -11   5   0         13.40          6.25         5.02 o                         
 -10   5   0          0.79         -0.77         5.38 o                         
  -9   5   0         11.39         23.93         4.51 o                         
  -8   5   0        162.66        179.63        20.25 o                         
  -7   5   0         37.52         38.94         3.83 o                         
  -6   5   0        245.41        232.75         8.85 o                         
  -5   5   0          1.79          6.58         2.52 o                         
  -4   5   0        124.95        133.06         7.77 o                         
  -3   5   0          1.77          3.33         2.15 o                         
  -2   5   0        185.25        180.66         7.49 o                         
  -1   5   0        330.21        324.56        10.09 o                         
   0   5   0         54.45         88.80         3.41 o                         
   1   5   0         73.97         56.28         3.14 o                         
   2   5   0        322.28        306.43         8.76 o                         
   3   5   0        306.17        336.12        13.10 o                         
   4   5   0         45.68         42.88         4.15 o                         
   5   5   0         60.98         66.56         6.01 o                         
   6   5   0         79.71         84.61        13.15 o                         
   7   5   0        158.83        151.44         8.01 o                         
   8   5   0         56.62         59.09        12.58 o                         
   9   5   0         49.60         37.33        12.67 o                         
 -11   6   0         54.30         48.91         6.63 o                         
 -10   6   0         13.35         15.59         7.12 o                         
  -9   6   0         46.92         42.73         4.30 o                         
  -8   6   0         29.44         21.35         3.66 o                         
  -7   6   0          0.90         -0.20         2.92 o                         
  -6   6   0         35.45         29.18         3.79 o                         
  -5   6   0        641.99        702.49        20.08 o                         
  -4   6   0        175.68        171.76         8.00 o                         
  -3   6   0         11.66         16.85         2.51 o                         
  -2   6   0        664.24        664.70        29.05 o                         
  -1   6   0         13.88          7.97         2.13 o                         
   0   6   0        280.65        269.63         7.36 o                         
   1   6   0         77.10         62.88         3.14 o                         
   2   6   0          4.90          5.97         3.43 o                         
   3   6   0        365.50        351.06        16.90 o                         
   4   6   0         90.20         99.16        15.83 o                         
   5   6   0        104.51        100.10         7.99 o                         
   6   6   0          1.92          5.07         3.83 o                         
   7   6   0        465.76        464.61        26.14 o                         
   8   6   0          1.81         -8.07         8.07 o                         
   9   6   0        148.86        172.61        14.10 o                         
 -10   7   0        236.22        243.62        12.89 o                         
  -9   7   0         17.73         17.09         4.30 o                         
  -8   7   0        191.95        181.43        15.70 o                         
  -7   7   0        306.17        335.35        14.08 o                         
  -6   7   0         68.67         74.23         6.53 o                         
  -5   7   0        348.52        336.15        18.41 o                         
  -4   7   0         20.46         23.60         4.89 o                         
  -3   7   0         54.57         62.74         5.84 o                         
  -2   7   0       1250.87       1155.91        39.53 o                         
  -1   7   0         36.24         44.39         2.61 o                         
   0   7   0        245.84        238.10         9.48 o                         
   1   7   0        217.00        212.63         8.61 o                         
   2   7   0          3.81         -0.07         2.64 o                         
   3   7   0          1.64          3.19         3.57 o                         
   4   7   0        581.08        610.13        16.34 o                         
   5   7   0          0.85          0.19         4.07 o                         
   6   7   0         98.90         84.84        17.97 o                         
   7   7   0          0.26          2.84         4.88 o                         
   8   7   0         18.78         14.79         9.87 o                         
 -10   8   0         24.52          8.03         5.93 o                         
  -9   8   0        179.68        191.14         9.96 o                         
  -8   8   0         10.58         10.99         3.92 o                         
  -7   8   0          2.95         10.10         7.63 o                         
  -6   8   0          7.85         15.50         4.40 o                         
  -5   8   0        124.40        131.18         8.66 o                         
  -4   8   0        988.27        971.62        20.79 o                         
  -3   8   0          8.97          9.56         2.82 o                         
  -2   8   0         10.60          7.44         2.54 o                         
  -1   8   0        877.62        849.43        22.11 o                         
   0   8   0        139.13        131.46         9.98 o                         
   1   8   0        231.24        212.84         8.96 o                         
   2   8   0          2.76         -3.04         4.89 o                         
   3   8   0        201.57        199.70        11.27 o                         
   4   8   0         12.21         15.59         3.52 o                         
   5   8   0          5.12          1.79         4.04 o                         
   6   8   0         91.54         95.14         8.57 o                         
   7   8   0         54.33         65.36        13.56 o                         
  -9   9   0          2.42          8.72         4.79 o                         
  -8   9   0          2.19          2.97         4.53 o                         
  -7   9   0        126.55        134.77         8.20 o                         
  -6   9   0          7.58          3.72         3.69 o                         
  -5   9   0         10.89         19.92         3.51 o                         
  -4   9   0        283.20        271.39        18.53 o                         
  -3   9   0         91.67         85.78         4.87 o                         
  -2   9   0        858.11        846.88        19.48 o                         
  -1   9   0        322.13        304.66        12.33 o                         
   0   9   0        132.73        125.98         4.59 o                         
   1   9   0        147.43        149.40         8.24 o                         
   2   9   0         24.79         23.33         4.61 o                         
   3   9   0         19.05         17.28         4.26 o                         
   4   9   0          3.21          5.26         3.35 o                         
   5   9   0          1.97          1.18         3.93 o                         
   6   9   0         13.35          7.54         3.65 o                         
  -8  10   0         69.02         71.04         5.06 o                         
  -7  10   0          3.49          6.30         3.02 o                         
  -6  10   0         24.18         33.39         7.35 o                         
  -5  10   0         31.05         39.49         7.52 o                         
  -4  10   0         50.93         43.28         4.58 o                         
  -3  10   0         50.36         58.78         4.29 o                         
  -2  10   0         25.50         22.75         2.96 o                         
  -1  10   0        148.73        126.59         6.71 o                         
   0  10   0          0.34         -3.13         3.68 o                         
   1  10   0          1.78         -0.69         6.46 o                         
   2  10   0          1.23          4.28         6.99 o                         
   4  10   0         76.52        119.28        11.48 o                         
  -6  11   0          4.19          5.97         3.23 o                         
  -5  11   0         95.60         96.87         7.90 o                         
  -4  11   0         16.91         13.02         5.07 o                         
  -3  11   0          0.08          2.79         2.59 o                         
  -2  11   0         26.50         26.68         5.94 o                         
  -1  11   0          0.33          5.00        11.45 o                         
   0  11   0         81.29         97.94         7.84 o                         
   1  11   0         83.37         96.33         7.67 o                         
   2  11   0         10.07         10.76         5.50 o                         
   3  11   0         36.48         37.13        15.40 o                         
  -3  12   0          3.80          3.27         4.34 o                         
  -1  12   0         22.52          8.56         8.68 o                         
   1 -12   1          7.64          0.96         9.74 o                         
   2 -12   1          0.74          0.77         4.96 o                         
   3 -12   1          0.28          0.87         4.55 o                         
   4 -12   1         72.54         52.58         7.55 o                         
  -3 -11   1        170.27        205.44        16.97 o                         
  -2 -11   1          9.77         -4.53         7.87 o                         
  -1 -11   1         47.18         46.66         8.52 o                         
   0 -11   1         17.92         11.83         3.78 o                         
   1 -11   1         86.09        102.03         8.36 o                         
   2 -11   1        486.76        501.18        16.69 o                         
   3 -11   1          1.78          0.31         5.56 o                         
   4 -11   1          5.16         -2.12         6.10 o                         
   5 -11   1         47.88         49.60         8.89 o                         
   6 -11   1          6.38          1.96         4.47 o                         
  -4 -10   1         79.05         82.86        13.15 o                         
  -3 -10   1        110.54        164.10        14.38 o                         
  -2 -10   1         12.23         10.36         5.14 o                         
  -1 -10   1        231.13        271.68        13.17 o                         
   0 -10   1         68.70         85.21         6.12 o                         
   1 -10   1         45.19         50.34         4.94 o                         
   2 -10   1         50.20         42.33         4.53 o                         
   3 -10   1         15.85         16.33         4.52 o                         
   4 -10   1         61.99         47.09         5.30 o                         
   5 -10   1          9.52          5.43         4.95 o                         
   6 -10   1          0.12          4.11         3.49 o                         
   7 -10   1         81.17        101.83         6.48 o                         
   8 -10   1          1.37          0.60         3.46 o                         
  -6  -9   1          0.86          0.41         4.15 o                         
  -5  -9   1         26.29         11.67         5.76 o                         
  -4  -9   1         64.96         86.12         7.98 o                         
  -3  -9   1          2.94          3.46         4.52 o                         
  -2  -9   1          0.17         -0.45         3.26 o                         
  -1  -9   1         23.19         21.13         2.21 o                         
   0  -9   1        311.22        297.05        13.35 o                         
   1  -9   1         83.94         69.15        10.04 o                         
   2  -9   1          0.70          8.27         3.44 o                         
   3  -9   1         55.70         65.92         6.10 o                         
   4  -9   1        100.72         92.98        10.42 o                         
   5  -9   1         48.51         46.44         4.75 o                         
   6  -9   1         54.60         63.41         7.28 o                         
   7  -9   1          3.06          8.83         3.37 o                         
   8  -9   1        118.70        115.06         7.03 o                         
   9  -9   1         54.26         59.88        12.33 o                         
  -7  -8   1          0.17         -6.16         9.96 o                         
  -6  -8   1         92.93         81.84        16.73 o                         
  -5  -8   1         54.54         40.39         5.10 o                         
  -4  -8   1         83.81         83.71         5.78 o                         
  -3  -8   1          7.15          8.43         4.15 o                         
  -2  -8   1        244.06        244.72         7.75 o                         
  -1  -8   1        117.94        129.12         6.62 o                         
   0  -8   1        317.13        306.46        15.54 o                         
   1  -8   1       1081.68       1090.55        27.15 o                         
   2  -8   1          0.21          0.69         2.39 o                         
   3  -8   1        482.83        452.13        34.28 o                         
   4  -8   1        182.52        185.72         7.88 o                         
   5  -8   1        276.62        301.45         9.32 o                         
   6  -8   1        220.49        240.12        13.48 o                         
   7  -8   1         44.58         51.71         4.63 o                         
   8  -8   1         13.75         24.91         8.21 o                         
   9  -8   1         86.56         89.45         7.15 o                         
  -8  -7   1          0.00         -2.94         8.28 o                         
  -7  -7   1        920.39        880.54        76.76 o                         
  -6  -7   1        136.89        108.88         8.17 o                         
  -5  -7   1         49.44         57.53         6.53 o                         
  -4  -7   1          8.78         12.36         6.70 o                         
  -3  -7   1          0.02          4.92         3.05 o                         
  -2  -7   1        251.20        252.00        11.16 o                         
  -1  -7   1          0.01          4.26         2.59 o                         
   0  -7   1         91.12         70.86         3.27 o                         
   1  -7   1         62.22         57.44         2.89 o                         
   2  -7   1        371.55        379.20        19.43 o                         
   3  -7   1       1546.87       1608.81        34.80 o                         
   4  -7   1         27.81         22.73         2.59 o                         
   5  -7   1       1797.64       1862.68        57.36 o                         
   6  -7   1        195.38        185.78         7.08 o                         
   7  -7   1        115.91        108.43         6.14 o                         
   8  -7   1          8.53         18.36         3.81 o                         
   9  -7   1         10.44          7.93         4.05 o                         
  10  -7   1         93.10         86.60         9.50 o                         
  -9  -6   1         13.23          9.29        11.14 o                         
  -8  -6   1          5.74         -8.08         8.08 o                         
  -7  -6   1        142.78        141.32         7.07 o                         
  -6  -6   1         93.52         94.79         5.97 o                         
  -5  -6   1        666.22        682.29        18.51 o                         
  -4  -6   1        614.99        615.43        19.11 o                         
  -3  -6   1        291.34        301.43        15.09 o                         
  -2  -6   1         23.84         31.87         2.50 o                         
  -1  -6   1        443.76        433.72        10.44 o                         
   0  -6   1        313.84        303.05         7.62 o                         
   1  -6   1        229.40        223.44         8.24 o                         
   2  -6   1        206.30        191.08        12.79 o                         
   3  -6   1        284.99        286.04        11.55 o                         
   4  -6   1         92.18        100.28         5.10 o                         
   5  -6   1         61.72         75.40         4.99 o                         
   6  -6   1         40.07         39.37         3.88 o                         
   7  -6   1         40.90         63.57         7.34 o                         
   8  -6   1         16.24         21.05         3.81 o                         
   9  -6   1         54.72         47.23         7.62 o                         
  10  -6   1         80.30         79.83         7.75 o                         
  11  -6   1         21.03         11.36         9.22 o                         
 -10  -5   1          6.44         14.72        13.74 o                         
  -9  -5   1          5.48         17.04        10.76 o                         
  -8  -5   1        274.73        278.57        19.51 o                         
  -7  -5   1          3.88          3.56         7.18 o                         
  -6  -5   1         47.81         47.52         5.89 o                         
  -5  -5   1         67.40         68.43         6.29 o                         
  -4  -5   1       1250.10       1235.11        29.27 o                         
  -3  -5   1         30.79         40.54         5.91 o                         
  -2  -5   1        841.61        843.08        38.09 o                         
  -1  -5   1        129.29        103.56         3.43 o                         
   0  -5   1         29.66         32.31         2.00 o                         
   1  -5   1        708.57        715.40        19.07 o                         
   2  -5   1        987.69        925.06        12.92 o                         
   3  -5   1         73.03         67.55         3.43 o                         
   4  -5   1        680.50        702.62        13.23 o                         
   5  -5   1        194.07        157.27         7.75 o                         
   6  -5   1          0.07          1.42         2.61 o                         
   7  -5   1         40.99         39.92         4.05 o                         
   8  -5   1         41.29         45.28        11.41 o                         
   9  -5   1          7.27          6.52         5.42 o                         
  10  -5   1         10.48         15.14        12.84 o                         
  11  -5   1         94.15         83.79         7.56 o                         
 -10  -4   1         21.63         49.91        14.02 o                         
  -9  -4   1        207.82        224.24        17.72 o                         
  -8  -4   1        109.92        117.63        14.12 o                         
  -7  -4   1         45.40         32.25         3.84 o                         
  -6  -4   1         90.50         84.11         5.90 o                         
  -5  -4   1        416.79        391.69        24.41 o                         
  -4  -4   1        400.21        379.69        11.35 o                         
  -3  -4   1          9.74          8.97         2.58 o                         
  -2  -4   1       2735.74       2743.96        45.23 o                         
  -1  -4   1         82.29        116.25         3.18 o                         
   0  -4   1         42.70         81.01         2.71 o                         
   1  -4   1        385.71        368.40         6.90 o                         
   2  -4   1        527.50        501.22         8.67 o                         
   3  -4   1        598.38        566.42        11.98 o                         
   4  -4   1         15.80         28.91         2.49 o                         
   5  -4   1          3.66          7.87         1.90 o                         
   6  -4   1        123.12        121.58         5.30 o                         
   7  -4   1        159.60        159.19         9.82 o                         
   8  -4   1         98.25        110.47        18.28 o                         
   9  -4   1          0.40         -1.73         2.70 o                         
  10  -4   1         34.32         34.02         7.34 o                         
  11  -4   1         34.09         31.53         8.46 o                         
 -10  -3   1          0.92         15.64         9.12 o                         
  -9  -3   1         18.67          9.69        11.09 o                         
  -8  -3   1         64.39         62.18         9.28 o                         
  -7  -3   1          0.34          5.13         7.09 o                         
  -6  -3   1          5.45          6.07         1.72 o                         
  -5  -3   1         82.63        101.13         4.73 o                         
  -4  -3   1        426.08        440.84        10.26 o                         
  -3  -3   1          5.25         -7.96         7.96 o                         
  -2  -3   1        904.63        917.69        19.13 o                         
  -1  -3   1      10500.08      10707.57        83.35 o                         
   0  -3   1       3638.20       3353.60        23.65 o                         
   1  -3   1        134.20        115.78         4.31 o                         
   2  -3   1        687.14        707.56        21.94 o                         
   3  -3   1         66.31         58.91         4.19 o                         
   4  -3   1       5240.72       5730.43        66.82 o                         
   5  -3   1        363.79        399.28        11.23 o                         
   6  -3   1        109.57        124.16         7.29 o                         
   7  -3   1        102.05         89.30         7.07 o                         
   8  -3   1         70.66         71.87         6.23 o                         
   9  -3   1          0.15         -0.10         5.74 o                         
  10  -3   1        133.28        132.59         8.00 o                         
  11  -3   1         58.27         53.99        10.50 o                         
 -11  -2   1        536.57        588.06        26.54 o                         
 -10  -2   1        178.83        191.29        19.52 o                         
  -9  -2   1          2.63          1.03         3.71 o                         
  -8  -2   1         89.59         92.41         6.72 o                         
  -7  -2   1        267.23        245.69         8.50 o                         
  -6  -2   1         26.72         19.49         2.37 o                         
  -5  -2   1         75.07         77.38         3.81 o                         
  -4  -2   1        249.36        249.37         7.29 o                         
  -3  -2   1        408.88        380.54         6.89 o                         
  -2  -2   1        228.64        207.74         4.93 o                         
  -1  -2   1      18078.35      18865.27       208.13 o                         
   0  -2   1       1546.43       1483.14        15.36 o                         
   1  -2   1       2909.80       2645.22        41.48 o                         
   2  -2   1        521.84        481.97        10.87 o                         
   3  -2   1         88.19         88.17         4.22 o                         
   4  -2   1        593.65        598.52        13.69 o                         
   5  -2   1          0.88          0.79         2.00 o                         
   6  -2   1          3.04          6.60         2.13 o                         
   7  -2   1        196.47        170.30         7.65 o                         
   8  -2   1          0.28          0.22         4.39 o                         
   9  -2   1        955.35       1041.29        33.22 o                         
  10  -2   1          6.05          7.26        10.22 o                         
  11  -2   1        144.01        178.49        10.24 o                         
 -11  -1   1         27.49         13.91        11.28 o                         
 -10  -1   1         14.51         14.95         4.30 o                         
  -9  -1   1         37.71         41.49        10.97 o                         
  -8  -1   1          6.58          0.91         9.57 o                         
  -7  -1   1        325.53        307.75        10.36 o                         
  -6  -1   1        226.09        229.34         9.83 o                         
  -5  -1   1        191.88        167.71         5.70 o                         
  -4  -1   1         83.08        105.85         3.80 o                         
  -3  -1   1         85.24         74.81         2.94 o                         
  -2  -1   1        802.48        651.11        10.67 o                         
   1  -1   1        780.31        787.80        15.03 o                         
   2  -1   1      11901.68      11585.39       214.43 o                         
   3  -1   1        119.35         94.02         4.50 o                         
   4  -1   1        132.57        167.26         5.74 o                         
   5  -1   1       2197.80       2230.77        31.65 o                         
   6  -1   1         13.47         18.45         2.28 o                         
   7  -1   1        305.33        336.58        15.58 o                         
   8  -1   1         97.38         98.74        10.59 o                         
   9  -1   1        730.12        771.62        50.34 o                         
  10  -1   1         55.47         59.11         6.02 o                         
  11  -1   1         14.15         10.69        10.53 o                         
 -11   0   1          0.70          0.91         5.22 o                         
 -10   0   1         16.33         14.18         3.86 o                         
  -9   0   1         72.85         64.15         7.33 o                         
  -8   0   1          0.47          2.94         3.43 o                         
  -7   0   1          6.34         16.53         3.71 o                         
  -6   0   1        218.42        209.20         7.30 o                         
  -5   0   1          0.01          9.16         7.29 o                         
  -4   0   1        100.51         92.52         4.50 o                         
  -3   0   1        297.12        374.31         8.64 o                         
  -2   0   1        520.97        549.07        10.12 o                         
  -1   0   1       1120.70       1007.62        21.95 o                         
   1   0   1       2302.71       2053.67        27.34 o                         
   2   0   1        237.83        155.37         5.17 o                         
   3   0   1        327.86        282.24         9.10 o                         
   4   0   1         17.11         23.22         2.45 o                         
   5   0   1         90.50         75.32         3.81 o                         
   6   0   1       1032.08       1016.24        32.43 o                         
   7   0   1        136.70        127.88         7.13 o                         
   8   0   1          7.09          5.02         2.15 o                         
   9   0   1        757.49        725.89        33.17 o                         
  10   0   1         91.92         94.36        13.22 o                         
  11   0   1         98.76        108.12        13.70 o                         
 -11   1   1          0.09          0.89         5.45 o                         
 -10   1   1         68.43         75.98         6.56 o                         
  -9   1   1         61.38         61.71         6.79 o                         
  -8   1   1        169.27        169.88        19.24 o                         
  -7   1   1          3.76          5.29         3.32 o                         
  -6   1   1         65.65         72.59         5.07 o                         
  -5   1   1          3.63          4.58         3.66 o                         
  -4   1   1       1872.33       1894.70        20.05 o                         
  -3   1   1        123.84        126.51         3.99 o                         
  -2   1   1       8107.46       7473.26        82.81 o                         
  -1   1   1       2166.52       2099.43        21.45 o                         
   0   1   1       2766.06       2282.95        76.74 o                         
   1   1   1       3644.29       3650.50        35.38 o                         
   2   1   1      22235.26      21417.65        84.89 o                         
   3   1   1        161.10        196.36         5.05 o                         
   4   1   1         16.95         26.97         2.52 o                         
   5   1   1         14.38         20.21         2.11 o                         
   6   1   1        473.44        491.95        15.85 o                         
   7   1   1          0.06          2.06         2.68 o                         
   8   1   1        513.57        517.90        14.65 o                         
   9   1   1          0.44          0.25         9.32 o                         
  10   1   1         89.43         86.80         9.73 o                         
  11   1   1        160.26        189.87        16.34 o                         
 -11   2   1        120.21        119.22         8.41 o                         
 -10   2   1         24.13         20.81         4.94 o                         
  -9   2   1        421.36        442.50        15.00 o                         
  -8   2   1         22.85         19.35         3.03 o                         
  -7   2   1         96.71         73.45         4.09 o                         
  -6   2   1         11.16         11.14         2.10 o                         
  -5   2   1       2273.55       2298.03        35.21 o                         
  -4   2   1        103.32        123.91         4.14 o                         
  -3   2   1       1509.71       1439.76        18.92 o                         
  -2   2   1        519.20        449.93         8.33 o                         
  -1   2   1        470.81        382.61         6.51 o                         
   0   2   1        916.79        950.42        10.21 o                         
   1   2   1         22.50         46.99         2.59 o                         
   2   2   1       2187.14       2179.82        21.77 o                         
   3   2   1        247.31        224.96         5.00 o                         
   4   2   1        391.54        402.29        10.16 o                         
   5   2   1         26.98         16.51         1.70 o                         
   6   2   1         13.43         12.99         1.72 o                         
   7   2   1         36.06         29.53         2.16 o                         
   8   2   1          4.44         -1.76         5.65 o                         
   9   2   1         13.70         19.88        17.96 o                         
  10   2   1        134.08        141.42        17.81 o                         
  11   2   1        159.32        156.06        14.87 o                         
 -11   3   1         27.21         23.85         5.14 o                         
 -10   3   1         35.37         21.02         5.55 o                         
  -9   3   1        486.38        482.38        15.89 o                         
  -8   3   1        165.66        152.52        10.11 o                         
  -7   3   1          9.51         10.31         1.97 o                         
  -6   3   1         19.18         17.06         2.19 o                         
  -5   3   1       1259.35       1375.81        38.21 o                         
  -4   3   1       2798.65       2869.11        42.52 o                         
  -3   3   1        424.45        469.76        10.21 o                         
  -2   3   1       1380.02       1421.89        25.98 o                         
  -1   3   1       1114.36        980.97        10.62 o                         
   0   3   1        935.49        939.12        10.05 o                         
   1   3   1       2174.89       2366.50        21.33 o                         
   2   3   1        205.92        211.86         4.61 o                         
   3   3   1          1.28          2.45         2.33 o                         
   4   3   1        146.62        181.43         5.53 o                         
   5   3   1         47.82         53.17         2.59 o                         
   6   3   1         26.57         27.49         2.24 o                         
   7   3   1        324.24        305.02        22.46 o                         
   8   3   1          0.42         -7.59        11.50 o                         
   9   3   1        213.28        197.72        20.19 o                         
  10   3   1         91.84         91.77        14.52 o                         
 -11   4   1         85.98         87.70         7.31 o                         
 -10   4   1         46.80         44.80         6.80 o                         
  -9   4   1         27.81         34.24         5.81 o                         
  -8   4   1        106.24        107.60         5.05 o                         
  -7   4   1        313.34        304.04        15.75 o                         
  -6   4   1        163.00        189.21        11.65 o                         
  -5   4   1       2048.41       2014.61        51.99 o                         
  -4   4   1        738.09        859.71        21.07 o                         
  -3   4   1         21.46         10.22         2.27 o                         
  -2   4   1        408.22        372.59         7.04 o                         
  -1   4   1         40.74         45.04         2.74 o                         
   0   4   1        168.15        183.25         4.29 o                         
   1   4   1        338.14        307.74         5.26 o                         
   2   4   1       3294.83       3530.16        68.61 o                         
   3   4   1       1781.31       1883.62        54.08 o                         
   4   4   1        395.29        401.69        23.61 o                         
   5   4   1        295.10        296.91        12.48 o                         
   6   4   1          5.18         -9.92         9.92 o                         
   7   4   1        376.59        381.81        25.49 o                         
   8   4   1        179.59        162.02        17.06 o                         
   9   4   1         91.20         64.03        15.28 o                         
  10   4   1         43.90         65.11        13.27 o                         
 -11   5   1          1.40         -1.18         5.29 o                         
 -10   5   1          8.89          9.78         4.84 o                         
  -9   5   1          0.65         -0.29         2.93 o                         
  -8   5   1         60.76         64.82         7.72 o                         
  -7   5   1        668.12        631.31        21.66 o                         
  -6   5   1         10.59          5.54         2.58 o                         
  -5   5   1          0.83          1.13         3.73 o                         
  -4   5   1        331.50        326.26        11.66 o                         
  -3   5   1        602.88        596.43        17.89 o                         
  -2   5   1       1964.90       2152.01        58.48 o                         
  -1   5   1        681.97        769.62        18.83 o                         
   0   5   1       1082.37       1238.39        20.23 o                         
   1   5   1          8.96         11.65         1.80 o                         
   2   5   1         38.92         52.75         3.11 o                         
   3   5   1       1367.17       1394.75        77.42 o                         
   4   5   1        233.92        235.36        17.19 o                         
   5   5   1         17.22         22.50         6.20 o                         
   6   5   1        109.70        117.88        21.36 o                         
   7   5   1        551.08        597.82        82.21 o                         
   8   5   1        105.45         88.88        14.42 o                         
   9   5   1        186.53        186.82        19.26 o                         
 -11   6   1         18.34         12.06         6.35 o                         
 -10   6   1        169.33        183.77         9.49 o                         
  -9   6   1          0.38         -1.74         4.15 o                         
  -8   6   1        110.93        107.87         7.39 o                         
  -7   6   1        132.67        102.92        21.00 o                         
  -6   6   1         43.54         34.08         3.84 o                         
  -5   6   1       1132.27       1182.06        25.35 o                         
  -4   6   1         72.71         61.48         5.19 o                         
  -3   6   1          2.04          4.19         2.84 o                         
  -2   6   1        818.17        837.65        16.34 o                         
  -1   6   1          6.45          6.23         4.43 o                         
   0   6   1        616.04        615.18        12.76 o                         
   1   6   1         75.95         75.56         3.56 o                         
   2   6   1         93.15         85.52         5.02 o                         
   3   6   1        564.64        550.59        16.06 o                         
   4   6   1         26.96         30.27         8.80 o                         
   5   6   1         72.95         59.88         6.04 o                         
   6   6   1        570.29        607.35        50.35 o                         
   7   6   1          6.14          6.41         4.33 o                         
   8   6   1         22.44         39.49        11.98 o                         
   9   6   1          4.49         20.95        14.55 o                         
  -9   7   1          9.99          6.92         3.55 o                         
  -8   7   1        513.15        478.05        11.34 o                         
  -7   7   1        259.09        218.83        15.02 o                         
  -6   7   1          7.51         14.59         3.23 o                         
  -5   7   1          0.91          0.06         2.79 o                         
  -4   7   1        570.15        561.83        13.06 o                         
  -3   7   1         18.79         16.85         3.22 o                         
  -2   7   1         74.65         81.51        15.33 o                         
  -1   7   1        777.31        748.16        44.39 o                         
   0   7   1          2.54          1.88         2.55 o                         
   1   7   1        563.89        566.37        18.58 o                         
   2   7   1         15.21         16.94         2.56 o                         
   3   7   1        426.18        454.85        15.56 o                         
   4   7   1         15.74         19.53         3.35 o                         
   5   7   1         98.50        106.69         7.47 o                         
   6   7   1         60.17         67.71        10.17 o                         
   7   7   1        339.23        364.30        16.62 o                         
   8   7   1          9.78         13.94        11.28 o                         
 -10   8   1        162.69        153.11        10.27 o                         
  -9   8   1         28.66         26.58         4.71 o                         
  -8   8   1        212.62        195.93        12.10 o                         
  -7   8   1        204.98        198.86        10.15 o                         
  -6   8   1        204.22        197.88         7.35 o                         
  -5   8   1         91.27        102.02         7.70 o                         
  -4   8   1         35.46         33.18         3.56 o                         
  -3   8   1         83.82         84.40         6.68 o                         
  -2   8   1          1.68          2.76         3.97 o                         
  -1   8   1        356.55        333.45        72.95 o                         
   0   8   1          3.55          8.30         1.80 o                         
   1   8   1        188.93        156.04         8.65 o                         
   2   8   1          1.04          4.76         3.08 o                         
   3   8   1         97.94         97.90         5.72 o                         
   4   8   1         11.60          6.54         5.05 o                         
   5   8   1         22.66         23.42         5.77 o                         
   6   8   1          6.98          5.07         6.40 o                         
   7   8   1          5.00         -0.75        10.17 o                         
  -9   9   1         63.61         71.48         7.66 o                         
  -8   9   1         26.37         24.40         3.63 o                         
  -7   9   1         18.99         26.81         4.51 o                         
  -6   9   1         69.06         79.04         4.31 o                         
  -5   9   1        111.28        120.61         7.74 o                         
  -4   9   1          0.09          0.48         3.84 o                         
  -3   9   1        126.62        134.30         8.27 o                         
  -2   9   1        917.08        862.05        34.75 o                         
  -1   9   1          2.98         -0.07         2.45 o                         
   0   9   1         18.70         21.77         3.50 o                         
   1   9   1         11.28         15.09         2.78 o                         
   2   9   1          0.29         -4.59         4.59 o                         
   3   9   1         74.03         76.77        11.35 o                         
   4   9   1          8.63         12.39         4.50 o                         
   5   9   1          6.30         13.25         5.82 o                         
   6   9   1          1.66          0.62         3.39 o                         
  -8  10   1         40.12         50.90         4.43 o                         
  -7  10   1         22.16         23.98         3.89 o                         
  -6  10   1         13.43          6.35         3.40 o                         
  -5  10   1          7.50          4.31         3.12 o                         
  -4  10   1          2.08          6.18         2.97 o                         
  -3  10   1        514.51        512.99        18.33 o                         
  -2  10   1         35.30         39.33         3.79 o                         
  -1  10   1         80.77         63.57         4.17 o                         
   0  10   1         80.76         90.82         7.27 o                         
   1  10   1         20.32         28.01        11.06 o                         
   2  10   1          6.55         16.45         5.31 o                         
   4  10   1        366.67        410.38        17.09 o                         
   5  10   1         27.67         20.58         5.65 o                         
  -6  11   1          0.32          1.08         3.87 o                         
  -5  11   1          0.71         -2.30         2.97 o                         
  -4  11   1          0.30          4.08         2.90 o                         
  -3  11   1         71.47         83.30         8.61 o                         
  -2  11   1          6.30          0.14         2.89 o                         
  -1  11   1         20.98         21.32         6.84 o                         
   1  11   1        198.37        283.36        18.39 o                         
   2  11   1         22.97         20.58         5.37 o                         
   3  11   1          6.75          0.23         4.67 o                         
  -3  12   1         35.67         47.51         6.81 o                         
  -2  12   1         61.41         58.70         9.01 o                         
  -1  12   1          0.11          8.20         4.69 o                         
   0 -12   2         38.03         43.78         9.43 o                         
   1 -12   2         30.33         35.68         9.11 o                         
   2 -12   2          5.25         10.12         6.04 o                         
   3 -12   2         20.92         27.03         4.90 o                         
   4 -12   2         12.06         21.33         3.65 o                         
  -3 -11   2        228.37        293.13        19.55 o                         
  -2 -11   2         52.70         60.69         8.83 o                         
  -1 -11   2         65.39         63.67         8.67 o                         
   0 -11   2          1.83         -1.22         4.03 o                         
   1 -11   2          0.05         -6.05         6.05 o                         
   2 -11   2         32.29         36.82         4.46 o                         
   3 -11   2        315.87        279.22        12.79 o                         
   4 -11   2          2.35          1.66         3.55 o                         
   5 -11   2         96.45         78.56        11.38 o                         
   6 -11   2         27.58         24.63         4.02 o                         
  -4 -10   2         34.23         38.34         5.80 o                         
  -3 -10   2        150.52        223.39        18.49 o                         
  -2 -10   2         19.66         21.45         7.77 o                         
  -1 -10   2        224.48        225.35        12.04 o                         
   0 -10   2         29.80         17.73         4.38 o                         
   1 -10   2          0.76          2.90         2.95 o                         
   2 -10   2        172.83        159.67         9.15 o                         
   3 -10   2         52.08         45.61         4.26 o                         
   4 -10   2        543.62        555.60        21.55 o                         
   5 -10   2          6.06          6.77         8.18 o                         
   6 -10   2          1.92         -0.82         5.47 o                         
   7 -10   2        398.36        459.67        15.22 o                         
   8 -10   2         37.88         37.53         7.74 o                         
  -6  -9   2        479.46        501.17        13.61 o                         
  -5  -9   2        277.78        297.08        32.34 o                         
  -4  -9   2         29.65         31.13         4.88 o                         
  -3  -9   2         59.57         65.90         5.51 o                         
  -2  -9   2          0.42          0.87         3.67 o                         
  -1  -9   2        156.43        151.37         9.02 o                         
   0  -9   2          0.45          0.00         1.88 o                         
   1  -9   2        393.05        392.36        14.11 o                         
   2  -9   2        142.94        128.02         8.35 o                         
   3  -9   2         88.25         93.23         4.98 o                         
   4  -9   2          4.86          8.94         6.16 o                         
   5  -9   2        533.51        517.63        12.56 o                         
   6  -9   2        209.88        215.17        12.00 o                         
   7  -9   2        130.02        137.72         8.81 o                         
   8  -9   2          0.92         -7.05         7.05 o                         
   9  -9   2          2.30         -5.23         7.40 o                         
  -7  -8   2         24.48         34.23        10.09 o                         
  -6  -8   2        191.77        194.52        10.33 o                         
  -5  -8   2        149.62        174.38        10.77 o                         
  -4  -8   2          4.29          3.81         4.11 o                         
  -3  -8   2          1.06          2.16         3.28 o                         
  -2  -8   2         60.77         47.46         5.14 o                         
  -1  -8   2        562.48        546.07        28.45 o                         
   0  -8   2        296.54        258.06        13.13 o                         
   1  -8   2         15.73         16.85         2.37 o                         
   2  -8   2        501.75        416.63        23.88 o                         
   3  -8   2          8.35          3.24         2.69 o                         
   4  -8   2         60.80         64.83         5.57 o                         
   5  -8   2        284.05        305.30        10.35 o                         
   6  -8   2         18.28         17.34         3.82 o                         
   7  -8   2         19.52         14.65         3.72 o                         
   8  -8   2        326.31        332.23        13.10 o                         
   9  -8   2         11.40          6.65         4.99 o                         
  10  -8   2        227.95        219.68        13.99 o                         
  -8  -7   2          0.54          9.36        10.03 o                         
  -6  -7   2        235.26        245.05        17.36 o                         
  -5  -7   2          5.47         -1.24         4.17 o                         
  -4  -7   2         75.11         93.05        10.81 o                         
  -3  -7   2          0.06         -3.43         4.88 o                         
  -2  -7   2        264.34        250.38         9.50 o                         
  -1  -7   2        140.41        129.13         5.68 o                         
   0  -7   2        272.95        236.25         7.69 o                         
   1  -7   2        199.73        187.18         7.11 o                         
   2  -7   2         12.93         15.47         2.52 o                         
   3  -7   2        424.54        405.39        16.86 o                         
   4  -7   2        198.21        188.11         8.23 o                         
   5  -7   2        254.53        256.61        11.46 o                         
   6  -7   2        238.42        255.52         9.42 o                         
   7  -7   2         48.27         59.82         9.48 o                         
   8  -7   2          0.16          1.75         3.41 o                         
   9  -7   2         88.88        104.54        18.52 o                         
  10  -7   2          1.47         -4.68         4.97 o                         
  -9  -6   2          0.02         15.28         8.98 o                         
  -8  -6   2          0.00          9.93         8.85 o                         
  -7  -6   2        258.21        247.51        11.54 o                         
  -6  -6   2         27.55         31.01         4.34 o                         
  -5  -6   2       4824.71       5260.63       150.31 o                         
  -4  -6   2        683.50        729.93        16.72 o                         
  -3  -6   2          1.80         -1.05         3.41 o                         
  -2  -6   2        816.57        794.69        12.88 o                         
  -1  -6   2         10.94          7.75         2.96 o                         
   0  -6   2        333.10        311.14         7.17 o                         
   1  -6   2        217.98        198.74         7.03 o                         
   2  -6   2        313.78        300.98        10.15 o                         
   3  -6   2         42.39         28.99         2.98 o                         
   4  -6   2          4.01          9.22         2.09 o                         
   5  -6   2          5.65          7.89         2.85 o                         
   6  -6   2       1068.54       1022.61        26.07 o                         
   7  -6   2        124.09        128.43         7.21 o                         
   8  -6   2         42.53         36.98         4.35 o                         
   9  -6   2        124.24        140.25         7.09 o                         
  10  -6   2          4.48          1.33         8.62 o                         
  11  -6   2        117.87        128.09         8.52 o                         
 -10  -5   2         20.72         35.67        10.94 o                         
  -9  -5   2         43.28         47.58        10.28 o                         
  -8  -5   2         58.29        113.51        12.33 o                         
  -7  -5   2          4.02          4.33         3.01 o                         
  -6  -5   2        314.66        343.51        13.83 o                         
  -5  -5   2        245.51        249.69        13.51 o                         
  -4  -5   2         54.69         60.01         4.49 o                         
  -3  -5   2       2911.64       2920.54        44.17 o                         
  -2  -5   2        397.16        396.18        10.25 o                         
  -1  -5   2        148.86        150.12         4.26 o                         
   0  -5   2        496.08        499.37         9.45 o                         
   1  -5   2       1454.85       1396.60        27.62 o                         
   2  -5   2        488.76        496.10        16.14 o                         
   3  -5   2       3601.85       3992.23        47.93 o                         
   4  -5   2         45.94         58.66         3.63 o                         
   5  -5   2         35.17         38.67         3.16 o                         
   6  -5   2        165.04        155.96        10.44 o                         
   7  -5   2          2.05          1.57         3.04 o                         
   8  -5   2          2.48          4.48         2.95 o                         
   9  -5   2         23.53         39.51         4.72 o                         
  10  -5   2         14.44         12.97         7.15 o                         
  11  -5   2        123.37        109.08        16.97 o                         
 -10  -4   2          3.02          2.60        11.94 o                         
  -9  -4   2         31.78         51.78         9.61 o                         
  -8  -4   2          0.61          1.39         9.92 o                         
  -7  -4   2          0.09         -9.38         9.38 o                         
  -6  -4   2        330.71        299.14        19.32 o                         
  -5  -4   2          5.02          6.24         2.55 o                         
  -4  -4   2        554.13        579.76        17.75 o                         
  -3  -4   2         22.70         15.26         2.24 o                         
  -2  -4   2       3136.26       3011.07        42.64 o                         
  -1  -4   2        556.71        528.24         7.93 o                         
   0  -4   2       2683.55       2776.03        21.26 o                         
   1  -4   2          8.64         10.33         2.03 o                         
   2  -4   2       2111.28       2154.04        39.87 o                         
   3  -4   2        545.99        548.96        16.24 o                         
   4  -4   2        615.98        678.49        19.60 o                         
   5  -4   2          0.49          3.25         2.35 o                         
   6  -4   2         75.27         66.25         5.39 o                         
   7  -4   2          3.67         11.25         2.81 o                         
   8  -4   2        103.47         97.07         6.23 o                         
   9  -4   2        120.37        127.63         7.70 o                         
  10  -4   2         28.39         29.95         7.36 o                         
  11  -4   2         29.62         44.90         8.61 o                         
 -11  -3   2          0.41          6.84         9.42 o                         
 -10  -3   2         24.72         26.38         9.74 o                         
  -9  -3   2         16.20         -0.80        13.29 o                         
  -8  -3   2        399.11        369.41        49.85 o                         
  -7  -3   2        133.41        129.98         9.47 o                         
  -6  -3   2         59.35         61.20         2.99 o                         
  -5  -3   2         92.24         97.71         4.58 o                         
  -4  -3   2        640.50        584.46        12.50 o                         
  -3  -3   2         65.41         64.42         3.09 o                         
  -2  -3   2       4285.99       4244.01        40.98 o                         
  -1  -3   2         12.39          4.17         2.24 o                         
   0  -3   2          3.94          6.27         2.25 o                         
   1  -3   2         72.16         69.12         2.97 o                         
   2  -3   2        957.31        963.76        13.73 o                         
   3  -3   2        388.30        430.64        11.89 o                         
   4  -3   2        617.43        544.17        19.08 o                         
   5  -3   2         18.04         21.20         3.00 o                         
   6  -3   2       1463.30       1405.53        40.35 o                         
   7  -3   2         77.26         79.32         5.37 o                         
   8  -3   2        582.03        656.06        30.66 o                         
   9  -3   2         13.58         21.85         7.09 o                         
  10  -3   2        119.10        142.53        10.30 o                         
  11  -3   2        108.88         99.20         8.06 o                         
 -11  -2   2         18.19          9.41        13.79 o                         
 -10  -2   2        106.82        105.29        16.03 o                         
  -9  -2   2         82.65         92.13        21.84 o                         
  -8  -2   2         60.28         60.80         7.30 o                         
  -7  -2   2        223.39        195.98        10.86 o                         
  -6  -2   2       2043.66       2152.53        55.90 o                         
  -5  -2   2        663.89        603.96        15.40 o                         
  -4  -2   2        369.40        468.18         9.72 o                         
  -3  -2   2        248.89        234.66         5.76 o                         
  -2  -2   2      26252.40      25843.26       109.97 o                         
  -1  -2   2        594.77        571.12         7.11 o                         
   0  -2   2      32412.21      31880.93       275.28 o                         
   1  -2   2       4073.58       3877.15        57.26 o                         
   2  -2   2         83.04         53.84         3.50 o                         
   3  -2   2       6644.76       6481.90        60.23 o                         
   4  -2   2        693.05        644.35        16.59 o                         
   5  -2   2          9.08         13.07         2.04 o                         
   6  -2   2       1101.67       1020.57        19.37 o                         
   7  -2   2         26.26         23.13         2.63 o                         
   8  -2   2        973.78       1025.18        19.33 o                         
   9  -2   2        142.44        139.00         8.82 o                         
  10  -2   2          0.09          1.26         5.62 o                         
  11  -2   2         97.38         75.43        10.86 o                         
 -11  -1   2          1.58         -3.69        11.58 o                         
 -10  -1   2        139.04        134.34        17.27 o                         
  -9  -1   2          0.91         -3.53         3.87 o                         
  -8  -1   2         15.11         11.31         3.64 o                         
  -7  -1   2         33.75         32.09         3.66 o                         
  -6  -1   2        638.47        662.77        22.31 o                         
  -5  -1   2        625.51        609.91        23.98 o                         
  -4  -1   2        129.72        139.10         3.80 o                         
  -3  -1   2         68.72         66.09         2.88 o                         
  -2  -1   2       5822.50       5968.32        38.29 o                         
  -1  -1   2       2560.32       2402.42        17.81 o                         
   0  -1   2        453.54        457.38         6.21 o                         
   1  -1   2        737.53        822.68        12.25 o                         
   2  -1   2       1893.62       2005.50        20.76 o                         
   3  -1   2       7159.50       6783.20        43.82 o                         
   4  -1   2         71.52         84.51         3.66 o                         
   5  -1   2        271.57        291.00         9.38 o                         
   6  -1   2        693.56        701.87        26.29 o                         
   7  -1   2        484.77        486.75        14.08 o                         
   8  -1   2         16.31         18.16         2.90 o                         
   9  -1   2        168.46        168.90        14.69 o                         
  10  -1   2          8.61         18.60        13.11 o                         
  11  -1   2         41.72         39.46         6.67 o                         
 -11   0   2         16.68         15.64         5.20 o                         
 -10   0   2          0.74          1.45         3.76 o                         
  -9   0   2        150.32        174.58        22.06 o                         
  -8   0   2          3.87          0.97        10.17 o                         
  -7   0   2         10.09         14.67         4.58 o                         
  -6   0   2        199.69        192.66         7.88 o                         
  -5   0   2          0.02          1.75         2.38 o                         
  -4   0   2        235.83        248.31        11.15 o                         
  -3   0   2       2012.91       1809.25        37.79 o                         
  -2   0   2       3344.73       3040.61        37.27 o                         
  -1   0   2        338.73        303.09         6.32 o                         
   1   0   2       1641.98       1527.93        15.74 o                         
   2   0   2       6240.24       6040.52        49.22 o                         
   3   0   2       3114.47       3220.30        39.51 o                         
   4   0   2        768.56        712.51        13.00 o                         
   5   0   2        422.80        406.10        14.76 o                         
   6   0   2          2.83          4.26         1.79 o                         
   7   0   2        148.15        143.61         8.69 o                         
   8   0   2         60.34         70.37         4.94 o                         
   9   0   2          5.83          4.77         7.32 o                         
  10   0   2        455.86        442.75        15.62 o                         
  11   0   2         22.85         29.79        13.95 o                         
 -11   1   2         37.05         34.04         5.63 o                         
 -10   1   2          0.10         -3.41         3.76 o                         
  -9   1   2          4.63          6.01         7.16 o                         
  -8   1   2          1.94          1.97         9.17 o                         
  -7   1   2        108.17        106.19         9.94 o                         
  -6   1   2        146.74        138.16         7.31 o                         
  -5   1   2        715.64        714.34        24.77 o                         
  -4   1   2        220.59        204.89         4.45 o                         
  -3   1   2        227.50        187.64         3.79 o                         
  -2   1   2      16750.60      16141.48        84.35 o                         
  -1   1   2       1519.51       1553.87        13.60 o                         
   0   1   2        429.15        468.59         8.03 o                         
   1   1   2        276.63        173.05         4.24 o                         
   2   1   2       8068.23       8408.62       110.16 o                         
   3   1   2         18.19          7.97         3.34 o                         
   4   1   2        863.98        868.02        15.62 o                         
   5   1   2        285.74        308.19        10.04 o                         
   6   1   2        142.91        151.46         7.29 o                         
   7   1   2         28.91         25.03         4.24 o                         
   8   1   2        900.12        893.47        22.14 o                         
   9   1   2          0.00          6.98         4.69 o                         
  10   1   2        173.96        174.30        12.18 o                         
  11   1   2        222.31        212.78        16.64 o                         
 -11   2   2        153.18        185.34        18.00 o                         
 -10   2   2         21.64         14.05         6.61 o                         
  -9   2   2        273.92        270.78        13.34 o                         
  -8   2   2        600.02        597.86        41.11 o                         
  -7   2   2          0.00         -3.11         3.24 o                         
  -6   2   2        119.01        124.49         5.17 o                         
  -5   2   2        246.30        245.40         7.56 o                         
  -4   2   2        714.44        798.11        14.34 o                         
  -3   2   2       6418.74       6720.83        90.65 o                         
  -2   2   2       2190.88       2054.46        23.53 o                         
  -1   2   2         27.96         16.07         2.00 o                         
   0   2   2       2601.32       2460.40        24.42 o                         
   1   2   2       2094.88       2029.91        18.10 o                         
   2   2   2        104.48        126.61         3.89 o                         
   3   2   2        371.26        384.60         7.10 o                         
   4   2   2        377.13        401.77         9.39 o                         
   5   2   2       1166.95       1249.96        18.13 o                         
   6   2   2         91.79         93.67         3.85 o                         
   7   2   2         10.65         11.70         1.79 o                         
   8   2   2          9.25         16.80         3.28 o                         
   9   2   2          4.10          5.82         3.59 o                         
  10   2   2         23.52         33.78        10.94 o                         
  11   2   2        124.72        109.14        19.56 o                         
 -11   3   2         86.05        104.75        10.00 o                         
 -10   3   2          0.08         -1.67        12.56 o                         
  -9   3   2          1.29          7.76         3.96 o                         
  -8   3   2        725.50        738.03        30.45 o                         
  -7   3   2        271.21        233.70        11.64 o                         
  -6   3   2        143.69        114.06         4.93 o                         
  -5   3   2          1.57          3.37         2.44 o                         
  -4   3   2        410.34        398.21        10.11 o                         
  -3   3   2       1374.13       1413.62        49.51 o                         
  -2   3   2        917.16        793.49        14.82 o                         
  -1   3   2        980.44        888.52        10.18 o                         
   0   3   2         62.11         72.32         2.63 o                         
   2   3   2        216.35        272.18         5.50 o                         
   3   3   2          0.21         -0.33         3.16 o                         
   4   3   2          0.56          1.52         1.47 o                         
   5   3   2        103.66        118.45         6.19 o                         
   6   3   2         74.33         71.92         3.50 o                         
   7   3   2        573.49        617.56        14.29 o                         
   8   3   2        208.60        200.02        26.10 o                         
   9   3   2        245.25        191.28        20.37 o                         
  10   3   2        147.92        151.63        18.30 o                         
 -11   4   2         23.76         29.09         8.06 o                         
 -10   4   2         21.34         30.21         6.09 o                         
  -9   4   2        228.54        238.83        25.46 o                         
  -8   4   2         39.52         49.54         5.24 o                         
  -7   4   2          5.50          2.16         1.85 o                         
  -6   4   2       1827.10       1905.44        51.88 o                         
  -5   4   2          1.45          0.34         1.64 o                         
  -4   4   2         88.52         95.55         4.38 o                         
  -3   4   2         78.36        131.80         5.54 o                         
  -2   4   2        641.30        672.74        17.18 o                         
  -1   4   2        930.61       1014.06        14.71 o                         
   0   4   2          5.85         15.15         1.62 o                         
   1   4   2         91.14         88.74         3.37 o                         
   2   4   2         57.40         53.66         2.50 o                         
   3   4   2         14.16         11.72         1.75 o                         
   4   4   2        245.49        239.68         8.08 o                         
   5   4   2          1.69          6.90         5.66 o                         
   6   4   2          1.04          1.51         2.51 o                         
   7   4   2        157.89        160.00        11.95 o                         
   8   4   2        298.95        409.39        24.29 o                         
   9   4   2         13.28         -4.85        11.91 o                         
  10   4   2          4.45          7.47        14.32 o                         
 -11   5   2         20.12         24.92         7.93 o                         
 -10   5   2         44.53         44.58         7.55 o                         
  -9   5   2          0.39          1.39         4.88 o                         
  -8   5   2        159.65        144.35         6.73 o                         
  -7   5   2         46.32         40.12         3.62 o                         
  -6   5   2         30.87         19.50         3.01 o                         
  -5   5   2        279.69        279.63        17.19 o                         
  -4   5   2         17.43         18.70         2.90 o                         
  -3   5   2        528.66        496.79        19.49 o                         
  -1   5   2        634.58        684.82        20.01 o                         
   0   5   2        394.14        404.68        10.33 o                         
   1   5   2       1044.42       1136.29        18.04 o                         
   2   5   2         30.27         31.70         2.43 o                         
   3   5   2         18.78         15.64         3.22 o                         
   4   5   2        354.11        369.10        17.81 o                         
   5   5   2        603.99        618.50        26.50 o                         
   6   5   2        153.08        150.44        10.58 o                         
   7   5   2        115.65        121.51         8.38 o                         
   8   5   2        165.30        143.75        18.13 o                         
   9   5   2        370.34        436.34        26.17 o                         
 -11   6   2          3.97          6.14         6.20 o                         
 -10   6   2         54.46         44.49         6.53 o                         
  -9   6   2        195.47        200.56        15.68 o                         
  -8   6   2          9.55         10.27         2.76 o                         
  -7   6   2         23.92         16.05         2.24 o                         
  -6   6   2        134.59        136.08        10.87 o                         
  -5   6   2        193.61        149.90         8.03 o                         
  -4   6   2         37.93         38.75         2.75 o                         
  -3   6   2         45.86         57.37         4.72 o                         
  -2   6   2         26.91         18.44         3.03 o                         
  -1   6   2       3066.47       3178.74        45.84 o                         
   0   6   2        167.69        191.32         8.34 o                         
   1   6   2        409.54        451.19        13.51 o                         
   2   6   2        821.41        752.81        16.71 o                         
   3   6   2        219.34        192.04        12.00 o                         
   4   6   2         55.96         57.80         5.08 o                         
   5   6   2        123.72        110.98        19.80 o                         
   6   6   2         45.76         45.38         5.49 o                         
   7   6   2        406.57        409.03        18.70 o                         
   8   6   2          8.10         13.98        11.87 o                         
   9   6   2          0.46         14.23        12.22 o                         
 -10   7   2        151.72        132.69        13.32 o                         
  -9   7   2          0.73         -0.07         5.49 o                         
  -8   7   2        570.32        603.91        14.31 o                         
  -7   7   2        162.17        172.70         8.90 o                         
  -6   7   2        425.39        395.92        26.35 o                         
  -5   7   2         18.11         22.01         2.97 o                         
  -4   7   2         25.74         28.72         4.10 o                         
  -3   7   2        131.83        137.08         8.38 o                         
  -2   7   2        255.28        223.93        12.56 o                         
  -1   7   2        268.57        262.54        10.39 o                         
   0   7   2          1.45          0.62         2.46 o                         
   1   7   2        134.52        122.21         5.08 o                         
   2   7   2        124.90        130.25         6.82 o                         
   3   7   2         18.18         15.56         4.01 o                         
   4   7   2         58.05         73.19         6.48 o                         
   5   7   2         53.25         61.46         6.47 o                         
   6   7   2          5.26          8.72         5.72 o                         
   7   7   2         11.71         11.91         4.15 o                         
   8   7   2         83.54        101.72        13.67 o                         
  -9   8   2          3.65          5.33         3.98 o                         
  -8   8   2        244.84        268.80        11.06 o                         
  -7   8   2         14.39         23.74         3.24 o                         
  -6   8   2        124.00        123.20         9.54 o                         
  -5   8   2         82.39         96.67         4.21 o                         
  -4   8   2       1178.98       1270.97        20.66 o                         
  -3   8   2        531.79        533.23        13.26 o                         
  -2   8   2       2229.38       2096.08        38.78 o                         
  -1   8   2        239.56        247.22        10.85 o                         
   0   8   2        626.63        537.46        27.64 o                         
   1   8   2        148.80        131.46         7.63 o                         
   2   8   2        581.67        580.24        14.83 o                         
   3   8   2        123.73        125.95         6.09 o                         
   4   8   2          1.88          0.64         3.58 o                         
   5   8   2        366.71        318.50        10.27 o                         
   6   8   2         43.58         31.15         4.95 o                         
   7   8   2          0.00         -3.43         6.38 o                         
  -9   9   2         39.43         30.58        10.50 o                         
  -8   9   2          5.28         -3.16         3.16 o                         
  -7   9   2         27.11         27.53         3.97 o                         
  -6   9   2          0.00          2.02         3.10 o                         
  -5   9   2         77.62         72.46         7.10 o                         
  -4   9   2        285.53        299.54        10.21 o                         
  -3   9   2        104.19        111.01        15.75 o                         
  -2   9   2         68.73         63.44         6.08 o                         
  -1   9   2        318.30        261.79        16.23 o                         
   0   9   2          1.85          2.40         3.31 o                         
   1   9   2        107.12        111.11         7.75 o                         
   2   9   2          0.07          3.77         6.44 o                         
   3   9   2         49.78         52.22         5.80 o                         
   4   9   2         25.00         29.64         5.32 o                         
   5   9   2          0.18         -1.28         4.04 o                         
   6   9   2        100.59        137.96         7.66 o                         
  -8  10   2         44.89         45.65         3.84 o                         
  -7  10   2         49.42         62.91         4.73 o                         
  -6  10   2          0.30         -2.12         2.72 o                         
  -5  10   2          0.06          4.15         2.61 o                         
  -4  10   2         43.56         47.43         3.78 o                         
  -3  10   2         35.08         30.22         3.76 o                         
  -2  10   2        121.84        118.89         5.11 o                         
  -1  10   2         24.95         11.53         4.59 o                         
   0  10   2         10.35         14.67         6.52 o                         
   1  10   2        312.55        338.03        13.04 o                         
   2  10   2          6.30         11.98         6.27 o                         
   3  10   2        234.82        311.17        16.40 o                         
   4  10   2          2.79          7.63         5.57 o                         
  -6  11   2          5.80          8.59         3.44 o                         
  -5  11   2         30.90         27.64         3.73 o                         
  -4  11   2        228.56        238.82        18.49 o                         
  -3  11   2          6.83          9.96         3.81 o                         
  -2  11   2          6.57          1.09         5.89 o                         
  -1  11   2        177.78        151.12        12.07 o                         
   0  11   2         77.56         95.47         8.67 o                         
   1  11   2         81.07        112.88        12.64 o                         
   2  11   2          0.01         -3.56         5.03 o                         
  -2  12   2         73.00         77.99        10.04 o                         
   0 -12   3         43.96         43.91         8.94 o                         
   1 -12   3         30.66         31.82         7.90 o                         
   2 -12   3         43.73         51.86         6.27 o                         
   4 -12   3         34.63         32.60         4.72 o                         
  -2 -11   3         29.27         28.63         8.45 o                         
  -1 -11   3        126.16        137.54         9.22 o                         
   0 -11   3          2.84         12.21         5.12 o                         
   1 -11   3         21.31         13.53         4.41 o                         
   2 -11   3          1.25         -0.88         3.01 o                         
   3 -11   3        108.95        133.31         9.46 o                         
   4 -11   3          5.92          7.60         3.53 o                         
   5 -11   3          0.05         -1.88         5.75 o                         
   6 -11   3          0.20          3.01         3.23 o                         
  -5 -10   3        260.85        270.10        10.59 o                         
  -4 -10   3         13.73         14.22         3.81 o                         
  -3 -10   3        254.56        289.10        18.40 o                         
  -2 -10   3        133.69        143.17         9.37 o                         
  -1 -10   3         34.97         46.34         9.32 o                         
   0 -10   3         37.69         36.79         6.20 o                         
   1 -10   3          1.57          1.51         3.12 o                         
   2 -10   3         29.79         36.64         4.46 o                         
   3 -10   3         11.23         11.66         3.59 o                         
   4 -10   3          0.14          5.53         4.50 o                         
   5 -10   3         85.29         82.66         8.80 o                         
   6 -10   3          9.48          7.84         4.29 o                         
   7 -10   3         42.14         49.34         7.68 o                         
   8 -10   3          7.59          6.04         4.94 o                         
  -6  -9   3        261.85        236.17        10.00 o                         
  -5  -9   3         11.34         13.39         4.62 o                         
  -4  -9   3          3.98          0.47         4.10 o                         
  -3  -9   3         36.76         24.71         5.89 o                         
  -2  -9   3         54.06         60.51         5.58 o                         
  -1  -9   3         34.86         20.78         2.78 o                         
   0  -9   3          1.59          2.99         2.88 o                         
   1  -9   3        113.65        114.01        15.22 o                         
   2  -9   3         82.66         75.18         8.44 o                         
   3  -9   3         53.35         46.27         6.17 o                         
   4  -9   3          8.05          5.93         3.40 o                         
   5  -9   3        156.00        142.91         8.31 o                         
   6  -9   3         25.40         40.22         8.16 o                         
   7  -9   3         16.97         17.36         3.97 o                         
   8  -9   3         27.25         39.63         4.63 o                         
   9  -9   3          0.26         -2.36         4.54 o                         
  -7  -8   3          9.29         13.81        10.91 o                         
  -6  -8   3        652.36        626.87        25.23 o                         
  -5  -8   3        445.62        438.37        13.75 o                         
  -4  -8   3          0.17          0.15         3.88 o                         
  -3  -8   3         49.51         50.42         5.04 o                         
  -2  -8   3        120.02        117.54         6.89 o                         
  -1  -8   3        632.52        593.30        29.74 o                         
   0  -8   3        887.48        784.88        37.84 o                         
   1  -8   3          2.64          1.17         1.89 o                         
   2  -8   3         95.65         99.19         5.91 o                         
   3  -8   3          0.99          0.48         3.12 o                         
   4  -8   3        343.21        333.11        11.38 o                         
   5  -8   3         15.64         17.26         4.57 o                         
   6  -8   3        156.14        162.58        12.30 o                         
   7  -8   3         14.81         27.99         5.74 o                         
   8  -8   3          0.04          2.73         6.58 o                         
   9  -8   3          0.31          3.83         3.75 o                         
  10  -8   3         86.71         85.75         9.41 o                         
  -8  -7   3         13.81         14.30         9.75 o                         
  -7  -7   3          8.58          4.10         8.31 o                         
  -6  -7   3          5.92          7.14         4.86 o                         
  -5  -7   3        127.82        117.05         7.62 o                         
  -4  -7   3       1940.30       2052.64        47.42 o                         
  -3  -7   3         22.71         23.94         5.33 o                         
  -2  -7   3         91.91         93.79         4.64 o                         
  -1  -7   3          0.02          1.56         1.64 o                         
   0  -7   3          5.12          2.74         3.44 o                         
   1  -7   3         32.20         32.80         2.30 o                         
   2  -7   3       1062.75       1065.34        44.45 o                         
   3  -7   3         22.01         20.60         2.21 o                         
   4  -7   3       1247.06       1151.76        51.28 o                         
   5  -7   3        119.17        105.83         7.90 o                         
   6  -7   3         65.27         60.00         4.77 o                         
   7  -7   3          1.29          2.96         2.62 o                         
   8  -7   3         25.86         34.23         4.08 o                         
   9  -7   3          0.00          1.69         3.17 o                         
  10  -7   3        115.89        100.24        10.36 o                         
  -9  -6   3        151.24        163.40        12.65 o                         
  -8  -6   3         68.39         87.89        12.63 o                         
  -7  -6   3         51.08         54.88         5.70 o                         
  -6  -6   3         18.40         24.63         4.00 o                         
  -5  -6   3        183.65        193.27        10.99 o                         
  -4  -6   3       2119.86       2175.00        30.80 o                         
  -3  -6   3         78.05         72.82         5.95 o                         
  -2  -6   3         21.73         15.63         1.96 o                         
  -1  -6   3        589.25        541.28        12.22 o                         
   0  -6   3        640.28        595.58        11.49 o                         
   1  -6   3         43.73         33.79         2.25 o                         
   2  -6   3          0.07          3.10         2.31 o                         
   3  -6   3          1.20         -2.06         2.45 o                         
   4  -6   3        278.28        262.05        12.17 o                         
   5  -6   3        498.47        494.87        19.04 o                         
   6  -6   3         91.85        102.33         6.24 o                         
   7  -6   3          1.98         -0.18         2.59 o                         
   8  -6   3         37.82         32.27         3.32 o                         
   9  -6   3         17.15         28.61         4.44 o                         
  10  -6   3         21.60         40.48         8.94 o                         
  11  -6   3         23.96         28.00        10.51 o                         
 -10  -5   3          6.53         24.44         8.05 o                         
  -9  -5   3        109.62        155.70        14.32 o                         
  -8  -5   3         44.69         28.54        12.63 o                         
  -7  -5   3        530.02        574.17        16.79 o                         
  -6  -5   3         57.38         61.87         5.74 o                         
  -5  -5   3          1.48          4.92         2.80 o                         
  -4  -5   3       1069.85       1024.65       110.22 o                         
  -3  -5   3       3671.09       3637.56        82.27 o                         
  -2  -5   3        946.60        870.13        23.80 o                         
  -1  -5   3        647.60        625.35        12.76 o                         
   0  -5   3       2115.59       2123.33        26.83 o                         
   1  -5   3        290.69        286.55         7.34 o                         
   2  -5   3        800.49        841.48        25.55 o                         
   3  -5   3         26.70         30.62         3.95 o                         
   4  -5   3         28.01         40.16         5.46 o                         
   5  -5   3        185.62        165.09         9.34 o                         
   6  -5   3          2.85          2.69         3.49 o                         
   7  -5   3        218.92        234.30         9.77 o                         
   8  -5   3        299.33        313.96        11.88 o                         
   9  -5   3        387.43        354.30        12.32 o                         
  10  -5   3         63.56         64.73         7.39 o                         
  11  -5   3         13.24          3.80         6.96 o                         
 -10  -4   3        185.14        180.65        15.96 o                         
  -9  -4   3         31.89         59.50        10.62 o                         
  -8  -4   3          0.27         -8.97        10.30 o                         
  -7  -4   3          7.62         11.74         2.73 o                         
  -6  -4   3        657.20        639.42        39.41 o                         
  -5  -4   3        207.44        209.77        13.84 o                         
  -4  -4   3         11.78         14.36         2.44 o                         
  -3  -4   3       1623.34       1759.30        33.43 o                         
  -2  -4   3          7.05          6.34         2.66 o                         
  -1  -4   3       6672.47       7092.90        69.69 o                         
   0  -4   3         21.52         10.68         1.92 o                         
   1  -4   3       1860.01       1879.60        33.75 o                         
   2  -4   3          8.33          8.10         2.15 o                         
   3  -4   3        302.96        273.91         9.97 o                         
   4  -4   3        162.56        121.27         6.28 o                         
   5  -4   3          0.37          1.65         1.78 o                         
   6  -4   3        109.32        116.35        10.74 o                         
   7  -4   3        268.47        285.70        15.63 o                         
   8  -4   3          3.02          5.19         3.10 o                         
   9  -4   3         90.55         99.97         5.43 o                         
  10  -4   3         28.37         32.36         6.45 o                         
  11  -4   3        146.68        141.17        13.49 o                         
 -11  -3   3          7.88          7.14         9.40 o                         
 -10  -3   3         56.61         47.58        11.15 o                         
  -9  -3   3        134.03        169.09        18.28 o                         
  -8  -3   3          0.14         -8.44         8.44 o                         
  -7  -3   3         82.86         75.22         4.39 o                         
  -6  -3   3          0.10          1.01         2.70 o                         
  -5  -3   3        480.24        463.03         9.04 o                         
  -4  -3   3       2639.59       2579.67        29.84 o                         
  -3  -3   3         84.40         86.43         3.31 o                         
  -2  -3   3       5382.93       5171.55        36.47 o                         
  -1  -3   3       3937.84       3977.88        31.65 o                         
   0  -3   3       3055.12       2849.69        17.49 o                         
   1  -3   3        858.62        757.93        10.05 o                         
   2  -3   3        456.12        451.63        11.32 o                         
   3  -3   3       1411.51       1257.13        28.16 o                         
   4  -3   3       1922.80       1962.77        79.00 o                         
   5  -3   3       3815.61       4182.70        42.24 o                         
   6  -3   3         56.59         52.45         3.44 o                         
   7  -3   3         10.33         11.59         2.14 o                         
   8  -3   3        187.90        181.56         7.30 o                         
   9  -3   3         41.54         37.06         3.54 o                         
  10  -3   3          3.59         15.70        11.24 o                         
  11  -3   3        208.87        222.19        15.87 o                         
 -11  -2   3         14.88         13.51        11.96 o                         
 -10  -2   3          4.57          8.05        13.08 o                         
  -9  -2   3        131.37        137.55        20.54 o                         
  -8  -2   3          4.81          6.48         3.74 o                         
  -7  -2   3          5.18          4.60         2.75 o                         
  -6  -2   3         71.69         77.83         4.80 o                         
  -5  -2   3       1642.79       1530.92        51.86 o                         
  -4  -2   3         78.41         87.13         3.40 o                         
  -3  -2   3        197.71        224.68         4.98 o                         
  -2  -2   3       2044.02       1958.96        16.67 o                         
  -1  -2   3       9542.93       9860.29        98.68 o                         
   0  -2   3       9043.07       8995.77        71.47 o                         
   1  -2   3        237.38        217.35         4.58 o                         
   2  -2   3        122.09         98.38         3.87 o                         
   3  -2   3        370.90        384.06         8.04 o                         
   4  -2   3        768.40        833.23        16.55 o                         
   5  -2   3        250.62        256.75        16.08 o                         
   6  -2   3       1233.31       1342.38        32.29 o                         
   7  -2   3         73.70         62.46         7.97 o                         
   8  -2   3        992.85       1053.75        18.84 o                         
   9  -2   3         29.76         17.26         3.06 o                         
  10  -2   3         22.72         25.02         6.83 o                         
  11  -2   3          0.40          3.24         4.59 o                         
 -11  -1   3          5.16         21.59        15.37 o                         
 -10  -1   3          0.09         -2.48         3.69 o                         
  -9  -1   3         32.61         31.13         5.08 o                         
  -8  -1   3          3.48         10.91         3.72 o                         
  -7  -1   3         26.82         33.78         3.99 o                         
  -6  -1   3        175.49        197.88        12.10 o                         
  -5  -1   3          1.55          7.94         2.89 o                         
  -4  -1   3        279.00        311.25         8.35 o                         
  -3  -1   3       2297.04       2331.74        22.54 o                         
  -2  -1   3      12541.10      12675.96        92.96 o                         
  -1  -1   3       2756.64       2804.06        32.24 o                         
   0  -1   3        538.01        460.42         6.65 o                         
   1  -1   3         25.35         21.26         2.67 o                         
   2  -1   3      23799.90      23809.73        95.61 o                         
   3  -1   3       2767.91       2858.22        30.90 o                         
   4  -1   3        707.66        858.96        13.38 o                         
   5  -1   3        140.96        116.15         4.27 o                         
   6  -1   3        284.10        301.38         9.65 o                         
   7  -1   3       1161.01       1113.22        41.87 o                         
   8  -1   3        215.29        231.20        14.93 o                         
   9  -1   3         16.32         12.78         3.30 o                         
  10  -1   3        419.62        449.76        20.99 o                         
  11  -1   3         79.47         71.23         7.19 o                         
 -11   0   3          2.44          5.65         4.72 o                         
 -10   0   3          6.59          2.34         5.19 o                         
  -9   0   3         59.07         48.31         6.50 o                         
  -8   0   3         10.98          9.21         3.74 o                         
  -7   0   3        409.45        421.16        22.73 o                         
  -6   0   3        272.62        289.64        23.42 o                         
  -5   0   3         38.52         37.63         7.35 o                         
  -3   0   3         32.83         55.00         4.05 o                         
  -2   0   3        510.46        549.20         8.23 o                         
  -1   0   3       4060.01       3471.05        19.84 o                         
   0   0   3         15.13         11.05         1.72 o                         
   1   0   3       3429.50       3076.26        19.45 o                         
   2   0   3        431.63        517.17         9.45 o                         
   3   0   3        100.09         97.82         3.72 o                         
   5   0   3        772.94        741.33        17.61 o                         
   6   0   3        283.36        316.61        11.47 o                         
   7   0   3         18.48         21.68         2.87 o                         
   8   0   3         17.23         17.08         2.62 o                         
   9   0   3          8.23          6.11         3.71 o                         
  10   0   3        348.58        320.57        17.83 o                         
  11   0   3          5.98          8.89        14.76 o                         
 -11   1   3         11.87         12.54         7.32 o                         
 -10   1   3          3.84          0.69         4.21 o                         
  -9   1   3       1167.87       1207.59        51.02 o                         
  -8   1   3         26.54         26.80         5.03 o                         
  -7   1   3        153.33        169.61        11.39 o                         
  -6   1   3         57.51         68.16         5.38 o                         
  -5   1   3        713.96        601.20        16.35 o                         
  -4   1   3          9.14         27.72         1.76 o                         
  -3   1   3       8194.87       8139.02        61.34 o                         
  -2   1   3      21247.01      20576.80       116.06 o                         
  -1   1   3       3980.62       4096.26        38.36 o                         
   1   1   3        982.45        858.18         9.44 o                         
   2   1   3       2724.83       2631.60        22.72 o                         
   3   1   3          2.21          4.29         2.26 o                         
   4   1   3        372.44        322.77         8.87 o                         
   5   1   3        262.28        262.63         7.15 o                         
   6   1   3         67.59         55.05         3.15 o                         
   7   1   3        220.09        206.07        23.85 o                         
   8   1   3        108.19        117.18         6.86 o                         
   9   1   3       1365.70       1290.87        43.10 o                         
  10   1   3          0.66          5.60        14.63 o                         
  11   1   3         29.76         63.41        18.91 o                         
 -11   2   3         90.79         90.80         9.53 o                         
 -10   2   3        343.08        385.76        14.82 o                         
  -9   2   3        100.04         89.08         6.28 o                         
  -8   2   3         51.68         60.09         7.28 o                         
  -7   2   3        555.13        583.91        21.16 o                         
  -6   2   3        302.91        328.00         8.05 o                         
  -5   2   3          0.26          0.23         2.90 o                         
  -4   2   3        322.31        331.44         7.57 o                         
  -3   2   3          4.87          2.57         1.82 o                         
  -2   2   3        135.13        129.40         3.43 o                         
  -1   2   3       1070.13        977.44        14.07 o                         
   0   2   3        470.31        465.67         7.84 o                         
   2   2   3        909.58        883.85         9.62 o                         
   3   2   3        419.16        418.16         9.46 o                         
   4   2   3         10.54         32.98         2.40 o                         
   5   2   3        364.70        355.15         9.15 o                         
   6   2   3          2.42         -0.33         4.83 o                         
   7   2   3         17.52         19.76         3.02 o                         
   8   2   3        131.28        142.37        17.15 o                         
   9   2   3         65.06         67.70        20.57 o                         
  10   2   3       1280.16       1325.50        39.51 o                         
  11   2   3        228.59        185.41        16.76 o                         
 -11   3   3          5.65          7.63         4.81 o                         
 -10   3   3         37.59         24.05        11.32 o                         
  -9   3   3        105.42        113.22         9.62 o                         
  -8   3   3        318.36        322.57        11.75 o                         
  -7   3   3        117.26        102.11         4.69 o                         
  -6   3   3        203.19        217.21         7.35 o                         
  -5   3   3        750.28        831.16        13.96 o                         
  -4   3   3        897.15        799.43        20.39 o                         
  -3   3   3        515.90        511.74         8.84 o                         
  -2   3   3         97.45        117.76         3.14 o                         
  -1   3   3        743.56        734.20         9.74 o                         
   0   3   3       3167.47       3189.78        33.94 o                         
   1   3   3        488.11        485.02         8.74 o                         
   2   3   3       1266.47       1349.78        22.67 o                         
   3   3   3         88.59         90.57         3.54 o                         
   4   3   3         27.88         36.58         2.20 o                         
   5   3   3        251.41        209.64         6.82 o                         
   6   3   3          6.71          8.02         1.71 o                         
   7   3   3        186.14        197.49         7.66 o                         
   8   3   3        191.23        165.11         6.45 o                         
   9   3   3        573.36        647.09        30.62 o                         
  10   3   3          7.73          6.89         9.72 o                         
 -11   4   3          7.65         10.42         6.00 o                         
 -10   4   3         13.88         11.49         6.15 o                         
  -9   4   3          0.24         -1.83         4.49 o                         
  -8   4   3        137.27        112.22         5.90 o                         
  -7   4   3        128.08        119.08         5.27 o                         
  -6   4   3        490.04        495.75        10.14 o                         
  -5   4   3          3.92          5.60         1.64 o                         
  -4   4   3        926.12        942.63        21.81 o                         
  -3   4   3         13.18         15.85         1.85 o                         
  -2   4   3       2351.79       2451.04        36.84 o                         
  -1   4   3       1327.45       1184.66        13.94 o                         
   0   4   3         49.78         47.36         2.53 o                         
   1   4   3       1620.93       1599.65        21.82 o                         
   2   4   3        375.37        415.81         9.31 o                         
   3   4   3         77.84         90.63         3.92 o                         
   4   4   3          0.57         -2.81         2.89 o                         
   5   4   3        221.33        203.69         8.99 o                         
   6   4   3          4.36          2.04         1.99 o                         
   7   4   3         77.50         80.77         7.10 o                         
   8   4   3          0.86          2.20         8.58 o                         
   9   4   3         37.38         48.91        11.81 o                         
  10   4   3          2.82         -2.28        11.52 o                         
 -11   5   3          0.64          1.29         5.51 o                         
 -10   5   3          0.14         -1.72         4.46 o                         
  -9   5   3          5.71          3.23         4.91 o                         
  -8   5   3         10.61          7.22         1.92 o                         
  -7   5   3        555.27        550.29        23.13 o                         
  -6   5   3        189.62        181.96         7.73 o                         
  -5   5   3          9.10          9.69         1.99 o                         
  -4   5   3        180.45        187.29         7.43 o                         
  -3   5   3         74.20         87.71         4.21 o                         
  -2   5   3         30.66         26.63         2.25 o                         
  -1   5   3         64.63         66.26         3.22 o                         
   0   5   3        436.78        485.30        13.19 o                         
   1   5   3        253.61        269.35         8.50 o                         
   2   5   3        453.25        485.91        10.27 o                         
   3   5   3         62.93         53.31         3.01 o                         
   4   5   3        526.23        510.26        12.21 o                         
   5   5   3         13.76         17.11         6.05 o                         
   6   5   3          1.24          6.11         3.12 o                         
   7   5   3         23.92         31.96         6.45 o                         
   8   5   3        461.49        487.40        25.10 o                         
   9   5   3        390.38        497.32        27.22 o                         
 -10   6   3         28.84         27.39        12.18 o                         
  -9   6   3         36.74         29.70        10.15 o                         
  -8   6   3          9.96          8.50         2.36 o                         
  -7   6   3        169.01        167.63        10.32 o                         
  -6   6   3         32.67         31.90         4.85 o                         
  -5   6   3         92.54         96.11         4.99 o                         
  -4   6   3         32.37         30.26         2.77 o                         
  -3   6   3        186.08        222.63         6.36 o                         
  -2   6   3         58.93         53.83         3.38 o                         
  -1   6   3         47.42         55.64         3.36 o                         
   0   6   3        321.11        334.00        13.72 o                         
   1   6   3         62.43         54.61         3.23 o                         
   2   6   3        102.12         96.19         4.10 o                         
   3   6   3         40.53         31.15         3.18 o                         
   4   6   3        447.84        441.72        20.18 o                         
   5   6   3        113.89         96.64         8.46 o                         
   6   6   3         13.06         11.62         3.57 o                         
   7   6   3        866.26        912.12        63.06 o                         
   8   6   3         10.74         17.79        10.35 o                         
   9   6   3        148.46        129.95        14.54 o                         
 -10   7   3          2.28          6.32        10.14 o                         
  -9   7   3         60.35         67.46         8.35 o                         
  -8   7   3         30.61         39.68         6.48 o                         
  -7   7   3          3.70         15.49         3.23 o                         
  -6   7   3        112.17         96.97         6.32 o                         
  -5   7   3         30.53         35.77         5.06 o                         
  -4   7   3         85.61         92.82         5.30 o                         
  -3   7   3        782.59        830.29        13.97 o                         
  -2   7   3        207.35        212.07         9.80 o                         
  -1   7   3         52.27         55.90         3.55 o                         
   0   7   3         82.49         69.15         5.58 o                         
   1   7   3       1164.07       1187.99        19.26 o                         
   2   7   3          1.17         -2.07         2.99 o                         
   3   7   3         12.06         16.04         4.36 o                         
   4   7   3        340.14        345.10        20.06 o                         
   5   7   3          0.01          1.11         3.55 o                         
   6   7   3          2.53          1.79         3.91 o                         
   7   7   3         30.16         22.80         5.29 o                         
   8   7   3          0.35          0.55         8.73 o                         
  -9   8   3          0.63          5.31         8.21 o                         
  -8   8   3         73.84         61.19         4.78 o                         
  -7   8   3         98.45         90.72         6.07 o                         
  -6   8   3        303.46        275.91         6.98 o                         
  -5   8   3          2.35          1.06         2.60 o                         
  -4   8   3        168.29        180.53         7.74 o                         
  -3   8   3         15.33         10.72         2.89 o                         
  -2   8   3         17.74         13.17         2.97 o                         
  -1   8   3         23.24         27.19         3.51 o                         
   0   8   3        289.44        282.71        11.06 o                         
   1   8   3         12.47         14.66         2.56 o                         
   2   8   3         39.16         37.79         3.91 o                         
   3   8   3          5.94          6.46         3.34 o                         
   4   8   3        300.78        307.87        19.31 o                         
   5   8   3        298.32        296.24        11.30 o                         
   6   8   3         13.03         13.01         4.89 o                         
   7   8   3          0.57         -6.09        10.65 o                         
  -9   9   3          3.40         15.04         6.21 o                         
  -8   9   3         88.47         96.87         8.99 o                         
  -7   9   3          0.90          3.58         3.62 o                         
  -6   9   3        202.68        237.11        10.27 o                         
  -5   9   3        198.88        187.80         8.89 o                         
  -4   9   3         17.11         14.65         3.21 o                         
  -3   9   3          1.56          4.25         4.26 o                         
  -2   9   3        811.87        766.85        42.79 o                         
  -1   9   3        138.49        145.79        10.09 o                         
   0   9   3        240.51        228.14         8.21 o                         
   1   9   3          0.89         -2.70         4.97 o                         
   2   9   3          7.35         19.84         6.05 o                         
   3   9   3         11.29         13.59         6.07 o                         
   4   9   3          5.19         10.23         8.98 o                         
   5   9   3          9.38         10.45         4.61 o                         
   6   9   3         12.36         18.72         4.99 o                         
  -7  10   3        130.32        126.91         6.85 o                         
  -6  10   3          9.05         14.61         3.70 o                         
  -5  10   3          1.58         -2.91         2.91 o                         
  -4  10   3        117.60        116.47         7.66 o                         
  -3  10   3         42.13         44.03         4.46 o                         
  -2  10   3         40.24         44.56         4.63 o                         
  -1  10   3          1.60         -0.39         3.84 o                         
   0  10   3         40.01         47.41         6.67 o                         
   1  10   3         94.18         88.15         7.16 o                         
   2  10   3         46.86         30.09         6.80 o                         
   3  10   3         68.64         57.79        14.10 o                         
   4  10   3         20.70         15.89         7.07 o                         
  -6  11   3          2.26          7.95         4.15 o                         
  -5  11   3        267.22        273.02        28.97 o                         
  -4  11   3          0.19          4.40         5.43 o                         
  -3  11   3        216.32        234.28         9.74 o                         
  -2  11   3         61.13         68.11         7.35 o                         
  -1  11   3         84.84        101.62         9.07 o                         
   0  11   3         65.62         70.28         8.74 o                         
   1  11   3         21.41         28.42        10.45 o                         
   2  11   3         45.77         72.88         8.84 o                         
   0 -12   4        189.26        226.68        26.92 o                         
   1 -12   4        206.57        210.45        12.03 o                         
   2 -12   4          0.34         -3.76         4.87 o                         
   3 -12   4        182.18        206.86        11.48 o                         
   4 -12   4         54.11         43.18         5.54 o                         
  -3 -11   4          7.23          9.09         4.86 o                         
  -2 -11   4         86.83         99.48        10.26 o                         
  -1 -11   4         99.34        102.07        12.52 o                         
   0 -11   4         10.66         15.01         6.54 o                         
   1 -11   4          0.18          5.59         5.36 o                         
   2 -11   4        207.55        186.10         9.41 o                         
   3 -11   4         79.24         81.70         5.26 o                         
   4 -11   4         70.39         75.08         7.84 o                         
   5 -11   4          6.31          2.62         3.92 o                         
   6 -11   4          0.04         -2.50         3.79 o                         
  -5 -10   4          0.02         -0.01         4.25 o                         
  -4 -10   4          0.21         -1.15         4.17 o                         
  -3 -10   4         51.00         59.92         6.42 o                         
  -2 -10   4         73.31         85.27         7.41 o                         
  -1 -10   4         58.19         62.94         7.32 o                         
   0 -10   4        142.44        138.29        12.17 o                         
   1 -10   4          6.08         13.63         5.59 o                         
   2 -10   4         46.97         39.32         6.52 o                         
   3 -10   4         12.09         21.34         4.41 o                         
   4 -10   4        193.09        179.54        10.27 o                         
   5 -10   4        176.00        185.41         9.05 o                         
   6 -10   4         25.88         44.48         4.79 o                         
   7 -10   4        256.59        250.80        10.12 o                         
   8 -10   4         71.81         83.08         6.06 o                         
  -6  -9   4         14.22         14.32         4.64 o                         
  -5  -9   4         26.17         33.34         6.49 o                         
  -4  -9   4          0.09          1.53         3.75 o                         
  -3  -9   4         13.06         12.29         4.14 o                         
  -2  -9   4        179.46        176.62        10.50 o                         
  -1  -9   4         23.47         20.97         2.91 o                         
   0  -9   4          3.09          0.28         2.56 o                         
   1  -9   4         74.53         80.68         6.32 o                         
   2  -9   4         16.17         22.79         3.78 o                         
   3  -9   4          3.07          4.52         4.04 o                         
   4  -9   4        593.62        606.38        28.84 o                         
   5  -9   4          2.20          2.17         8.34 o                         
   6  -9   4         61.66         49.47         8.00 o                         
   7  -9   4          9.04         12.88         3.77 o                         
   8  -9   4          0.02          0.97         5.89 o                         
   9  -9   4         65.39         78.69         6.42 o                         
  -7  -8   4        217.68        202.87        14.48 o                         
  -6  -8   4        149.38        133.77        15.55 o                         
  -5  -8   4       1045.88       1015.36        37.52 o                         
  -4  -8   4          3.21          0.16         5.17 o                         
  -3  -8   4          1.56          1.36         3.00 o                         
  -2  -8   4          8.98         18.21         4.46 o                         
  -1  -8   4          2.06          9.41         3.70 o                         
   0  -8   4       1120.31        918.18        57.56 o                         
   1  -8   4        198.55        188.70        10.75 o                         
   2  -8   4          6.69          2.75         2.68 o                         
   3  -8   4         56.14         48.05         3.54 o                         
   4  -8   4       2654.03       2749.69        70.80 o                         
   5  -8   4         35.07         33.58         3.90 o                         
   6  -8   4          1.77          4.00         3.30 o                         
   7  -8   4          5.00          6.12         3.41 o                         
   8  -8   4         36.06         29.99         5.12 o                         
   9  -8   4        112.75        131.87        12.41 o                         
  -8  -7   4          1.98          5.49         7.51 o                         
  -7  -7   4         37.94         33.55         9.89 o                         
  -6  -7   4          9.71          2.68         3.47 o                         
  -5  -7   4          0.88          2.94         3.61 o                         
  -4  -7   4       1383.05       1388.90        42.22 o                         
  -3  -7   4        829.55        839.15        23.30 o                         
  -2  -7   4       1277.59       1165.90        27.94 o                         
  -1  -7   4        228.53        231.20         8.15 o                         
   0  -7   4          1.37         -1.22         1.86 o                         
   1  -7   4        113.61         79.88         3.67 o                         
   2  -7   4         95.96         98.16         6.63 o                         
   3  -7   4        550.11        556.72        39.62 o                         
   4  -7   4         67.63         61.33         4.54 o                         
   5  -7   4          2.07          0.75         3.76 o                         
   6  -7   4         63.00         73.16         5.68 o                         
   7  -7   4         44.71         43.54         4.22 o                         
   8  -7   4          0.70          2.92         2.50 o                         
   9  -7   4         44.25         42.38         5.00 o                         
  10  -7   4          0.00          4.26         5.13 o                         
  -9  -6   4         59.16         68.68        10.87 o                         
  -8  -6   4          0.03         -9.34         9.34 o                         
  -7  -6   4          6.07         17.76         4.30 o                         
  -6  -6   4        251.22        243.88        12.62 o                         
  -5  -6   4          2.04          8.19         3.01 o                         
  -4  -6   4        199.93        227.11        10.47 o                         
  -3  -6   4         17.10         21.96         3.98 o                         
  -2  -6   4       1763.84       1734.92        52.29 o                         
  -1  -6   4        134.68        130.27         5.00 o                         
   0  -6   4       1048.55        975.83        20.12 o                         
   1  -6   4          9.76          4.77         1.59 o                         
   2  -6   4       1296.64       1333.50        82.44 o                         
   3  -6   4       1126.75       1089.26        52.15 o                         
   4  -6   4         45.94         64.35         4.68 o                         
   5  -6   4          7.81          9.84         3.12 o                         
   6  -6   4         27.70         25.70         4.54 o                         
   7  -6   4         21.06         25.26         3.91 o                         
   8  -6   4         29.68         23.34         3.67 o                         
   9  -6   4         32.56         25.44         4.38 o                         
  10  -6   4          4.47          1.99         7.39 o                         
 -10  -5   4         20.79         22.51        10.52 o                         
  -9  -5   4         66.94         68.98         9.96 o                         
  -8  -5   4          5.28          3.85        10.62 o                         
  -7  -5   4        276.83        286.86        22.28 o                         
  -6  -5   4         20.73         27.28         4.14 o                         
  -5  -5   4        293.89        279.98        20.72 o                         
  -4  -5   4        112.18        107.56         5.67 o                         
  -3  -5   4        392.15        320.82         8.10 o                         
  -2  -5   4        121.45        132.48         3.76 o                         
  -1  -5   4          4.56          5.76         1.84 o                         
   0  -5   4        146.33        136.57         4.48 o                         
   1  -5   4        978.92       1032.47        26.87 o                         
   2  -5   4        183.59        183.29         7.42 o                         
   3  -5   4       1829.43       2033.81        39.49 o                         
   4  -5   4        433.99        384.81        18.88 o                         
   5  -5   4         61.66         72.61         7.52 o                         
   6  -5   4       1101.23       1013.10        19.49 o                         
   7  -5   4        133.41        140.06         8.25 o                         
   8  -5   4         72.51         84.91         7.21 o                         
   9  -5   4         18.72         23.33         3.25 o                         
  10  -5   4         58.42         61.10        11.31 o                         
 -10  -4   4         43.70         46.72        10.80 o                         
  -9  -4   4          1.88          8.40        10.23 o                         
  -8  -4   4          1.74          9.10        10.41 o                         
  -7  -4   4        513.09        511.60        29.74 o                         
  -6  -4   4         95.76         85.86         3.62 o                         
  -5  -4   4        260.43        238.73         9.39 o                         
  -4  -4   4       2048.45       1950.94        38.08 o                         
  -3  -4   4        171.89        162.64         5.23 o                         
  -2  -4   4       6027.71       6010.49        65.03 o                         
  -1  -4   4       2311.36       2283.33        17.87 o                         
   0  -4   4        542.53        571.47         8.03 o                         
   1  -4   4          5.66          4.05         5.17 o                         
   2  -4   4          0.01          3.62         2.04 o                         
   3  -4   4        792.41        708.11        28.48 o                         
   4  -4   4        107.53        110.95         7.75 o                         
   5  -4   4        148.10        184.55        14.08 o                         
   6  -4   4       1165.12       1195.98        39.27 o                         
   7  -4   4        124.16        119.45        11.76 o                         
   8  -4   4        223.42        205.94         8.32 o                         
   9  -4   4         13.49         11.60         5.72 o                         
  10  -4   4          0.21          2.09         4.09 o                         
  11  -4   4         68.05         84.41         9.47 o                         
 -11  -3   4          0.03         -6.07        10.00 o                         
 -10  -3   4         51.96         45.29        10.63 o                         
  -9  -3   4        203.02        207.71        19.87 o                         
  -8  -3   4        145.17        141.61        12.48 o                         
  -7  -3   4        360.24        349.34        18.37 o                         
  -6  -3   4        288.48        295.60         8.73 o                         
  -5  -3   4        316.88        340.30         9.87 o                         
  -4  -3   4        395.47        365.14        12.90 o                         
  -3  -3   4         98.44        116.54         3.77 o                         
  -2  -3   4       2597.05       2645.54        19.59 o                         
  -1  -3   4        883.87        881.37         8.54 o                         
   0  -3   4        396.88        436.22         5.96 o                         
   1  -3   4        278.52        318.08         6.07 o                         
   2  -3   4        770.84        780.11        13.99 o                         
   3  -3   4       1134.52       1182.10        29.49 o                         
   4  -3   4        806.75        840.62        33.51 o                         
   5  -3   4         41.46         40.97         3.73 o                         
   6  -3   4        275.67        243.32        49.72 o                         
   7  -3   4        132.27        125.92         6.61 o                         
   8  -3   4        114.21        109.83         6.78 o                         
   9  -3   4          0.01         -0.29         2.48 o                         
  10  -3   4          2.81         -3.84         5.28 o                         
  11  -3   4        264.38        259.17        18.79 o                         
 -11  -2   4         13.70         21.41         9.94 o                         
 -10  -2   4        202.85        228.59        18.04 o                         
  -9  -2   4          6.46          4.15         7.54 o                         
  -8  -2   4        141.50        155.07        11.19 o                         
  -7  -2   4          0.21         -1.74         4.34 o                         
  -6  -2   4        815.09        795.01        24.62 o                         
  -5  -2   4        456.44        436.61        10.31 o                         
  -4  -2   4        145.43        200.07         6.11 o                         
  -3  -2   4       1302.94       1154.57        15.33 o                         
  -2  -2   4         68.28         65.69         2.60 o                         
  -1  -2   4         91.42        104.70         3.01 o                         
   0  -2   4        767.52        718.32         7.51 o                         
   1  -2   4        287.92        289.85         5.33 o                         
   2  -2   4       2403.41       2401.95        22.94 o                         
   3  -2   4        538.49        565.87        10.85 o                         
   4  -2   4       1348.76       1442.22        41.37 o                         
   5  -2   4        716.60        749.92        22.15 o                         
   6  -2   4          1.52          2.79         2.25 o                         
   7  -2   4        462.56        493.09        28.85 o                         
   8  -2   4        544.58        592.24        13.82 o                         
   9  -2   4          0.83          2.16         2.91 o                         
  10  -2   4         84.23         96.03         8.51 o                         
  11  -2   4         17.77          3.47         7.74 o                         
 -11  -1   4         41.04         31.29        13.14 o                         
 -10  -1   4          2.67          7.19         4.70 o                         
  -9  -1   4         11.30         13.52         3.98 o                         
  -8  -1   4         27.34         25.60         9.01 o                         
  -7  -1   4        336.97        314.63        23.99 o                         
  -6  -1   4         33.30         46.44         4.13 o                         
  -5  -1   4         30.94         28.08         4.27 o                         
  -4  -1   4       2273.81       2283.48        28.41 o                         
  -3  -1   4        335.82        366.54         6.13 o                         
  -2  -1   4      11447.59      11664.05       126.61 o                         
  -1  -1   4         88.40         84.11         2.78 o                         
   0  -1   4        265.85        220.10         4.42 o                         
   1  -1   4        156.52        105.54         3.88 o                         
   2  -1   4      17685.60      18095.56       136.78 o                         
   3  -1   4       4261.38       4373.50        40.53 o                         
   4  -1   4        289.88        352.09         9.77 o                         
   5  -1   4        290.05        277.76        10.99 o                         
   6  -1   4        492.34        474.13        12.65 o                         
   7  -1   4       1226.66       1188.69        67.57 o                         
   8  -1   4        824.34        826.43        21.54 o                         
   9  -1   4         88.30         90.26         8.05 o                         
  10  -1   4        295.57        325.53        25.29 o                         
  11  -1   4          0.16         -2.35         6.77 o                         
 -11   0   4         12.34         15.63        12.59 o                         
 -10   0   4        148.90        162.53        11.25 o                         
  -9   0   4          3.28          1.80         4.54 o                         
  -8   0   4         40.83         47.22         5.76 o                         
  -7   0   4         66.81         65.37         5.88 o                         
  -6   0   4       1066.51       1079.05        48.42 o                         
  -5   0   4        199.02        202.80        10.63 o                         
  -4   0   4       1945.19       1964.87        21.98 o                         
  -3   0   4       2128.06       2092.32        25.80 o                         
  -2   0   4       1416.34       1282.49        13.30 o                         
  -1   0   4       2996.34       2928.01        21.25 o                         
   0   0   4      30269.47      30741.25       110.61 o                         
   1   0   4        547.29        712.46         8.53 o                         
   2   0   4      13810.25      13660.02        94.45 o                         
   3   0   4       1059.47        964.17        14.22 o                         
   4   0   4        756.92        749.37        15.33 o                         
   5   0   4       1607.11       1621.95        39.25 o                         
   6   0   4        122.43        108.98         7.12 o                         
   7   0   4        193.98        199.59        11.05 o                         
   8   0   4          1.59          3.25         2.50 o                         
   9   0   4         58.16         54.49         4.65 o                         
  10   0   4         26.04         35.32         6.43 o                         
  11   0   4         72.93         54.38        18.77 o                         
 -11   1   4        271.73        248.37        12.93 o                         
 -10   1   4        113.92        111.74         6.90 o                         
  -9   1   4        212.20        206.09        25.70 o                         
  -8   1   4        534.93        560.15        25.05 o                         
  -7   1   4         11.92         10.57         4.97 o                         
  -6   1   4        431.28        457.34        16.80 o                         
  -5   1   4        436.49        401.33        17.27 o                         
  -4   1   4        182.63        174.87         5.05 o                         
  -3   1   4       3763.85       3642.37        46.01 o                         
  -2   1   4       8964.10       9527.93        67.17 o                         
  -1   1   4        576.33        521.44         6.74 o                         
   0   1   4       3994.57       3587.54        30.87 o                         
   1   1   4       1259.40       1177.10        12.85 o                         
   2   1   4         79.99         71.55         3.11 o                         
   3   1   4       1034.79        996.76        14.33 o                         
   4   1   4         14.89         10.82         1.82 o                         
   5   1   4         18.99         18.80         2.09 o                         
   6   1   4         95.06         85.17         4.11 o                         
   7   1   4         18.55         23.43         3.86 o                         
   8   1   4         27.71         31.78         4.43 o                         
   9   1   4        102.60         90.67        12.77 o                         
  10   1   4          6.64          6.20         5.12 o                         
  11   1   4         17.31         15.30        11.79 o                         
 -11   2   4         37.54         40.82         6.90 o                         
 -10   2   4         16.82         23.55         5.93 o                         
  -9   2   4        772.20        760.12        21.19 o                         
  -8   2   4        713.63        784.97        22.37 o                         
  -7   2   4        823.44        838.38        22.90 o                         
  -6   2   4       1396.83       1345.08        20.28 o                         
  -5   2   4        936.58        918.74        16.84 o                         
  -4   2   4       1646.92       1779.98        27.48 o                         
  -3   2   4        368.76        347.60        10.32 o                         
  -2   2   4         56.50         54.81         2.64 o                         
  -1   2   4       1300.06       1301.70        11.85 o                         
   0   2   4         65.73         50.05         3.01 o                         
   1   2   4       2312.99       2163.40        20.60 o                         
   2   2   4       2305.77       2461.40        24.03 o                         
   3   2   4        116.46        112.79         4.08 o                         
   4   2   4         60.15         78.43         3.51 o                         
   5   2   4        198.42        205.50         5.74 o                         
   6   2   4          0.77         -0.46         1.84 o                         
   7   2   4          5.49          7.83         2.61 o                         
   8   2   4        345.27        345.40        15.21 o                         
   9   2   4          0.18         -5.15        10.20 o                         
  10   2   4         70.10         88.98        18.26 o                         
  11   2   4          0.12          3.98        14.68 o                         
 -11   3   4        112.50         93.91        16.90 o                         
 -10   3   4        140.88        176.43        11.75 o                         
  -9   3   4         63.10         76.34        11.33 o                         
  -8   3   4          0.16          6.83         4.03 o                         
  -7   3   4       1005.34        964.61        27.28 o                         
  -6   3   4         44.88         51.68         2.68 o                         
  -5   3   4        954.79        918.07        11.82 o                         
  -4   3   4          8.32          8.43         1.57 o                         
  -3   3   4        412.06        398.98         6.67 o                         
  -2   3   4        538.80        619.97        10.52 o                         
  -1   3   4         59.54         71.92         3.00 o                         
   0   3   4        963.57       1029.43        23.68 o                         
   1   3   4          1.03         -0.03         2.13 o                         
   2   3   4       1017.34        938.22        11.74 o                         
   3   3   4        564.18        604.78        16.07 o                         
   4   3   4        106.29         80.63         3.57 o                         
   5   3   4          3.11          6.61         6.78 o                         
   6   3   4        168.37        156.56         7.21 o                         
   7   3   4        495.79        548.59        22.15 o                         
   8   3   4         24.24         20.85         4.27 o                         
   9   3   4        143.04        147.94        15.98 o                         
  10   3   4          2.42         -8.89        12.30 o                         
 -11   4   4          2.84          7.00         7.16 o                         
 -10   4   4         14.84         15.84         9.43 o                         
  -9   4   4         47.10         37.05         6.06 o                         
  -8   4   4        236.26        222.21         8.20 o                         
  -7   4   4         20.90         31.14         2.44 o                         
  -6   4   4       1116.58       1074.78        32.29 o                         
  -5   4   4        188.24        165.14         6.06 o                         
  -4   4   4        624.61        628.52        14.89 o                         
  -3   4   4        765.58        891.48        16.13 o                         
  -2   4   4        301.34        246.04         6.54 o                         
  -1   4   4        392.57        410.44         7.47 o                         
   0   4   4          1.84          2.74         1.61 o                         
   1   4   4        787.72        893.17        16.62 o                         
   2   4   4          8.07          6.85         1.62 o                         
   3   4   4          0.61          1.37         2.79 o                         
   4   4   4         89.52         86.88         4.85 o                         
   5   4   4       1610.91       1579.48        31.49 o                         
   6   4   4         50.69         47.24         4.38 o                         
   7   4   4        247.80        286.63        22.32 o                         
   8   4   4          8.11        -10.56        10.56 o                         
   9   4   4         31.89          7.67        10.50 o                         
  10   4   4          0.62         13.81        15.99 o                         
 -11   5   4         35.58         34.12         5.62 o                         
 -10   5   4          9.95         19.12         7.81 o                         
  -9   5   4         89.27         78.39         7.23 o                         
  -8   5   4         44.18         52.10         5.82 o                         
  -7   5   4        522.62        465.29        10.94 o                         
  -6   5   4          0.01          2.89         3.15 o                         
  -5   5   4        132.69        122.98         6.60 o                         
  -4   5   4         24.41         33.09         2.58 o                         
  -3   5   4        155.89        205.06        10.36 o                         
  -2   5   4         73.36         73.67         3.61 o                         
  -1   5   4        191.76        149.93         6.27 o                         
   0   5   4        281.27        324.89         9.75 o                         
   1   5   4        865.82        825.05        15.25 o                         
   2   5   4         15.53         12.11         1.86 o                         
   3   5   4        149.48        166.09         7.22 o                         
   4   5   4        194.08        188.04         7.68 o                         
   5   5   4          0.20         -1.70         2.54 o                         
   6   5   4         43.13         49.27         5.65 o                         
   7   5   4         19.22         23.42        10.59 o                         
   8   5   4         82.42         85.77        15.11 o                         
   9   5   4         31.30         37.76        13.79 o                         
 -11   6   4        101.19        140.30        11.70 o                         
 -10   6   4         49.30         47.85         7.52 o                         
  -9   6   4         76.53         72.69        19.92 o                         
  -8   6   4         76.69         68.40         4.99 o                         
  -7   6   4         82.91         83.95         5.07 o                         
  -6   6   4       1887.34       1826.03        35.04 o                         
  -5   6   4         84.23         94.29         8.91 o                         
  -4   6   4        135.99        161.25         8.02 o                         
  -3   6   4         48.79         53.17         3.20 o                         
  -2   6   4         96.11        104.25         5.67 o                         
  -1   6   4         16.52         17.22         2.70 o                         
   0   6   4        609.71        595.19        18.16 o                         
   1   6   4         13.27         18.50         2.11 o                         
   2   6   4        853.33        852.08        21.90 o                         
   3   6   4       2100.50       2218.64        29.32 o                         
   4   6   4         43.53         39.27         5.44 o                         
   5   6   4        568.34        588.62        16.46 o                         
   6   6   4          2.53          2.24         5.91 o                         
   7   6   4        315.52        321.06        14.08 o                         
   8   6   4        145.21        168.64        15.13 o                         
 -10   7   4         16.39         12.60         5.76 o                         
  -9   7   4         18.28         26.74         6.47 o                         
  -8   7   4          0.90          2.49         2.96 o                         
  -7   7   4        345.43        376.51         8.83 o                         
  -6   7   4        102.16        121.45         7.96 o                         
  -5   7   4         19.44         32.18         4.39 o                         
  -4   7   4         49.47         49.95         4.41 o                         
  -3   7   4          3.86          5.70         3.75 o                         
  -2   7   4        173.16        182.94         8.62 o                         
  -1   7   4          9.74          8.28         3.07 o                         
   0   7   4        184.51        166.45        10.06 o                         
   1   7   4          2.51          2.92         4.45 o                         
   2   7   4        338.64        364.73        11.45 o                         
   3   7   4        370.12        389.91        22.23 o                         
   4   7   4        187.02        174.83        10.47 o                         
   5   7   4         77.01         94.05         7.87 o                         
   6   7   4         29.13         30.63         4.10 o                         
   7   7   4        171.04        180.31        14.03 o                         
   8   7   4          2.10        -15.86        15.89 o                         
  -9   8   4         38.44         57.34         9.89 o                         
  -8   8   4         43.51         42.53         3.81 o                         
  -7   8   4        133.05        149.66         8.63 o                         
  -6   8   4         94.34         89.99         5.30 o                         
  -5   8   4        494.74        491.85        12.05 o                         
  -4   8   4        135.88        138.99         7.49 o                         
  -3   8   4         36.07         36.96         3.46 o                         
  -2   8   4        337.34        363.31        12.53 o                         
  -1   8   4        901.47        891.37        20.10 o                         
   0   8   4        150.97        135.92         8.24 o                         
   1   8   4        163.94        160.67         7.83 o                         
   2   8   4         63.75         62.11         4.95 o                         
   3   8   4         14.86         22.84         4.23 o                         
   4   8   4          1.05          6.43         4.00 o                         
   5   8   4          1.54         -1.67         7.37 o                         
   6   8   4          7.13         12.64         4.89 o                         
   7   8   4          0.52          0.62        10.71 o                         
  -8   9   4         36.94         46.13         6.53 o                         
  -7   9   4        173.68        179.61        10.69 o                         
  -6   9   4         38.06         44.85         4.16 o                         
  -5   9   4        177.91        167.07         9.00 o                         
  -4   9   4        132.71        140.19        11.29 o                         
  -3   9   4        140.66        164.30        14.54 o                         
  -2   9   4         93.61         85.22         7.64 o                         
  -1   9   4        169.50        193.61         9.79 o                         
   0   9   4         46.36         42.89         4.81 o                         
   1   9   4          2.84         -1.24         4.10 o                         
   2   9   4         98.85        105.58         9.99 o                         
   3   9   4         15.22         21.56         5.69 o                         
   4   9   4         68.83         47.60         6.80 o                         
   5   9   4         16.83         12.00         4.84 o                         
  -7  10   4         21.51         22.88         8.11 o                         
  -5  10   4          3.48          6.54         5.05 o                         
  -4  10   4         93.48        119.00        10.45 o                         
  -3  10   4         24.28         18.76         3.96 o                         
  -2  10   4         21.75         17.97         3.65 o                         
  -1  10   4          1.17          4.20         4.58 o                         
   0  10   4         39.85         40.48         6.63 o                         
   1  10   4         15.41         22.37         7.33 o                         
   2  10   4          9.54         12.97         4.55 o                         
   3  10   4         51.83         62.30         8.18 o                         
   4  10   4         33.27         51.75         7.84 o                         
  -5  11   4         60.81         77.31         6.80 o                         
  -4  11   4         10.29          6.10         3.72 o                         
  -3  11   4          0.40          3.68         6.57 o                         
  -2  11   4          7.16          7.09         4.65 o                         
  -1  11   4         29.60         21.28         6.61 o                         
   0  11   4         10.56          7.03         4.53 o                         
   1  11   4         47.05         59.03         7.98 o                         
   2  11   4          7.97         -3.96         7.06 o                         
   0 -12   5          0.41          4.61         6.06 o                         
   1 -12   5          4.94          6.27         7.98 o                         
   2 -12   5         56.65         59.50        11.55 o                         
   3 -12   5          4.69          5.70         6.60 o                         
   4 -12   5        112.51        107.86         7.19 o                         
  -3 -11   5         48.28         48.87         6.14 o                         
  -2 -11   5         12.62         21.85         4.10 o                         
  -1 -11   5         82.06         71.68         7.41 o                         
   0 -11   5          4.61         -1.97         6.25 o                         
   1 -11   5          0.40          1.91         4.76 o                         
   2 -11   5         12.03         19.56         5.90 o                         
   3 -11   5        658.80        622.40        33.11 o                         
   4 -11   5        125.07        112.05         6.58 o                         
   5 -11   5         35.82         36.24         7.28 o                         
   6 -11   5          0.00          0.23         4.87 o                         
  -5 -10   5         25.45         15.13        10.60 o                         
  -4 -10   5         60.19         77.47         8.43 o                         
  -3 -10   5          0.11          1.83         5.14 o                         
  -2 -10   5         41.33         47.30         4.92 o                         
  -1 -10   5         41.22         41.71         6.87 o                         
   0 -10   5          0.48          8.35         4.55 o                         
   1 -10   5         97.68         88.66        20.48 o                         
   2 -10   5        164.47        157.83         8.47 o                         
   3 -10   5        241.80        243.10        13.87 o                         
   4 -10   5         13.40         17.59         5.07 o                         
   5 -10   5         10.58          8.86         6.34 o                         
   6 -10   5          6.38          4.72         6.69 o                         
   7 -10   5         34.63         28.95         5.49 o                         
   8 -10   5          0.00          1.58         5.15 o                         
  -6  -9   5         18.70         12.07         5.26 o                         
  -5  -9   5         30.49         31.37         4.46 o                         
  -4  -9   5        124.09        122.71        22.17 o                         
  -3  -9   5        142.34        142.92        15.83 o                         
  -2  -9   5         43.65         34.80         3.87 o                         
  -1  -9   5          3.18          0.41         2.45 o                         
   0  -9   5        426.61        362.92        12.42 o                         
   1  -9   5          3.95          5.22         3.17 o                         
   2  -9   5        169.75        192.82         9.47 o                         
   3  -9   5          5.78          2.73         3.10 o                         
   4  -9   5        173.43        176.54         9.41 o                         
   5  -9   5         53.02         46.67         4.63 o                         
   6  -9   5         74.76         86.83         5.43 o                         
   7  -9   5         38.74         43.14         6.25 o                         
   8  -9   5          0.76          1.62         3.42 o                         
   9  -9   5         37.14         28.95         7.13 o                         
  -7  -8   5          3.37          4.21         5.60 o                         
  -6  -8   5         45.41         56.51         5.61 o                         
  -5  -8   5        109.21        108.19        11.37 o                         
  -4  -8   5         96.59         96.77         7.99 o                         
  -3  -8   5         23.97         25.42         3.47 o                         
  -2  -8   5        118.21        123.74         7.26 o                         
  -1  -8   5        210.43        227.08         8.98 o                         
   0  -8   5         38.02         34.99         2.78 o                         
   1  -8   5         82.55         67.96         3.62 o                         
   2  -8   5         33.02         33.45         3.73 o                         
   3  -8   5       1823.16       1761.99        33.51 o                         
   4  -8   5          8.14         16.54         4.24 o                         
   5  -8   5          0.05          6.33         3.73 o                         
   6  -8   5        401.69        406.20        19.21 o                         
   7  -8   5         68.95         58.17         6.45 o                         
   8  -8   5        122.40        132.11         7.18 o                         
   9  -8   5          0.09          1.77         4.01 o                         
  -8  -7   5         10.86          0.95         7.02 o                         
  -7  -7   5         41.44         46.09        10.35 o                         
  -6  -7   5         31.83         36.77         3.99 o                         
  -5  -7   5        324.16        315.27        15.85 o                         
  -4  -7   5          2.93          1.24         4.22 o                         
  -3  -7   5        186.90        174.41        10.30 o                         
  -2  -7   5         95.58         84.44         4.11 o                         
  -1  -7   5         12.81          9.03         2.09 o                         
   0  -7   5          0.09          3.07         1.80 o                         
   1  -7   5          4.23          4.78         1.87 o                         
   2  -7   5       1145.21       1104.34        59.21 o                         
   3  -7   5        201.42        202.22        15.95 o                         
   4  -7   5        354.38        333.81        16.04 o                         
   5  -7   5       3034.92       3062.34        71.97 o                         
   6  -7   5        697.67        722.21        15.02 o                         
   7  -7   5         55.64         64.07         5.26 o                         
   8  -7   5          9.41         12.00         5.71 o                         
   9  -7   5         20.67         13.77         6.93 o                         
  10  -7   5        165.50        154.13        14.01 o                         
  -9  -6   5         46.73         48.41        11.20 o                         
  -8  -6   5         42.34         63.30        11.57 o                         
  -7  -6   5          0.74         -0.30         3.25 o                         
  -6  -6   5          3.25          1.01         3.55 o                         
  -5  -6   5        132.81        136.85         9.99 o                         
  -4  -6   5        126.42        132.80         9.18 o                         
  -3  -6   5        482.41        487.78        32.69 o                         
  -2  -6   5         15.64         13.57         1.80 o                         
  -1  -6   5         33.13         32.08         2.22 o                         
   0  -6   5        606.73        547.81        12.60 o                         
   1  -6   5         53.41         54.32         2.80 o                         
   2  -6   5        375.15        322.50        18.96 o                         
   3  -6   5         60.99         55.96         4.65 o                         
   4  -6   5        509.50        507.95        40.11 o                         
   5  -6   5        788.47        780.28        22.38 o                         
   6  -6   5          7.33         11.56         3.24 o                         
   7  -6   5         72.52         65.92         6.60 o                         
   8  -6   5          8.82         15.98         3.28 o                         
   9  -6   5        262.65        268.62         8.66 o                         
  10  -6   5         84.22         78.99         8.49 o                         
 -10  -5   5         29.46         30.00        11.35 o                         
  -9  -5   5         47.87         37.82         9.97 o                         
  -8  -5   5         81.31         98.19        11.87 o                         
  -7  -5   5         19.45         20.26         3.36 o                         
  -6  -5   5        354.75        356.37        14.85 o                         
  -5  -5   5          2.22          3.27         2.15 o                         
  -4  -5   5        278.52        275.93        14.56 o                         
  -3  -5   5       2032.95       2122.35        31.57 o                         
  -2  -5   5       1943.97       1798.78        34.55 o                         
  -1  -5   5        836.20        829.23        14.07 o                         
   0  -5   5        122.38        116.76         4.33 o                         
   1  -5   5        821.60        781.69        18.01 o                         
   2  -5   5       1338.49       1260.19        29.08 o                         
   3  -5   5        693.61        671.55        21.15 o                         
   4  -5   5       1605.97       1571.43        36.00 o                         
   5  -5   5        140.11        133.62        11.81 o                         
   6  -5   5        276.24        259.36        17.85 o                         
   7  -5   5        161.24        163.14         8.99 o                         
   8  -5   5        383.68        452.30        11.73 o                         
   9  -5   5          0.43          5.62         4.11 o                         
  10  -5   5        121.79        139.57        11.94 o                         
  11  -5   5        120.93        121.55         9.61 o                         
 -10  -4   5         45.26         47.70        10.77 o                         
  -9  -4   5         94.16         99.11        14.76 o                         
  -8  -4   5          9.85         14.35         7.32 o                         
  -7  -4   5         71.88         67.02         5.36 o                         
  -6  -4   5        158.05        170.25         8.14 o                         
  -5  -4   5         80.22         73.95         3.70 o                         
  -4  -4   5        112.59        110.42         5.96 o                         
  -3  -4   5       1304.76       1365.93        17.54 o                         
  -2  -4   5       2239.51       2193.24        20.25 o                         
  -1  -4   5        164.41        131.36         3.94 o                         
   0  -4   5        401.80        505.04         8.08 o                         
   1  -4   5        500.05        492.00         7.33 o                         
   2  -4   5        635.79        564.35        11.08 o                         
   3  -4   5        383.61        355.61         9.69 o                         
   4  -4   5         58.96         50.51         5.86 o                         
   5  -4   5        165.77        168.71        10.09 o                         
   6  -4   5        929.75       1076.20        35.88 o                         
   7  -4   5          4.71          1.08         4.36 o                         
   8  -4   5        315.37        335.80        11.46 o                         
   9  -4   5        234.76        235.67        10.85 o                         
  10  -4   5         52.65         71.59        15.12 o                         
  11  -4   5        419.81        432.40        18.52 o                         
 -11  -3   5          7.37          9.65         9.95 o                         
 -10  -3   5        155.56        139.25        13.95 o                         
  -9  -3   5         72.01         93.66        11.10 o                         
  -8  -3   5         50.84         43.49         8.61 o                         
  -7  -3   5         19.95         21.52         2.36 o                         
  -6  -3   5          0.76          0.42         2.81 o                         
  -5  -3   5          8.19          3.69         2.04 o                         
  -4  -3   5        220.47        211.88         5.90 o                         
  -3  -3   5          7.84          0.27         2.59 o                         
  -2  -3   5         59.21         77.38         2.66 o                         
  -1  -3   5       6009.43       6444.79        39.83 o                         
   0  -3   5         49.31         50.45         2.35 o                         
   1  -3   5       1905.01       1723.59        51.12 o                         
   2  -3   5       1461.03       1510.73        21.41 o                         
   3  -3   5       2331.76       2419.67        81.41 o                         
   4  -3   5        599.40        548.23        28.34 o                         
   5  -3   5          5.72          1.18         3.23 o                         
   6  -3   5         58.57         77.46         7.86 o                         
   7  -3   5          1.11          1.77         1.91 o                         
   8  -3   5        178.55        175.58         9.68 o                         
   9  -3   5         17.76         12.41         4.58 o                         
  10  -3   5         82.09         80.87         9.19 o                         
  11  -3   5         84.69         82.57        18.72 o                         
 -11  -2   5          5.07          9.09         9.55 o                         
 -10  -2   5         75.36         82.42        11.17 o                         
  -9  -2   5         23.22         23.67         4.24 o                         
  -8  -2   5         23.35         23.34         4.24 o                         
  -7  -2   5        457.67        427.86        38.15 o                         
  -6  -2   5         10.44          8.37         2.64 o                         
  -5  -2   5        258.93        282.08         9.86 o                         
  -4  -2   5        511.53        531.14        10.25 o                         
  -3  -2   5       1224.45       1292.95        13.68 o                         
  -2  -2   5       2869.60       2917.77        21.86 o                         
  -1  -2   5       1483.59       1481.91        13.05 o                         
   0  -2   5       1159.19       1107.89        13.63 o                         
   1  -2   5       1015.64       1020.29        17.95 o                         
   2  -2   5        581.66        601.46        14.52 o                         
   3  -2   5       1413.03       1434.40        34.18 o                         
   4  -2   5        388.86        484.05        15.84 o                         
   5  -2   5          9.32         11.39         2.44 o                         
   6  -2   5          1.74         -3.57         6.04 o                         
   7  -2   5         83.10         63.33         5.10 o                         
   8  -2   5          0.01          1.77         3.07 o                         
   9  -2   5        105.27        120.69        11.67 o                         
  10  -2   5          0.76         -3.25         4.38 o                         
  11  -2   5         64.51         66.16        10.29 o                         
 -11  -1   5         11.37         17.62         8.88 o                         
 -10  -1   5        107.11         98.48        10.03 o                         
  -9  -1   5        143.32        137.09         7.85 o                         
  -8  -1   5         34.71         41.37         5.84 o                         
  -7  -1   5         20.80         17.99         3.68 o                         
  -6  -1   5        236.96        248.73        13.25 o                         
  -5  -1   5         25.23         13.50         2.43 o                         
  -4  -1   5         26.50         32.17         2.49 o                         
  -3  -1   5         98.27        103.04         3.97 o                         
  -2  -1   5       5099.86       5119.78        37.98 o                         
  -1  -1   5         33.19         21.19         1.96 o                         
   0  -1   5        662.50        671.48         7.33 o                         
   1  -1   5        629.40        560.92        10.10 o                         
   2  -1   5       2676.28       2974.26        19.24 o                         
   3  -1   5        160.89        198.45         4.81 o                         
   4  -1   5        899.08        799.77        16.22 o                         
   5  -1   5       1862.32       1756.21        42.69 o                         
   6  -1   5        645.84        656.13        27.83 o                         
   7  -1   5        623.17        619.77        49.06 o                         
   8  -1   5         32.49         27.10         4.89 o                         
   9  -1   5        360.85        324.02        25.29 o                         
  10  -1   5          0.03         -5.12         5.12 o                         
  11  -1   5         12.19         10.51         5.91 o                         
 -11   0   5         63.04         53.49         6.68 o                         
 -10   0   5         21.22         14.77         5.31 o                         
  -9   0   5          5.39          0.99         4.39 o                         
  -8   0   5         29.32         27.14         5.37 o                         
  -7   0   5          4.49          5.00         3.17 o                         
  -6   0   5         86.52        115.84         8.42 o                         
  -5   0   5       1525.24       1590.70        38.75 o                         
  -4   0   5        721.52        671.23        11.89 o                         
  -3   0   5         62.99         69.94         3.24 o                         
  -2   0   5       1146.62       1097.47        13.02 o                         
  -1   0   5        443.77        434.06         6.96 o                         
   0   0   5        729.18        631.85         7.23 o                         
   1   0   5        101.67        134.47         3.93 o                         
   2   0   5       5111.33       5388.22        37.34 o                         
   3   0   5       1312.24       1306.21        14.40 o                         
   4   0   5       3769.19       3727.46        54.17 o                         
   5   0   5       1159.50       1154.68        32.63 o                         
   6   0   5          7.44          4.31         3.10 o                         
   7   0   5         28.98         30.47         3.54 o                         
   8   0   5         75.76         84.83         7.37 o                         
   9   0   5          6.36          8.24         3.01 o                         
  10   0   5        239.28        265.77        12.35 o                         
  11   0   5          0.83         37.13        31.93 o                         
 -11   1   5         53.68         55.49        14.19 o                         
 -10   1   5         21.30         27.41         5.95 o                         
  -9   1   5        261.95        265.89        12.78 o                         
  -8   1   5         63.62         72.67         7.36 o                         
  -7   1   5         99.64        119.72         8.51 o                         
  -6   1   5         70.23         57.56         5.72 o                         
  -5   1   5          0.15          1.10         1.91 o                         
  -4   1   5       1123.25       1179.75        15.00 o                         
  -3   1   5       1564.95       1326.65        12.14 o                         
  -2   1   5       4581.01       4844.62        44.01 o                         
  -1   1   5       8867.48       8495.90        76.81 o                         
   0   1   5        945.55       1140.08        11.11 o                         
   1   1   5       3389.02       3317.28        19.26 o                         
   2   1   5       3621.67       3445.29        26.18 o                         
   3   1   5         15.94         16.52         2.02 o                         
   4   1   5       2164.22       2275.32        42.97 o                         
   5   1   5         95.61         65.87         3.21 o                         
   6   1   5        387.89        349.29        20.35 o                         
   7   1   5        169.95        170.37        18.52 o                         
   8   1   5        738.72        768.24        19.75 o                         
   9   1   5        222.62        206.59        26.09 o                         
  10   1   5          0.09         -3.83         4.80 o                         
  11   1   5          0.00         -8.53        15.46 o                         
 -11   2   5          0.19          9.03         8.78 o                         
 -10   2   5         97.82         79.83         9.68 o                         
  -9   2   5         27.58         29.10         4.76 o                         
  -8   2   5        642.74        688.01        18.68 o                         
  -7   2   5        263.75        288.42        15.82 o                         
  -6   2   5         39.65         29.03         2.51 o                         
  -5   2   5         57.13         76.25         3.91 o                         
  -4   2   5        668.71        857.95        17.13 o                         
  -3   2   5         99.69        119.82         3.89 o                         
  -2   2   5       1168.62       1184.84        11.41 o                         
  -1   2   5        565.42        657.79         8.21 o                         
   0   2   5        478.99        480.96         8.26 o                         
   1   2   5        779.41        731.93         8.41 o                         
   2   2   5       1551.49       1706.51        31.00 o                         
   3   2   5         68.52         47.15         2.55 o                         
   4   2   5        324.92        336.20         9.94 o                         
   5   2   5         58.84         59.17         3.65 o                         
   6   2   5        184.82        167.10         8.44 o                         
   7   2   5        117.72         98.16        13.25 o                         
   8   2   5        236.23        277.20        18.66 o                         
   9   2   5         62.99         70.71         6.01 o                         
  10   2   5          4.63         11.81        11.93 o                         
 -11   3   5        106.69        111.67         9.59 o                         
 -10   3   5          3.73          7.07         4.69 o                         
  -9   3   5         99.21        101.20         7.98 o                         
  -8   3   5        124.73        114.46         7.39 o                         
  -7   3   5        622.91        580.30        17.38 o                         
  -6   3   5         11.19         13.60         2.12 o                         
  -5   3   5        476.91        454.39        13.10 o                         
  -4   3   5        408.37        458.95        12.64 o                         
  -3   3   5       1394.89       1400.73        22.00 o                         
  -2   3   5        112.63        104.48         3.16 o                         
  -1   3   5         56.66         56.71         2.39 o                         
   0   3   5        718.39        703.02        10.66 o                         
   1   3   5         85.00        121.30         3.78 o                         
   2   3   5         15.46         15.67         1.94 o                         
   3   3   5        220.24        189.09         6.73 o                         
   4   3   5        150.50        171.23         6.57 o                         
   5   3   5         53.54         57.06         3.37 o                         
   6   3   5        135.99        146.96         8.64 o                         
   7   3   5         24.63         24.82         3.38 o                         
   8   3   5         31.43         32.42         3.60 o                         
   9   3   5         99.98         83.19        14.82 o                         
  10   3   5         51.84         46.01        13.36 o                         
 -11   4   5          1.54         -2.90         4.16 o                         
 -10   4   5         61.89         69.29         8.35 o                         
  -9   4   5         11.60         16.93         4.63 o                         
  -8   4   5         17.54         14.21         2.94 o                         
  -7   4   5          6.52          3.68         1.91 o                         
  -6   4   5         67.38         69.03         3.94 o                         
  -5   4   5        299.10        318.14        11.45 o                         
  -4   4   5        218.57        227.18         7.59 o                         
  -3   4   5         59.93         76.80         3.41 o                         
  -2   4   5       1497.45       1487.70        38.32 o                         
  -1   4   5       1121.66       1127.40        28.48 o                         
   0   4   5        177.52        216.29         8.08 o                         
   1   4   5         26.15         41.81         2.57 o                         
   2   4   5         19.18         31.19         2.92 o                         
   3   4   5        472.15        470.46        12.22 o                         
   4   4   5        315.99        348.92        12.39 o                         
   5   4   5        274.40        309.58        11.55 o                         
   6   4   5         63.06         71.40         5.37 o                         
   7   4   5        870.51        836.32        26.94 o                         
   8   4   5          0.18         -0.20         9.62 o                         
   9   4   5         98.85         80.65        16.59 o                         
  10   4   5         21.61         18.14        10.76 o                         
 -11   5   5         35.03         37.24         8.73 o                         
 -10   5   5          0.63         -5.62         8.48 o                         
  -9   5   5         45.63         52.88        10.43 o                         
  -8   5   5        417.80        390.78        21.92 o                         
  -7   5   5          0.32          6.59         2.56 o                         
  -6   5   5         47.35         63.89         3.69 o                         
  -5   5   5          3.13          4.65         1.96 o                         
  -4   5   5        123.22        113.92         5.44 o                         
  -3   5   5        542.28        554.67        13.02 o                         
  -2   5   5         64.01         62.83         6.78 o                         
  -1   5   5         67.65         90.05         4.29 o                         
   0   5   5        622.46        576.88        15.77 o                         
   1   5   5         81.54         78.01         3.74 o                         
   2   5   5          5.13          7.80         1.73 o                         
   3   5   5        404.88        400.82        12.14 o                         
   4   5   5         47.17         43.22         2.80 o                         
   5   5   5        310.98        328.66        10.35 o                         
   6   5   5         37.96         38.86         3.70 o                         
   7   5   5          1.27          3.20         3.37 o                         
   8   5   5        231.64        228.91        20.24 o                         
   9   5   5          0.39        -12.95        12.95 o                         
 -10   6   5          1.30         -0.56         6.04 o                         
  -9   6   5          3.12          4.61         3.94 o                         
  -8   6   5          0.92          0.42         2.50 o                         
  -7   6   5        149.36        135.83         6.32 o                         
  -6   6   5        901.61        857.41        41.23 o                         
  -5   6   5          5.06          4.87         2.17 o                         
  -4   6   5         73.19         67.94         3.64 o                         
  -3   6   5        122.42        114.70         7.61 o                         
  -2   6   5        128.10        165.96         9.40 o                         
  -1   6   5         89.80        106.10        12.14 o                         
   0   6   5         82.10         85.25         5.78 o                         
   1   6   5         75.09         73.52         3.15 o                         
   2   6   5         93.52         92.20         4.11 o                         
   3   6   5        466.03        466.06        13.32 o                         
   4   6   5         49.30         47.85         4.71 o                         
   5   6   5         25.68         31.64         4.48 o                         
   6   6   5          6.55         10.40         3.76 o                         
   7   6   5          2.50          5.80         4.49 o                         
   8   6   5         25.03         26.01        12.71 o                         
 -10   7   5        124.01        163.14        11.82 o                         
  -9   7   5          0.20         -4.83         6.95 o                         
  -8   7   5        313.92        297.51        13.39 o                         
  -7   7   5        150.10        164.76         6.60 o                         
  -6   7   5       1323.17       1297.27        26.42 o                         
  -5   7   5       1909.74       1869.93        28.53 o                         
  -4   7   5        940.34        951.35        24.26 o                         
  -3   7   5         32.06         39.65         3.85 o                         
  -2   7   5        419.18        448.91        20.40 o                         
  -1   7   5         52.58         57.56         5.41 o                         
   0   7   5        533.20        522.75        14.42 o                         
   1   7   5        251.42        223.59         8.29 o                         
   2   7   5        975.44        968.12        16.84 o                         
   3   7   5         43.01         37.29         4.62 o                         
   4   7   5          1.25         12.62         4.43 o                         
   5   7   5         62.43         52.09         5.29 o                         
   6   7   5          7.06          7.42         3.75 o                         
   7   7   5          1.46          2.85         3.17 o                         
  -9   8   5          5.50          3.64         9.37 o                         
  -8   8   5          1.15          1.03         7.93 o                         
  -7   8   5         62.93         65.97         5.00 o                         
  -6   8   5         17.30         30.68         3.88 o                         
  -5   8   5        565.43        622.07        40.28 o                         
  -4   8   5        142.95        156.97        19.61 o                         
  -3   8   5        322.44        294.06        10.42 o                         
  -2   8   5        132.17        140.15         9.62 o                         
  -1   8   5         88.22        119.15         8.51 o                         
   0   8   5         22.12         18.28         3.89 o                         
   1   8   5         34.56         25.10         3.04 o                         
   2   8   5          1.87          1.10         5.91 o                         
   3   8   5          8.68          8.98         7.74 o                         
   4   8   5         60.60         56.56         5.83 o                         
   5   8   5        389.23        401.40        18.20 o                         
   6   8   5          2.09          0.69         3.67 o                         
  -8   9   5         12.91         15.30         8.08 o                         
  -7   9   5         21.25         23.99         5.11 o                         
  -6   9   5         47.86         58.98         5.77 o                         
  -5   9   5       1111.39       1122.99        72.18 o                         
  -4   9   5        386.43        355.49        43.43 o                         
  -3   9   5        351.40        366.45        10.04 o                         
  -2   9   5          0.25          0.52         3.20 o                         
  -1   9   5         55.33         60.73         5.94 o                         
   0   9   5        194.39        176.53         7.34 o                         
   1   9   5         70.75         69.34         7.76 o                         
   2   9   5        407.24        390.40        16.95 o                         
   3   9   5        129.84        109.40        12.96 o                         
   4   9   5         11.16         14.46         5.15 o                         
   5   9   5         47.02         67.60         8.32 o                         
  -7  10   5         20.14         29.09         5.61 o                         
  -6  10   5        135.00        167.90         8.27 o                         
  -5  10   5         14.37         10.18         5.87 o                         
  -4  10   5         64.71         60.44         6.14 o                         
  -3  10   5         99.12         87.55         7.37 o                         
  -2  10   5        183.64        206.38        14.49 o                         
  -1  10   5          4.70          1.24         4.92 o                         
   0  10   5          2.11         -0.78         4.53 o                         
   1  10   5          9.70          7.50         5.31 o                         
   2  10   5         14.53         11.27         5.67 o                         
   3  10   5          0.59          6.85         6.22 o                         
   4  10   5          0.31          4.75         6.33 o                         
  -5  11   5         27.09         42.83         5.07 o                         
  -4  11   5         10.35          6.68         9.70 o                         
  -3  11   5         14.35         15.40         4.14 o                         
  -2  11   5          8.43         10.77         4.61 o                         
  -1  11   5         13.10         25.19         6.75 o                         
   0  11   5         49.88         46.97        13.48 o                         
   1  11   5        194.85        228.29        11.97 o                         
   0 -12   6         16.29         31.16         5.68 o                         
   2 -12   6         95.33        105.33         9.72 o                         
   3 -12   6          8.11         14.58         7.32 o                         
  -3 -11   6         40.47         55.37         6.41 o                         
  -2 -11   6         97.64        114.36        11.16 o                         
  -1 -11   6         10.21         29.97         8.53 o                         
   0 -11   6         18.57         24.39         7.07 o                         
   1 -11   6          0.60          1.57         4.00 o                         
   2 -11   6        611.10        622.09        24.33 o                         
   3 -11   6        105.95        100.18         7.25 o                         
   4 -11   6         10.96         12.11         4.13 o                         
   5 -11   6         84.02         73.67         6.92 o                         
   6 -11   6         25.15         15.61         4.51 o                         
  -5 -10   6          0.03          6.39         4.76 o                         
  -4 -10   6         40.64         53.74         5.44 o                         
  -3 -10   6         23.74         25.80         4.98 o                         
  -2 -10   6         16.61          8.44         3.18 o                         
  -1 -10   6        148.68        161.24        20.40 o                         
   0 -10   6        112.27        132.96         8.81 o                         
   1 -10   6          8.80         10.22         3.56 o                         
   2 -10   6        455.51        422.90        14.04 o                         
   3 -10   6         16.18         21.54         4.13 o                         
   4 -10   6        552.15        578.74        15.60 o                         
   5 -10   6         14.59         19.02         3.65 o                         
   6 -10   6         30.86         30.22         4.91 o                         
   7 -10   6        253.71        329.16        29.02 o                         
   8 -10   6         45.35         47.66         6.71 o                         
  -6  -9   6        127.11        119.74        15.18 o                         
  -5  -9   6        321.63        325.75        14.46 o                         
  -4  -9   6         94.12         76.12         7.23 o                         
  -3  -9   6         25.16         30.92         4.52 o                         
  -2  -9   6         18.22         16.56         5.78 o                         
  -1  -9   6         30.76         24.46         3.09 o                         
   0  -9   6         11.36          7.89         5.45 o                         
   1  -9   6        304.11        282.15        12.03 o                         
   2  -9   6          5.43          1.74         4.43 o                         
   3  -9   6          1.80          1.14         2.97 o                         
   4  -9   6        697.82        763.66        33.04 o                         
   5  -9   6          0.20         -1.02         4.19 o                         
   6  -9   6          6.83         21.46         5.26 o                         
   7  -9   6         93.16        109.74         9.45 o                         
   8  -9   6          6.60          2.33         4.13 o                         
   9  -9   6         39.01         34.46         4.98 o                         
  -7  -8   6          0.28          9.15         6.71 o                         
  -6  -8   6         31.79         32.03         4.82 o                         
  -5  -8   6         13.38         12.98         3.75 o                         
  -4  -8   6         16.20         23.31         5.41 o                         
  -3  -8   6          0.00         -2.71         7.41 o                         
  -2  -8   6       1269.07       1152.51        25.17 o                         
  -1  -8   6          6.18          3.06         1.76 o                         
   0  -8   6        212.68        178.36         8.88 o                         
   1  -8   6         17.04         13.42         2.75 o                         
   2  -8   6          1.05         -0.06         2.07 o                         
   3  -8   6          0.01          4.31         3.09 o                         
   4  -8   6          2.73          3.26         2.95 o                         
   5  -8   6        279.80        265.59        11.75 o                         
   6  -8   6          3.28         10.98         3.04 o                         
   7  -8   6          6.34          9.02         3.86 o                         
   8  -8   6          3.56          5.02         3.33 o                         
   9  -8   6         19.39         18.44         3.52 o                         
  -8  -7   6         18.02         22.03         9.54 o                         
  -7  -7   6          1.35          1.11        10.11 o                         
  -6  -7   6         22.13         29.79         4.16 o                         
  -5  -7   6          0.13          8.22         6.32 o                         
  -4  -7   6         61.26         64.99         6.03 o                         
  -3  -7   6       3557.87       3584.70        48.12 o                         
  -2  -7   6        283.67        261.59         8.74 o                         
  -1  -7   6        518.32        543.32        18.90 o                         
   0  -7   6         46.89         39.90         3.84 o                         
   1  -7   6        187.81        160.47         9.37 o                         
   2  -7   6         92.58        100.15         9.09 o                         
   3  -7   6         58.79         57.92         5.15 o                         
   4  -7   6        689.10        634.05        24.90 o                         
   5  -7   6         24.62         28.08         4.80 o                         
   6  -7   6         43.34         41.46         5.68 o                         
   7  -7   6          0.08          3.64         3.22 o                         
   8  -7   6         26.18         36.42         4.33 o                         
   9  -7   6        407.11        416.73        19.86 o                         
  10  -7   6         20.34         12.40         5.81 o                         
  -9  -6   6         65.34         67.06        13.74 o                         
  -8  -6   6         46.40         62.01        11.22 o                         
  -7  -6   6        105.20        103.26        10.74 o                         
  -6  -6   6        396.60        392.27        16.93 o                         
  -5  -6   6        352.92        330.64        44.63 o                         
  -4  -6   6        474.49        479.37        31.36 o                         
  -3  -6   6        874.08        905.20        26.83 o                         
  -2  -6   6        237.25        255.15         8.63 o                         
  -1  -6   6         60.40         37.10         2.71 o                         
   0  -6   6        209.85        173.99         5.90 o                         
   1  -6   6         46.57         44.77         3.44 o                         
   2  -6   6         47.57         41.57         3.26 o                         
   3  -6   6        492.15        474.66        32.58 o                         
   4  -6   6        201.70        207.75        28.67 o                         
   5  -6   6        365.66        392.60        25.37 o                         
   6  -6   6         86.96         87.08         9.34 o                         
   7  -6   6        444.73        399.24        12.14 o                         
   8  -6   6         89.80         83.61         6.74 o                         
   9  -6   6        158.11        169.31         8.41 o                         
  10  -6   6        128.48        119.01         9.49 o                         
 -10  -5   6         48.60         67.69        11.55 o                         
  -9  -5   6         40.86         25.59         9.46 o                         
  -8  -5   6         64.36         70.23         9.48 o                         
  -7  -5   6         78.15         83.81         7.40 o                         
  -6  -5   6        289.40        285.19        17.65 o                         
  -5  -5   6         27.11         25.76         3.10 o                         
  -4  -5   6        213.66        185.11         8.14 o                         
  -3  -5   6       1666.46       1627.99        35.56 o                         
  -2  -5   6          7.74         11.50         1.55 o                         
  -1  -5   6        718.38        716.55        13.61 o                         
   0  -5   6         12.56         18.20         1.91 o                         
   1  -5   6          8.60         10.23         2.04 o                         
   2  -5   6         25.70         23.60         2.87 o                         
   3  -5   6         53.96         45.87         7.40 o                         
   4  -5   6         73.84         70.08         6.69 o                         
   5  -5   6         30.78         23.73         4.01 o                         
   6  -5   6        377.01        418.19        26.87 o                         
   7  -5   6         80.00         69.14         7.76 o                         
   8  -5   6        266.67        287.89        11.13 o                         
   9  -5   6        123.56        127.04        15.01 o                         
  10  -5   6          4.15         -4.80         4.80 o                         
  11  -5   6         69.36         84.92         8.55 o                         
 -10  -4   6          0.08         -6.92         6.92 o                         
  -9  -4   6          0.21          4.71        10.67 o                         
  -8  -4   6          0.20         -4.48         8.73 o                         
  -7  -4   6         11.36          9.03         4.43 o                         
  -6  -4   6        104.25        100.75         4.96 o                         
  -5  -4   6          5.61          4.09         5.02 o                         
  -4  -4   6       1388.85       1382.57        28.60 o                         
  -3  -4   6          6.60         12.88         1.67 o                         
  -2  -4   6        171.29        169.84         4.48 o                         
  -1  -4   6       1240.99       1256.45        14.21 o                         
   0  -4   6       6223.15       6219.43        58.83 o                         
   1  -4   6        847.14        976.08        11.47 o                         
   2  -4   6          3.95         16.65         2.00 o                         
   3  -4   6        318.65        383.61        20.51 o                         
   4  -4   6         17.63         18.62         3.37 o                         
   5  -4   6        347.71        367.02        18.33 o                         
   6  -4   6       1076.64       1141.46        43.58 o                         
   7  -4   6          0.76          4.03         3.72 o                         
   8  -4   6        349.88        324.43        14.53 o                         
   9  -4   6        250.81        235.16         9.38 o                         
  10  -4   6          4.16          9.83         6.15 o                         
  11  -4   6          0.08         -2.67         5.07 o                         
 -10  -3   6        207.30        215.02        16.18 o                         
  -9  -3   6         38.38         40.38         6.14 o                         
  -8  -3   6        318.28        306.56        12.09 o                         
  -7  -3   6         53.10         58.50         4.12 o                         
  -6  -3   6          2.76          4.71         1.92 o                         
  -5  -3   6        555.94        497.24        17.15 o                         
  -4  -3   6        889.16        927.81        14.00 o                         
  -3  -3   6       4857.19       4824.17        42.00 o                         
  -2  -3   6        231.28        288.14         4.82 o                         
  -1  -3   6        149.45        112.02         3.10 o                         
   0  -3   6        612.15        547.21         7.66 o                         
   1  -3   6       2106.91       1924.90        18.72 o                         
   2  -3   6         68.74         41.46         2.32 o                         
   3  -3   6        598.60        560.77        18.02 o                         
   4  -3   6          6.18          2.47         2.14 o                         
   5  -3   6         17.61         16.49         3.28 o                         
   6  -3   6        552.37        518.65        31.15 o                         
   7  -3   6          2.50          0.06         2.80 o                         
   8  -3   6       1254.42       1225.41        26.75 o                         
   9  -3   6         31.75         37.62         8.17 o                         
  10  -3   6        386.17        405.25        13.81 o                         
  11  -3   6          0.33         -5.79        12.92 o                         
 -11  -2   6         12.06         24.12        10.10 o                         
 -10  -2   6         80.49         84.42        14.11 o                         
  -9  -2   6        245.75        239.85        12.99 o                         
  -8  -2   6        154.97        151.23        10.72 o                         
  -7  -2   6          6.50          5.53         3.58 o                         
  -6  -2   6         78.07         78.08         3.95 o                         
  -5  -2   6        111.35        115.61         6.16 o                         
  -4  -2   6        102.80        118.61         3.96 o                         
  -3  -2   6         40.25         33.12         1.92 o                         
  -2  -2   6       1100.93       1196.65        10.95 o                         
  -1  -2   6       2609.55       2542.29        19.83 o                         
   0  -2   6       2158.87       2080.54        17.66 o                         
   1  -2   6       1332.32       1238.79        19.13 o                         
   2  -2   6        592.79        569.69        10.50 o                         
   3  -2   6       1612.82       1670.31        20.69 o                         
   4  -2   6       1029.32       1089.92        33.40 o                         
   5  -2   6       3779.41       3734.71        90.66 o                         
   6  -2   6        346.80        315.02        16.74 o                         
   7  -2   6        200.24        190.59        10.82 o                         
   8  -2   6          1.35          1.21         3.48 o                         
   9  -2   6          4.26          0.46         3.45 o                         
  10  -2   6          0.14         -1.24         3.99 o                         
  11  -2   6         32.05         26.26         7.08 o                         
 -11  -1   6          5.76         -3.15         8.08 o                         
 -10  -1   6         86.53         91.79        13.82 o                         
  -9  -1   6        117.92        133.46         8.47 o                         
  -8  -1   6        239.83        248.88        11.72 o                         
  -7  -1   6        164.55        163.75        11.16 o                         
  -6  -1   6          2.13          6.42         3.18 o                         
  -5  -1   6       1058.08       1180.07        25.86 o                         
  -4  -1   6        949.77        990.91        12.75 o                         
  -3  -1   6       2394.76       2364.21        22.86 o                         
  -2  -1   6        481.04        426.77         7.13 o                         
  -1  -1   6       1038.55        981.76         9.95 o                         
   0  -1   6        603.31        559.31         6.56 o                         
   1  -1   6         13.36          6.46         2.36 o                         
   2  -1   6        248.74        222.39         5.06 o                         
   3  -1   6       1423.64       1304.63        16.92 o                         
   4  -1   6       1382.43       1423.81        18.43 o                         
   5  -1   6         17.81         22.18         4.11 o                         
   6  -1   6        243.55        286.38        12.30 o                         
   7  -1   6          5.81          2.67         2.38 o                         
   8  -1   6       1175.06       1229.49        27.65 o                         
   9  -1   6         11.34          8.51         3.73 o                         
  10  -1   6        107.15        101.74         9.14 o                         
  11  -1   6          8.31         11.87         4.15 o                         
 -11   0   6        447.75        447.08        32.02 o                         
 -10   0   6        199.17        230.20        12.05 o                         
  -9   0   6         26.67         24.38         4.67 o                         
  -8   0   6        207.92        220.59        24.47 o                         
  -7   0   6          1.94          0.12         8.25 o                         
  -6   0   6          0.52         -2.71         3.45 o                         
  -5   0   6       2745.31       2697.70        42.32 o                         
  -4   0   6        406.52        426.86         9.13 o                         
  -3   0   6       1135.65       1064.47        13.48 o                         
  -2   0   6       8682.35       8178.45        55.79 o                         
  -1   0   6        886.03        809.28         7.40 o                         
   0   0   6       2877.20       3452.22        17.53 o                         
   1   0   6       4935.58       5105.24        37.14 o                         
   2   0   6        666.85        653.47         8.21 o                         
   3   0   6          0.07          6.73         3.36 o                         
   4   0   6        468.06        377.02        10.02 o                         
   5   0   6        655.53        599.38        21.52 o                         
   6   0   6        115.64        117.42         6.87 o                         
   7   0   6         40.10         38.91         3.52 o                         
   8   0   6          5.81          6.06         3.44 o                         
   9   0   6         12.42         11.03         4.70 o                         
  10   0   6        337.13        318.32        16.95 o                         
 -11   1   6          0.85         12.02         6.52 o                         
 -10   1   6         42.89         45.20        10.31 o                         
  -9   1   6         89.08         90.49         6.96 o                         
  -8   1   6         98.22        110.68         8.84 o                         
  -7   1   6         95.50         90.62         7.25 o                         
  -6   1   6       1623.23       1673.85        34.51 o                         
  -5   1   6         14.85         17.08         1.71 o                         
  -4   1   6       1660.90       1589.82        16.20 o                         
  -3   1   6       2902.09       2827.85        20.78 o                         
  -2   1   6        782.12        890.98         8.97 o                         
  -1   1   6       1649.85       1739.54        14.67 o                         
   0   1   6       1405.48       1461.32        13.46 o                         
   1   1   6         79.08         55.53         2.70 o                         
   2   1   6        199.00        174.31         4.28 o                         
   3   1   6         56.54         54.38         2.74 o                         
   4   1   6        270.97        275.98         8.10 o                         
   5   1   6        309.35        319.05         8.38 o                         
   6   1   6        117.71        105.36         9.21 o                         
   7   1   6        460.14        421.56        30.96 o                         
   8   1   6        156.52        174.68        15.20 o                         
   9   1   6         10.72          7.51         3.44 o                         
  10   1   6        153.54        166.19        14.87 o                         
  11   1   6          2.67          5.57        12.49 o                         
 -11   2   6         62.72         71.99         9.08 o                         
 -10   2   6        205.18        214.20        12.79 o                         
  -9   2   6          6.32         10.41        11.20 o                         
  -8   2   6        391.11        403.54        26.56 o                         
  -7   2   6        513.49        558.42        20.22 o                         
  -6   2   6        355.80        318.43        11.07 o                         
  -5   2   6       3993.44       3933.45        31.38 o                         
  -4   2   6       2474.38       2598.05        65.52 o                         
  -3   2   6         24.28         19.85         1.73 o                         
  -2   2   6        651.75        594.21         7.94 o                         
  -1   2   6        903.12        992.79        11.62 o                         
   0   2   6         97.94        118.30         3.64 o                         
   1   2   6        478.41        454.67         7.51 o                         
   2   2   6        232.97        222.80         4.85 o                         
   3   2   6         63.37         60.78         2.77 o                         
   4   2   6          3.91          3.16         1.82 o                         
   5   2   6          3.48          9.42         1.93 o                         
   6   2   6         81.05         62.66         4.21 o                         
   7   2   6         44.37         42.35         4.57 o                         
   8   2   6          5.39          2.98         3.05 o                         
   9   2   6        119.06        128.48        10.93 o                         
  10   2   6          0.16         -4.27        14.47 o                         
 -11   3   6        280.26        278.58        26.10 o                         
 -10   3   6         22.16         21.59         5.14 o                         
  -9   3   6         20.98         19.09         5.88 o                         
  -8   3   6        133.35        152.36        10.70 o                         
  -7   3   6        537.30        440.95        25.46 o                         
  -6   3   6         20.59         21.70         2.35 o                         
  -5   3   6        137.37        126.73         5.12 o                         
  -4   3   6         51.65         51.96         2.96 o                         
  -3   3   6        669.47        780.14        15.20 o                         
  -2   3   6        172.60        173.44         3.70 o                         
  -1   3   6        170.58        196.94         4.16 o                         
   0   3   6         85.40         63.37         2.79 o                         
   1   3   6       1131.43       1130.51        14.81 o                         
   2   3   6       1012.58        925.12        19.62 o                         
   3   3   6        179.56        186.77         5.64 o                         
   4   3   6          3.42          3.35         2.31 o                         
   5   3   6        162.86        159.90         7.65 o                         
   6   3   6         86.24         88.86         5.34 o                         
   7   3   6         94.75        105.61         5.75 o                         
   8   3   6        124.44        117.91         9.04 o                         
   9   3   6        103.44        109.34         9.77 o                         
  10   3   6          2.69          8.05        15.11 o                         
 -11   4   6         18.01         19.99         7.37 o                         
 -10   4   6         31.83         54.32         6.52 o                         
  -9   4   6        179.00        166.45        10.10 o                         
  -8   4   6         10.46          8.13         4.07 o                         
  -7   4   6          0.11          1.15         1.67 o                         
  -6   4   6         12.23          4.59         1.95 o                         
  -5   4   6        194.56        191.38         7.04 o                         
  -4   4   6         65.32         59.99         3.70 o                         
  -3   4   6         96.17         82.69         4.29 o                         
  -2   4   6         76.18         64.47         3.19 o                         
  -1   4   6        106.88        140.39         4.65 o                         
   0   4   6        815.13        857.05        21.19 o                         
   1   4   6        726.44        769.62        19.35 o                         
   2   4   6        664.74        733.89        16.78 o                         
   3   4   6         28.27         28.54         3.00 o                         
   4   4   6         33.92         41.88         3.52 o                         
   5   4   6        637.69        608.41        36.54 o                         
   6   4   6       1144.05       1089.76        52.50 o                         
   7   4   6          0.68          0.64         3.83 o                         
   8   4   6         90.79        122.73        10.88 o                         
   9   4   6          8.19          2.74         9.45 o                         
 -11   5   6        113.23        129.06        10.87 o                         
 -10   5   6         74.44         78.22         6.12 o                         
  -9   5   6         30.93         33.85         7.75 o                         
  -8   5   6        185.88        195.52         9.59 o                         
  -7   5   6        411.71        396.42        21.75 o                         
  -6   5   6        213.09        209.40         9.92 o                         
  -5   5   6        198.65        187.46         9.26 o                         
  -4   5   6         11.03          8.83         6.39 o                         
  -3   5   6         60.93         65.64         4.17 o                         
  -2   5   6        102.92        125.11         7.50 o                         
  -1   5   6         27.77         49.37         5.79 o                         
   0   5   6        299.98        340.45        12.04 o                         
   1   5   6         13.54         19.09         2.09 o                         
   2   5   6         45.83         52.56         3.28 o                         
   3   5   6       2118.06       2126.15        60.10 o                         
   4   5   6        191.03        209.71        11.91 o                         
   5   5   6        248.65        244.78        10.74 o                         
   6   5   6         31.84         31.03         6.91 o                         
   7   5   6        154.05        133.89         6.57 o                         
   8   5   6        109.81        140.24        18.90 o                         
   9   5   6       1223.25       1395.11        51.21 o                         
 -10   6   6          0.87          2.04         7.18 o                         
  -9   6   6          6.15          7.86         7.39 o                         
  -8   6   6          0.00          0.62         2.90 o                         
  -7   6   6          1.21          4.73         2.75 o                         
  -6   6   6        955.42        952.24        21.11 o                         
  -5   6   6         16.24         16.71         2.61 o                         
  -4   6   6        180.18        177.09        10.41 o                         
  -3   6   6         16.35         17.41         2.94 o                         
  -2   6   6         16.41         21.20         3.55 o                         
  -1   6   6        517.59        567.91        14.35 o                         
   0   6   6          1.07          3.29         3.03 o                         
   1   6   6         96.71         82.35         5.42 o                         
   2   6   6        262.37        206.21         7.25 o                         
   3   6   6         63.11         63.48         3.50 o                         
   4   6   6        151.97        140.75         7.56 o                         
   5   6   6        312.60        304.34        19.93 o                         
   6   6   6         26.40         30.93         4.80 o                         
   7   6   6          0.78          3.88         4.38 o                         
   8   6   6          0.01         19.17        11.12 o                         
 -10   7   6         57.94         46.51         8.39 o                         
  -9   7   6         32.37         40.55         8.50 o                         
  -8   7   6        254.93        258.05         9.98 o                         
  -7   7   6         28.17         26.18         5.52 o                         
  -6   7   6          8.88          7.51         8.96 o                         
  -5   7   6          2.83          9.12         2.90 o                         
  -4   7   6        554.98        594.91        34.06 o                         
  -3   7   6         19.17         22.10         4.84 o                         
  -2   7   6         26.53         30.27         4.29 o                         
  -1   7   6         12.61         14.88         3.27 o                         
   0   7   6         23.90         26.97         5.00 o                         
   1   7   6        178.16        137.25         9.30 o                         
   2   7   6          0.53          0.70         2.56 o                         
   3   7   6        764.41        732.89        16.30 o                         
   4   7   6        218.20        235.45         9.13 o                         
   5   7   6         61.75         76.10         6.17 o                         
   6   7   6         30.25         35.66         6.10 o                         
   7   7   6         81.75         87.65        10.93 o                         
  -9   8   6          2.75         -1.12         6.68 o                         
  -8   8   6          5.11         11.96         3.28 o                         
  -7   8   6         33.37         29.37         4.70 o                         
  -6   8   6        120.13        111.83         7.69 o                         
  -5   8   6          0.19          3.82         3.88 o                         
  -4   8   6         88.76         84.75         5.39 o                         
  -3   8   6        249.71        234.85         8.98 o                         
  -2   8   6         49.51         33.21         4.61 o                         
  -1   8   6         35.30         35.56         4.06 o                         
   0   8   6       1401.38       1471.30        29.28 o                         
   1   8   6         89.72         94.41         4.14 o                         
   2   8   6         66.79         56.74         5.07 o                         
   3   8   6         50.73         50.16         4.87 o                         
   4   8   6         40.06         37.90        12.18 o                         
   5   8   6         34.18         27.68         5.47 o                         
   6   8   6         11.83         10.68         4.39 o                         
  -8   9   6          0.48         -3.77         4.19 o                         
  -7   9   6         63.43         53.27         6.05 o                         
  -6   9   6         82.76         85.05         7.04 o                         
  -5   9   6         17.68         20.02         4.22 o                         
  -4   9   6         13.86         21.22        12.62 o                         
  -3   9   6         94.64         83.00        14.59 o                         
  -2   9   6          1.57          1.50         3.44 o                         
  -1   9   6         13.98         17.06         4.42 o                         
   0   9   6        128.74        135.56         8.81 o                         
   1   9   6        144.13        160.19        12.61 o                         
   2   9   6         67.50         62.44         6.36 o                         
   3   9   6        121.01        151.97        10.69 o                         
   4   9   6          4.16          1.72         6.49 o                         
   5   9   6          5.07         10.83         6.40 o                         
  -7  10   6         10.37          9.05         4.03 o                         
  -6  10   6         16.79         13.78         8.55 o                         
  -5  10   6          1.02          5.68         5.35 o                         
  -4  10   6         12.06         13.28         4.26 o                         
  -3  10   6        710.48        744.74        31.86 o                         
  -2  10   6          3.74          8.12         4.37 o                         
  -1  10   6          5.32         11.41         4.93 o                         
   0  10   6         18.81         16.49         5.98 o                         
   1  10   6         56.94         54.06        11.70 o                         
   2  10   6         94.44         69.89         7.13 o                         
   3  10   6         31.20         51.26         9.61 o                         
  -5  11   6         17.48         25.79         4.79 o                         
  -4  11   6          0.65          2.86         3.46 o                         
  -3  11   6          0.12          1.98         3.58 o                         
  -2  11   6         13.53          2.02         5.03 o                         
  -1  11   6         12.91          8.61         4.59 o                         
   0  11   6         83.06        104.00        10.77 o                         
   1  11   6         21.75         27.62         7.05 o                         
   0 -12   7         64.05         66.79        10.88 o                         
   1 -12   7        155.63        143.99         9.27 o                         
   3 -12   7        109.85         89.47         7.98 o                         
  -3 -11   7         10.34         15.29         8.86 o                         
  -2 -11   7         10.41          8.08         9.29 o                         
  -1 -11   7         34.11         42.36         9.48 o                         
   0 -11   7          2.21         -1.35         7.60 o                         
   2 -11   7         52.94         65.52         6.52 o                         
   3 -11   7        163.35        162.26         9.71 o                         
   4 -11   7          1.88         13.49         5.99 o                         
   5 -11   7          0.08         -1.36         4.94 o                         
   6 -11   7          2.12         -3.39         4.12 o                         
  -5 -10   7         58.30         66.68         5.72 o                         
  -4 -10   7          7.61          9.56         7.04 o                         
  -3 -10   7        105.14        100.98         7.25 o                         
  -2 -10   7         13.00          2.17         3.51 o                         
  -1 -10   7          0.01          1.75         3.01 o                         
   0 -10   7         43.01         42.29         5.66 o                         
   1 -10   7        577.70        584.77        24.74 o                         
   2 -10   7         13.42          6.79         3.48 o                         
   3 -10   7        448.35        415.76        17.42 o                         
   4 -10   7         23.54         27.75         5.07 o                         
   5 -10   7         51.15         52.52         8.28 o                         
   6 -10   7          0.76         -2.38         3.93 o                         
   7 -10   7         61.68         62.50         7.12 o                         
  -6  -9   7        178.97        195.81         9.55 o                         
  -5  -9   7         97.69         80.90         5.88 o                         
  -4  -9   7         10.04         10.71         6.88 o                         
  -3  -9   7         71.25         74.67         5.60 o                         
  -2  -9   7       1099.58       1015.14        18.96 o                         
  -1  -9   7        103.05         87.83         6.05 o                         
   0  -9   7        132.01        129.50         5.66 o                         
   1  -9   7          0.32          2.59         5.31 o                         
   2  -9   7          0.36         -2.00         4.90 o                         
   3  -9   7        129.55        110.82        11.30 o                         
   4  -9   7         12.35         19.47         3.48 o                         
   5  -9   7        157.25        166.67         9.23 o                         
   6  -9   7        478.01        455.45        13.20 o                         
   7  -9   7         68.52         84.25         9.06 o                         
   8  -9   7        197.89        211.46        28.22 o                         
  -7  -8   7          2.31          6.81         6.02 o                         
  -6  -8   7          0.50          2.99        11.07 o                         
  -5  -8   7        186.32        192.06        15.93 o                         
  -4  -8   7         72.45         76.55         7.12 o                         
  -3  -8   7        107.86        113.70         6.00 o                         
  -2  -8   7         64.85         50.50         4.96 o                         
  -1  -8   7        227.22        220.53        16.93 o                         
   0  -8   7        806.07        729.59        14.17 o                         
   1  -8   7          0.01         -0.04         2.24 o                         
   2  -8   7         59.29         49.48         7.01 o                         
   3  -8   7         20.89         23.71         5.50 o                         
   4  -8   7        320.68        293.49        16.30 o                         
   5  -8   7        145.07        156.28         9.12 o                         
   6  -8   7        149.30        167.98         7.27 o                         
   7  -8   7         47.83         46.88         4.45 o                         
   8  -8   7          0.00         -0.11         3.29 o                         
   9  -8   7          0.16          2.30         3.58 o                         
  -8  -7   7         53.58         60.49        12.67 o                         
  -7  -7   7         72.06         95.62        11.60 o                         
  -6  -7   7         21.03         17.25         3.82 o                         
  -5  -7   7          6.18          3.88         5.03 o                         
  -4  -7   7        106.74        103.95         6.70 o                         
  -3  -7   7        742.91        662.76        50.00 o                         
  -2  -7   7        247.33        242.29         8.78 o                         
  -1  -7   7         30.02         31.36         3.40 o                         
   0  -7   7         12.93         11.25         2.53 o                         
   1  -7   7         37.48         22.75         3.43 o                         
   2  -7   7        150.02        122.96        12.83 o                         
   3  -7   7       1095.20       1065.10        27.62 o                         
   4  -7   7       1609.37       1635.30        53.96 o                         
   5  -7   7        222.39        215.88        14.62 o                         
   6  -7   7         94.84         97.65        10.28 o                         
   7  -7   7         41.89         38.59         6.73 o                         
   8  -7   7          0.40         -0.58         2.73 o                         
   9  -7   7          4.04          4.83         3.34 o                         
  10  -7   7         11.08         11.22         5.97 o                         
  -9  -6   7         11.85         37.71        14.37 o                         
  -8  -6   7          0.20          5.95         9.27 o                         
  -7  -6   7          1.55          7.93         9.07 o                         
  -6  -6   7          7.65          6.65         2.89 o                         
  -5  -6   7         27.10         27.55         6.65 o                         
  -4  -6   7        521.59        504.71        32.82 o                         
  -3  -6   7          3.73          7.69         7.27 o                         
  -2  -6   7        131.00         97.74         3.96 o                         
  -1  -6   7        156.20        137.27         5.30 o                         
   0  -6   7         74.79         70.46         4.21 o                         
   1  -6   7       1069.60       1074.98        40.73 o                         
   2  -6   7         37.11         42.28         4.63 o                         
   3  -6   7        102.54        112.77         9.20 o                         
   4  -6   7        596.25        592.09        17.08 o                         
   5  -6   7        213.93        221.41        17.11 o                         
   6  -6   7        214.11        186.16        13.55 o                         
   7  -6   7         87.50         87.43         7.12 o                         
   8  -6   7        128.70        144.96         7.71 o                         
   9  -6   7         30.81         27.47         4.17 o                         
  10  -6   7        121.13        122.03        10.33 o                         
  -9  -5   7        104.23        130.42        13.12 o                         
  -8  -5   7        106.34        111.34         9.80 o                         
  -7  -5   7         52.91         53.04        14.15 o                         
  -6  -5   7        154.43        160.58        12.68 o                         
  -5  -5   7        219.46        213.13        10.57 o                         
  -4  -5   7        639.31        583.96        25.69 o                         
  -3  -5   7       1267.66       1233.77        33.65 o                         
  -2  -5   7        232.07        245.83         5.89 o                         
  -1  -5   7        684.60        606.77        16.48 o                         
   0  -5   7         94.52        117.80         3.90 o                         
   1  -5   7        250.11        260.95         7.22 o                         
   2  -5   7       1543.80       1770.28        47.09 o                         
   3  -5   7         23.44         11.21         3.08 o                         
   4  -5   7          3.62         -0.54         7.03 o                         
   5  -5   7         63.32         84.86         8.82 o                         
   6  -5   7         52.74         67.66         6.99 o                         
   7  -5   7        388.46        341.74        17.44 o                         
   8  -5   7          8.70         11.01         5.20 o                         
   9  -5   7         76.69         77.04         6.35 o                         
  10  -5   7          0.65         -0.86         5.32 o                         
  11  -5   7          1.14          4.44         9.44 o                         
 -10  -4   7         11.73         25.19         9.02 o                         
  -9  -4   7        291.99        315.39        17.30 o                         
  -8  -4   7         26.47         11.06         8.18 o                         
  -7  -4   7        193.97        182.24         6.94 o                         
  -6  -4   7        415.46        394.11        27.36 o                         
  -5  -4   7         18.73         15.43         2.47 o                         
  -4  -4   7         52.39         54.84         2.83 o                         
  -3  -4   7       2392.65       2517.81        23.27 o                         
  -2  -4   7       2915.31       2963.66        28.35 o                         
  -1  -4   7          0.19          1.19         2.56 o                         
   0  -4   7         16.75         30.60         2.03 o                         
   1  -4   7        446.32        445.15         8.16 o                         
   2  -4   7        913.58        966.24        21.50 o                         
   3  -4   7        444.79        379.03        14.42 o                         
   4  -4   7         16.94         19.83         3.63 o                         
   5  -4   7        121.68         98.88        17.47 o                         
   6  -4   7        283.56        278.71        19.99 o                         
   7  -4   7         76.41         78.57         8.48 o                         
   8  -4   7        106.76        104.72         7.42 o                         
   9  -4   7         36.14         40.22        11.06 o                         
  10  -4   7          1.61          1.30         6.01 o                         
  11  -4   7          4.33          4.70         5.81 o                         
 -10  -3   7          0.05          0.66         8.01 o                         
  -9  -3   7         76.06         70.10        14.38 o                         
  -8  -3   7        207.83        223.20        10.78 o                         
  -7  -3   7        222.36        220.99         8.36 o                         
  -6  -3   7         46.98         53.04         3.48 o                         
  -5  -3   7          0.23          8.18         8.31 o                         
  -4  -3   7         31.45         36.81         2.21 o                         
  -2  -3   7          1.06          1.59         3.63 o                         
  -1  -3   7        101.95        131.47         3.28 o                         
   0  -3   7        852.21        836.64        10.07 o                         
   1  -3   7          9.23         12.28         2.01 o                         
   2  -3   7        137.39         92.41         3.23 o                         
   3  -3   7        443.36        463.84        16.25 o                         
   4  -3   7        393.18        440.03        27.01 o                         
   5  -3   7         77.57         77.31         6.64 o                         
   6  -3   7         14.54         10.53         4.36 o                         
   7  -3   7        668.59        635.58        18.81 o                         
   8  -3   7         11.10         21.08         4.34 o                         
   9  -3   7          0.95         -4.33         7.73 o                         
  10  -3   7         35.21         36.07        16.41 o                         
  11  -3   7        182.80        208.65        16.88 o                         
 -11  -2   7         79.99        100.28        16.38 o                         
 -10  -2   7        217.52        246.54        21.40 o                         
  -9  -2   7         25.72         33.25         4.60 o                         
  -8  -2   7          6.70          4.81         5.31 o                         
  -7  -2   7         16.76         18.80         3.94 o                         
  -6  -2   7        153.19        152.61         6.37 o                         
  -5  -2   7        655.75        668.93        21.59 o                         
  -4  -2   7         11.91         31.54         1.99 o                         
  -3  -2   7          0.23          2.55         1.88 o                         
  -2  -2   7          0.08          5.70         3.62 o                         
  -1  -2   7        758.87        747.71         9.64 o                         
   0  -2   7        250.67        274.26         4.77 o                         
   1  -2   7        221.35        243.06         4.97 o                         
   2  -2   7        960.66       1054.34        13.22 o                         
   3  -2   7         77.96        102.68         4.74 o                         
   4  -2   7       1442.03       1457.71        46.76 o                         
   5  -2   7        975.90       1058.17        23.12 o                         
   6  -2   7          0.18          3.59         3.34 o                         
   7  -2   7         23.01         19.00         3.30 o                         
   8  -2   7        134.19        145.73        13.28 o                         
   9  -2   7         20.88         18.15         4.32 o                         
  10  -2   7          1.96          4.01         4.79 o                         
  11  -2   7         80.82         99.88         7.91 o                         
 -11  -1   7         14.89         17.63         7.64 o                         
 -10  -1   7         56.94         73.25         7.23 o                         
  -9  -1   7          0.06          6.28         9.53 o                         
  -8  -1   7        574.45        596.36        31.02 o                         
  -7  -1   7        230.23        254.60        13.74 o                         
  -6  -1   7        160.11        171.91        13.67 o                         
  -5  -1   7          1.78          1.61         2.50 o                         
  -4  -1   7        189.33        243.30         7.19 o                         
  -3  -1   7        448.19        446.35         8.79 o                         
  -2  -1   7       1887.90       2012.07        16.54 o                         
  -1  -1   7       4521.01       4468.70        22.49 o                         
   0  -1   7         19.88         13.11         1.85 o                         
   1  -1   7       3853.95       4000.15        30.72 o                         
   2  -1   7       1731.98       1618.71        18.95 o                         
   3  -1   7       1423.61       1460.89        17.70 o                         
   4  -1   7       2918.14       3312.00        54.25 o                         
   5  -1   7         10.08          9.00         2.94 o                         
   6  -1   7          9.05         10.57         3.69 o                         
   7  -1   7        131.86        111.28        12.24 o                         
   8  -1   7        262.95        238.01        23.93 o                         
   9  -1   7         39.91         44.15         5.19 o                         
  10  -1   7          9.99          1.08         6.21 o                         
  11  -1   7         80.16         73.84        10.83 o                         
 -11   0   7        190.77        204.96        10.11 o                         
 -10   0   7        308.94        277.53        10.81 o                         
  -9   0   7        122.22        145.80         9.26 o                         
  -8   0   7         20.76         24.69         4.40 o                         
  -7   0   7         48.53         48.66         4.53 o                         
  -6   0   7         68.53         86.88         7.01 o                         
  -5   0   7       1708.32       1540.20        64.77 o                         
  -4   0   7       1158.80       1054.89        18.93 o                         
  -3   0   7         46.17         43.20         2.59 o                         
  -2   0   7       1037.84       1058.60        11.47 o                         
  -1   0   7         73.00        115.22         3.04 o                         
   0   0   7       1270.04       1285.23        13.69 o                         
   1   0   7        820.75        922.42        12.71 o                         
   2   0   7        396.84        399.69        10.06 o                         
   3   0   7         34.02         27.86         2.30 o                         
   4   0   7        526.81        623.83        17.35 o                         
   5   0   7       1831.21       1671.43        83.24 o                         
   6   0   7         18.23         16.14         3.07 o                         
   7   0   7        330.07        320.52        28.09 o                         
   8   0   7         24.22         22.75         3.70 o                         
   9   0   7        263.59        249.54        19.50 o                         
  10   0   7         88.28         97.06         7.91 o                         
  11   0   7         27.47         25.89        12.86 o                         
 -11   1   7        177.14        166.42         9.88 o                         
 -10   1   7        648.97        643.87        15.94 o                         
  -9   1   7         82.21         87.06         7.10 o                         
  -8   1   7         39.45         43.15         5.50 o                         
  -7   1   7        266.14        287.24        20.22 o                         
  -6   1   7        110.63        131.28        12.96 o                         
  -5   1   7         76.21         65.09         4.39 o                         
  -4   1   7          9.62          1.88         2.30 o                         
  -3   1   7         21.70         25.34         1.88 o                         
  -2   1   7        239.76        261.55         4.83 o                         
  -1   1   7        663.42        751.32         7.60 o                         
   0   1   7        545.53        564.43         6.67 o                         
   1   1   7        763.33        873.31         9.34 o                         
   2   1   7       1708.95       1782.79        18.92 o                         
   3   1   7       3625.39       3732.16        35.47 o                         
   4   1   7        140.29        174.46         5.58 o                         
   5   1   7        209.85        208.95         7.79 o                         
   6   1   7        125.30        124.42         7.74 o                         
   7   1   7         48.46         47.45         5.37 o                         
   8   1   7        223.97        218.14        10.34 o                         
   9   1   7          0.68         -1.69         3.79 o                         
  10   1   7         23.71         30.77        13.41 o                         
 -11   2   7        246.57        238.15        15.94 o                         
 -10   2   7        278.47        277.70        11.37 o                         
  -9   2   7         30.29         27.12         5.09 o                         
  -8   2   7        500.58        538.73        18.17 o                         
  -7   2   7         33.81         24.80         4.97 o                         
  -6   2   7          8.80         11.62         1.96 o                         
  -5   2   7       1494.29       1550.73        19.14 o                         
  -4   2   7         52.93         42.35         2.51 o                         
  -3   2   7        367.99        366.39         8.41 o                         
  -2   2   7       1427.20       1532.14        15.56 o                         
  -1   2   7        327.51        342.60         6.02 o                         
   0   2   7         37.21         73.94         2.78 o                         
   1   2   7         64.09         77.62         2.93 o                         
   2   2   7        168.15        177.90         5.28 o                         
   3   2   7        872.18        882.03        15.46 o                         
   4   2   7       1343.50       1312.53        43.88 o                         
   5   2   7          0.15          0.04         1.90 o                         
   6   2   7        250.66        236.82        17.96 o                         
   7   2   7        394.48        383.85        12.59 o                         
   8   2   7        148.95        149.82        12.51 o                         
   9   2   7         75.99         74.84        15.71 o                         
  10   2   7          0.70          4.21         5.72 o                         
 -11   3   7          0.41          1.55         8.24 o                         
 -10   3   7        225.40        260.82        10.99 o                         
  -9   3   7         19.19         18.79         4.29 o                         
  -8   3   7       1687.89       1562.84        91.91 o                         
  -7   3   7          7.48          5.10         1.91 o                         
  -6   3   7          4.76          1.79         3.45 o                         
  -5   3   7          2.76          3.34         1.56 o                         
  -4   3   7          0.31          0.80         4.88 o                         
  -3   3   7         10.37          7.63         1.76 o                         
  -2   3   7       1363.07       1435.35        18.22 o                         
  -1   3   7        353.03        331.11         8.36 o                         
   0   3   7          0.14          1.58         2.23 o                         
   1   3   7       1620.30       1496.99        23.39 o                         
   2   3   7       1135.84       1239.91        27.70 o                         
   3   3   7        975.18       1032.05        29.28 o                         
   4   3   7          6.81          5.17         2.20 o                         
   5   3   7         73.80         82.30         8.29 o                         
   6   3   7         38.73         40.12         5.62 o                         
   7   3   7        140.45        137.77         6.52 o                         
   8   3   7        814.86        805.89        32.66 o                         
   9   3   7          0.71         -4.97         6.35 o                         
  10   3   7          7.43          0.36        10.55 o                         
 -11   4   7         25.15         36.58        13.85 o                         
 -10   4   7         15.71         16.96         5.52 o                         
  -9   4   7        143.47        145.02         9.08 o                         
  -8   4   7         99.71         99.50        11.52 o                         
  -7   4   7        155.66        125.74         6.39 o                         
  -6   4   7        359.79        333.76        19.49 o                         
  -5   4   7         24.24         22.39         2.30 o                         
  -4   4   7         91.75         84.48         4.21 o                         
  -3   4   7         23.02         16.04         1.93 o                         
  -2   4   7       2504.72       2530.04        41.24 o                         
  -1   4   7         80.67         84.94         3.64 o                         
   0   4   7         88.33         77.60         3.73 o                         
   1   4   7        128.76        122.16         4.58 o                         
   2   4   7          1.65          8.34         2.22 o                         
   3   4   7         24.02         21.07         2.35 o                         
   4   4   7         49.91         53.88         7.77 o                         
   5   4   7          8.77         14.38         2.74 o                         
   6   4   7        349.58        317.03        11.27 o                         
   7   4   7        222.02        211.89         8.59 o                         
   8   4   7        176.64        157.77         8.33 o                         
   9   4   7          0.30          1.11        17.31 o                         
 -10   5   7          1.40         -5.08         5.08 o                         
  -9   5   7         28.68         32.68         5.58 o                         
  -8   5   7        112.00        110.69         6.01 o                         
  -7   5   7         12.96         10.65         2.66 o                         
  -6   5   7          1.38          5.74         2.38 o                         
  -5   5   7        542.05        544.00        26.17 o                         
  -4   5   7        154.89        141.29         6.48 o                         
  -3   5   7        455.26        482.03        13.10 o                         
  -2   5   7          4.02          7.43         2.47 o                         
  -1   5   7         66.63         61.93         3.54 o                         
   0   5   7        569.47        568.17        23.18 o                         
   1   5   7        305.14        276.76        10.65 o                         
   2   5   7         79.17         68.88         3.35 o                         
   3   5   7         30.71         22.97         2.61 o                         
   4   5   7        676.54        619.60        17.77 o                         
   5   5   7          3.74          1.01         4.19 o                         
   6   5   7          0.45          2.79         2.88 o                         
   7   5   7          0.61          2.46         3.68 o                         
   8   5   7        126.52         95.12        13.24 o                         
   9   5   7        163.96        162.42        19.84 o                         
 -10   6   7        147.14        167.52        11.80 o                         
  -9   6   7          0.38         -2.75         5.55 o                         
  -8   6   7          2.77          5.45         2.95 o                         
  -7   6   7         36.13         34.94         3.79 o                         
  -6   6   7         72.83         54.52         5.83 o                         
  -5   6   7        539.26        563.29        31.88 o                         
  -4   6   7        632.43        700.98        15.42 o                         
  -3   6   7         17.83         24.52         3.26 o                         
  -2   6   7        409.08        411.97        18.56 o                         
  -1   6   7        134.45        126.78         8.38 o                         
   0   6   7        200.97        206.12         8.91 o                         
   1   6   7          7.25          7.44         1.74 o                         
   2   6   7         48.62         36.73         2.45 o                         
   3   6   7        358.23        327.15         9.33 o                         
   4   6   7        106.35        105.72         6.25 o                         
   5   6   7         16.89         17.67         5.60 o                         
   6   6   7         34.21         37.38         4.22 o                         
   7   6   7          8.50         13.57         9.20 o                         
   8   6   7         16.65         10.53        14.51 o                         
 -10   7   7         11.14         15.85         7.77 o                         
  -9   7   7          5.18          4.31         5.73 o                         
  -8   7   7          1.19          2.90         5.81 o                         
  -7   7   7         10.10          4.92         3.64 o                         
  -6   7   7         16.11         24.44         3.64 o                         
  -5   7   7        305.93        274.65        10.05 o                         
  -4   7   7        635.76        646.81        15.91 o                         
  -3   7   7         24.22         27.87         3.44 o                         
  -2   7   7        282.92        271.01        10.29 o                         
  -1   7   7         73.46         72.62         5.35 o                         
   0   7   7        230.92        186.62         8.73 o                         
   1   7   7        548.82        579.72        13.84 o                         
   2   7   7       1112.58       1088.66        18.56 o                         
   3   7   7        285.81        272.67        10.98 o                         
   4   7   7          0.89          8.22         5.08 o                         
   5   7   7          0.82         -3.22         3.22 o                         
   6   7   7         19.39         20.24         4.50 o                         
   7   7   7         16.12         23.57         3.95 o                         
  -9   8   7         40.70         52.32        11.91 o                         
  -8   8   7        204.39        210.41        23.48 o                         
  -7   8   7        301.60        289.51         9.62 o                         
  -6   8   7         87.22         81.81         9.43 o                         
  -5   8   7          0.51          5.88         3.80 o                         
  -4   8   7         37.72         56.23         8.18 o                         
  -3   8   7          1.99          8.86         3.00 o                         
  -2   8   7         47.75         55.04         5.71 o                         
  -1   8   7         90.44        110.16         6.71 o                         
   0   8   7        133.02        131.48         8.27 o                         
   1   8   7         10.15          7.16         5.20 o                         
   2   8   7        188.89        145.65         6.22 o                         
   3   8   7         82.04         92.56         7.43 o                         
   4   8   7        117.87         94.77         8.94 o                         
   5   8   7         30.30         35.97         5.42 o                         
   6   8   7        486.29        496.26        15.51 o                         
  -8   9   7        242.41        263.85        10.24 o                         
  -7   9   7         74.08         86.78         6.01 o                         
  -6   9   7         86.44        117.21        15.07 o                         
  -5   9   7          1.89         10.13         5.91 o                         
  -4   9   7         21.91         17.94         4.15 o                         
  -3   9   7          0.63         -3.67         3.67 o                         
  -2   9   7        282.44        279.18        10.30 o                         
  -1   9   7          0.26          1.36         3.88 o                         
   0   9   7        179.41        188.35        10.31 o                         
   1   9   7          0.66          1.16         4.39 o                         
   2   9   7         43.16         39.17         7.03 o                         
   3   9   7        318.13        275.03        18.39 o                         
   4   9   7         10.92          8.62         5.47 o                         
   5   9   7          6.13          3.45         7.08 o                         
  -7  10   7         61.54         56.32         5.90 o                         
  -6  10   7         10.52         21.76         4.18 o                         
  -5  10   7        114.88        135.08         7.67 o                         
  -4  10   7         45.48         32.00        10.49 o                         
  -3  10   7         33.70         41.61         5.56 o                         
  -2  10   7         10.29         10.88         3.88 o                         
  -1  10   7         28.36         30.75         5.21 o                         
   0  10   7         52.13         28.64         6.48 o                         
   1  10   7        323.84        350.70        17.82 o                         
   2  10   7        134.21        164.93         9.38 o                         
   3  10   7          0.11         10.05         4.36 o                         
  -4  11   7         21.75         22.65         4.39 o                         
  -3  11   7         37.09         34.76         6.51 o                         
  -2  11   7         70.90         72.02         8.72 o                         
  -1  11   7         63.98         65.59        10.26 o                         
   0  11   7          0.13         -7.17         7.17 o                         
   0 -12   8        707.51        738.29        26.01 o                         
   2 -12   8        339.93        280.20        13.14 o                         
   3 -12   8         13.78         28.24         6.13 o                         
  -3 -11   8         61.64         42.18         8.52 o                         
  -2 -11   8          2.44          7.16         5.61 o                         
  -1 -11   8         64.84         55.68         7.74 o                         
   0 -11   8          7.30          5.53         7.68 o                         
   1 -11   8        200.56        234.26        14.93 o                         
   2 -11   8        233.77        189.16         9.70 o                         
   3 -11   8         14.84         19.74         4.42 o                         
   4 -11   8        178.37        184.16         8.27 o                         
   5 -11   8         65.18         59.13         5.84 o                         
   6 -11   8          3.24          4.27         8.38 o                         
  -5 -10   8         92.45         93.21         7.90 o                         
  -4 -10   8          0.81          0.35         3.91 o                         
  -3 -10   8          0.00         -2.07         3.88 o                         
  -2 -10   8         14.70         19.93         5.53 o                         
  -1 -10   8        132.19        130.52         5.98 o                         
   0 -10   8         95.95        126.80         6.78 o                         
   1 -10   8          0.55         -0.91         5.35 o                         
   2 -10   8          3.44          5.88         3.95 o                         
   3 -10   8        200.46        198.99        21.57 o                         
   4 -10   8         23.02         27.88         4.44 o                         
   5 -10   8         26.07         34.69         5.71 o                         
   6 -10   8          0.44         -0.87         3.55 o                         
   7 -10   8        120.01        125.22         8.48 o                         
  -6  -9   8         39.87         40.11         6.19 o                         
  -5  -9   8        290.57        289.38        17.02 o                         
  -4  -9   8        292.53        304.03        11.32 o                         
  -3  -9   8         26.24         23.33         3.82 o                         
  -2  -9   8         13.78          5.26         4.72 o                         
  -1  -9   8         99.28        113.09         5.98 o                         
   0  -9   8          2.84          2.01         2.59 o                         
   1  -9   8        149.06        154.94         8.87 o                         
   2  -9   8         44.67         39.79         8.78 o                         
   3  -9   8         17.46         20.08         4.49 o                         
   4  -9   8        180.46        190.96        21.39 o                         
   5  -9   8        459.87        426.59        13.60 o                         
   6  -9   8          7.00         17.58         3.78 o                         
   7  -9   8        181.09        208.06        17.69 o                         
   8  -9   8         23.95         28.66         6.28 o                         
  -7  -8   8         29.75         43.09        10.74 o                         
  -6  -8   8          4.87          8.85         4.27 o                         
  -5  -8   8         79.50         81.88         5.60 o                         
  -4  -8   8         35.83         40.57         4.63 o                         
  -3  -8   8        214.75        214.16        11.55 o                         
  -2  -8   8         27.86         20.81         2.76 o                         
  -1  -8   8         19.79          9.00         2.32 o                         
   0  -8   8       1232.84       1224.57        25.98 o                         
   1  -8   8         26.33         17.16         3.42 o                         
   2  -8   8         69.83         65.65         7.93 o                         
   3  -8   8         13.47         21.46         4.44 o                         
   5  -8   8         19.02         22.66         5.31 o                         
   6  -8   8         94.52        105.27         7.59 o                         
   7  -8   8         40.47         48.11         9.52 o                         
   8  -8   8         18.88         14.62         3.95 o                         
   9  -8   8          7.25         11.00         4.44 o                         
  -8  -7   8          2.33         11.68         9.10 o                         
  -7  -7   8          2.33         15.32         8.28 o                         
  -6  -7   8         42.71         43.83         5.30 o                         
  -5  -7   8         65.30         58.57         5.94 o                         
  -4  -7   8        980.15        963.08        59.57 o                         
  -3  -7   8         21.67         14.84         1.90 o                         
  -2  -7   8       1322.06       1217.86        25.81 o                         
  -1  -7   8          9.62         10.16         2.17 o                         
   0  -7   8        648.93        576.65        18.32 o                         
   1  -7   8        142.15        156.50         8.24 o                         
   2  -7   8         92.66        104.68        18.49 o                         
   3  -7   8          1.41          1.91         4.25 o                         
   4  -7   8          5.63          4.83         3.88 o                         
   5  -7   8         16.79         10.01         5.02 o                         
   6  -7   8         86.86         86.84         6.55 o                         
   7  -7   8         13.54         10.75         5.70 o                         
   8  -7   8        151.66        143.37         7.05 o                         
   9  -7   8         53.27         34.74         4.13 o                         
  10  -7   8         26.41         30.27         8.87 o                         
  -9  -6   8          0.51         31.39        10.81 o                         
  -8  -6   8         37.12         53.46         9.11 o                         
  -7  -6   8         49.37         73.28         9.75 o                         
  -6  -6   8         98.09        103.44        11.60 o                         
  -5  -6   8       1446.03       1485.94        60.25 o                         
  -4  -6   8       2199.65       2232.45        92.72 o                         
  -3  -6   8          0.03         -0.04         2.54 o                         
  -2  -6   8        256.64        234.18         7.49 o                         
  -1  -6   8          0.88         -2.01         2.76 o                         
   0  -6   8        548.44        538.64        20.93 o                         
   1  -6   8         40.49         49.89         3.90 o                         
   2  -6   8        191.74        164.70        16.78 o                         
   3  -6   8         73.04         64.39         5.03 o                         
   4  -6   8        261.96        259.58        13.76 o                         
   5  -6   8          5.87         10.90         3.96 o                         
   6  -6   8        363.84        314.15        20.03 o                         
   7  -6   8          6.76         10.90         3.90 o                         
   8  -6   8        233.90        221.58        15.96 o                         
   9  -6   8         16.57         18.28         4.22 o                         
  10  -6   8         28.50         21.99         6.34 o                         
  -9  -5   8          0.35          0.44         7.38 o                         
  -8  -5   8          2.92          4.92         8.48 o                         
  -7  -5   8         88.59         82.28         6.98 o                         
  -6  -5   8        153.33        176.79        18.17 o                         
  -5  -5   8        913.16        960.55        19.50 o                         
  -4  -5   8         11.22         13.90         1.92 o                         
  -3  -5   8          2.45          6.55         2.05 o                         
  -2  -5   8         27.49         28.99         2.18 o                         
  -1  -5   8         17.88         13.53         2.10 o                         
   0  -5   8          9.78         12.39         2.01 o                         
   1  -5   8        757.42        770.34        17.52 o                         
   2  -5   8        324.93        322.37        11.02 o                         
   3  -5   8         16.87         40.36         4.89 o                         
   4  -5   8         31.17         30.62         5.26 o                         
   5  -5   8        311.94        292.55        14.92 o                         
   6  -5   8        124.39        132.41         9.22 o                         
   7  -5   8        127.37        145.98        13.35 o                         
   8  -5   8          0.62         -2.59         4.56 o                         
   9  -5   8          3.72          4.92         3.90 o                         
  10  -5   8         12.44         21.49         7.35 o                         
 -10  -4   8          8.01         16.29         8.77 o                         
  -9  -4   8        169.53        168.26        15.65 o                         
  -8  -4   8        110.80        119.81        10.01 o                         
  -7  -4   8          2.89          9.44         4.21 o                         
  -6  -4   8         14.95         11.65         2.42 o                         
  -5  -4   8         12.82         13.75         1.62 o                         
  -4  -4   8        205.34        183.78         6.29 o                         
  -3  -4   8       1516.38       1440.81        19.84 o                         
  -2  -4   8        270.07        285.20         6.88 o                         
  -1  -4   8        103.06        113.11         3.57 o                         
   0  -4   8       1073.35       1148.23        17.62 o                         
   1  -4   8        719.24        775.80        17.18 o                         
   2  -4   8         24.63         28.85         2.47 o                         
   3  -4   8        349.34        397.58        27.09 o                         
   4  -4   8        145.45        122.46         9.90 o                         
   5  -4   8         62.01         48.80         6.20 o                         
   6  -4   8        747.71        810.65        18.71 o                         
   7  -4   8        131.81        118.79         9.13 o                         
   8  -4   8          7.74         13.55         4.80 o                         
   9  -4   8        199.86        197.32        11.77 o                         
  10  -4   8          0.43         -0.95         5.59 o                         
  11  -4   8         72.29         83.47         7.88 o                         
 -10  -3   8        127.11        130.31        14.51 o                         
  -9  -3   8         14.69         10.53         4.05 o                         
  -8  -3   8        162.37        159.09         6.98 o                         
  -7  -3   8        356.36        351.30        10.03 o                         
  -6  -3   8        268.46        258.86        18.78 o                         
  -5  -3   8         36.50         35.08         2.30 o                         
  -4  -3   8        421.79        442.55         9.13 o                         
  -3  -3   8        789.97        889.91        12.45 o                         
  -2  -3   8          1.06         -3.03         3.48 o                         
  -1  -3   8        677.44        654.62         8.49 o                         
   0  -3   8          9.89          9.42         1.66 o                         
   1  -3   8         25.90         15.75         2.00 o                         
   2  -3   8          2.23          0.00         1.75 o                         
   3  -3   8       1329.61       1552.48        26.85 o                         
   4  -3   8        232.92        267.36        12.96 o                         
   5  -3   8         95.58        115.39         8.88 o                         
   6  -3   8         62.05         78.75         5.98 o                         
   7  -3   8         46.82         43.12         5.68 o                         
   8  -3   8        137.27        123.41         8.82 o                         
   9  -3   8          5.54         15.13        10.85 o                         
  10  -3   8         90.78         99.30         7.78 o                         
  11  -3   8         88.53        104.26         9.30 o                         
 -11  -2   8        330.43        335.45        19.80 o                         
 -10  -2   8        263.78        265.00        49.11 o                         
  -9  -2   8          2.40          6.62         4.59 o                         
  -8  -2   8         13.43         10.63         5.12 o                         
  -7  -2   8        273.23        283.35        10.37 o                         
  -6  -2   8         21.41         22.65         2.03 o                         
  -5  -2   8         29.99         35.47         2.13 o                         
  -4  -2   8         26.24         28.17         2.05 o                         
  -3  -2   8         54.18         43.42         2.20 o                         
  -2  -2   8        751.77        821.48         9.87 o                         
  -1  -2   8          5.78          8.89         1.75 o                         
   0  -2   8        310.15        306.47         5.75 o                         
   1  -2   8         14.40          8.90         1.96 o                         
   2  -2   8          8.16         19.21         2.90 o                         
   3  -2   8          6.41         11.50         2.22 o                         
   4  -2   8       1216.76       1124.97        53.15 o                         
   5  -2   8         77.92         87.80        10.61 o                         
   6  -2   8          0.76          5.56         2.97 o                         
   7  -2   8        488.16        466.76        21.40 o                         
   8  -2   8        332.93        336.10        15.35 o                         
   9  -2   8         79.72         71.80        13.66 o                         
  10  -2   8         67.08         83.17        10.45 o                         
  11  -2   8         11.55          9.10         6.35 o                         
 -11  -1   8          1.48         -1.13        10.27 o                         
 -10  -1   8         39.61         39.50         5.91 o                         
  -9  -1   8        293.31        294.62        12.02 o                         
  -8  -1   8        179.50        179.52        12.15 o                         
  -7  -1   8        111.57        127.36         9.04 o                         
  -6  -1   8         10.26         16.38         4.59 o                         
  -5  -1   8        144.74        137.70         6.21 o                         
  -4  -1   8        147.33        127.64         3.57 o                         
  -3  -1   8        452.06        420.76         7.21 o                         
  -2  -1   8       1348.59       1414.76        16.91 o                         
  -1  -1   8        427.69        417.68         5.50 o                         
   0  -1   8        118.85        101.70         3.16 o                         
   1  -1   8         34.04         43.05         2.39 o                         
   2  -1   8       1308.73       1279.77        13.93 o                         
   3  -1   8        402.82        410.64         8.26 o                         
   4  -1   8       1926.86       1882.66        24.80 o                         
   5  -1   8        108.21        117.93         8.11 o                         
   6  -1   8        780.68        683.02        35.70 o                         
   7  -1   8       1764.51       1782.89        44.07 o                         
   8  -1   8        178.36        178.90        10.93 o                         
   9  -1   8         51.92         62.50         6.51 o                         
  10  -1   8          0.20          6.25         7.49 o                         
  11  -1   8          2.66          3.84         5.24 o                         
 -11   0   8        441.98        412.46        14.61 o                         
 -10   0   8        131.99        140.03        20.34 o                         
  -9   0   8        132.26        150.56         8.34 o                         
  -8   0   8          0.21          3.89         8.98 o                         
  -7   0   8          3.59          3.92         4.04 o                         
  -6   0   8          2.16          4.93         3.25 o                         
  -5   0   8        132.08        167.44         7.84 o                         
  -4   0   8       2968.50       3119.43        39.65 o                         
  -3   0   8        349.82        356.65         5.62 o                         
  -2   0   8       3059.39       2933.52        21.24 o                         
  -1   0   8       1149.57       1301.62        13.58 o                         
   0   0   8        298.42        314.20         5.89 o                         
   1   0   8        185.21        272.39         6.05 o                         
   2   0   8        147.94        185.15         4.54 o                         
   3   0   8       3334.79       3327.86        45.30 o                         
   4   0   8        357.50        324.59         8.28 o                         
   5   0   8         26.48         16.31         3.02 o                         
   6   0   8        416.21        445.69        33.42 o                         
   7   0   8        289.47        307.88        22.17 o                         
   8   0   8          5.20          7.75         3.64 o                         
   9   0   8          6.25         14.29         8.00 o                         
  10   0   8         20.89         28.05         8.59 o                         
  11   0   8        106.01         82.23        10.39 o                         
 -11   1   8          0.79          4.65         5.02 o                         
 -10   1   8        234.24        262.33        15.95 o                         
  -9   1   8       1160.05       1206.28        23.83 o                         
  -8   1   8          9.22         10.19         3.88 o                         
  -7   1   8        295.12        286.96        15.04 o                         
  -6   1   8         95.18        100.77         7.81 o                         
  -5   1   8        198.73        197.25         5.50 o                         
  -4   1   8        211.67        188.96         4.94 o                         
  -3   1   8        103.46        128.86         4.04 o                         
  -2   1   8        182.47        214.97         4.15 o                         
  -1   1   8        118.51        117.25         3.10 o                         
   0   1   8        382.27        460.50         7.16 o                         
   1   1   8        593.36        609.27         9.36 o                         
   2   1   8         30.63         45.10         2.62 o                         
   3   1   8        587.38        508.89        10.69 o                         
   4   1   8         39.63         33.15         2.27 o                         
   5   1   8         70.81         59.06         7.66 o                         
   6   1   8        187.07        201.67        12.93 o                         
   7   1   8        232.72        260.73        22.30 o                         
   8   1   8          8.44         10.16         3.60 o                         
   9   1   8        214.44        236.46        25.78 o                         
  10   1   8          8.84          4.09         8.29 o                         
 -11   2   8          1.41         -0.98         5.50 o                         
 -10   2   8          9.72         10.46         8.96 o                         
  -9   2   8        142.68        126.83         9.95 o                         
  -8   2   8         18.10         16.69         3.91 o                         
  -7   2   8          3.75          7.17         3.68 o                         
  -6   2   8          0.63          1.38         3.07 o                         
  -5   2   8       1453.80       1444.65        25.10 o                         
  -4   2   8        856.63       1040.99        18.80 o                         
  -3   2   8         47.71         58.59         2.44 o                         
  -2   2   8       1618.35       1767.30        21.96 o                         
  -1   2   8        203.22        164.97         3.97 o                         
   0   2   8        199.34        173.54         4.00 o                         
   1   2   8       1029.74       1046.72        12.21 o                         
   2   2   8        586.67        561.39        10.90 o                         
   3   2   8       1030.05       1019.59        18.04 o                         
   4   2   8         26.92         43.38         3.52 o                         
   5   2   8        939.19        936.37        51.55 o                         
   6   2   8         33.39         32.08         3.78 o                         
   7   2   8         64.80         54.44         9.99 o                         
   8   2   8          3.35         -0.64         2.55 o                         
   9   2   8         14.56          7.73         3.99 o                         
  10   2   8         20.95         16.21         8.51 o                         
 -11   3   8         62.49         58.24         7.26 o                         
 -10   3   8         25.07         36.27        17.02 o                         
  -9   3   8          3.71         -2.27         3.38 o                         
  -8   3   8        310.99        319.02        14.55 o                         
  -7   3   8        194.02        175.86        12.88 o                         
  -6   3   8        335.80        288.45        13.01 o                         
  -5   3   8        161.04        167.03         6.91 o                         
  -4   3   8         77.41         71.36         3.48 o                         
  -3   3   8        986.50        999.31        13.10 o                         
  -2   3   8        864.89        948.65        15.12 o                         
  -1   3   8        424.20        420.70         8.59 o                         
   0   3   8          0.76          2.59         2.26 o                         
   1   3   8       1188.56       1283.79        33.36 o                         
   2   3   8         31.83         43.22         3.03 o                         
   3   3   8        420.73        461.29        14.53 o                         
   4   3   8        852.83        863.03        29.58 o                         
   5   3   8          7.02         11.58         2.34 o                         
   6   3   8        383.52        418.28        15.66 o                         
   7   3   8       1433.00       1387.31        26.53 o                         
   8   3   8        497.80        485.72        16.66 o                         
   9   3   8          4.02         10.67         8.83 o                         
  10   3   8         29.52         41.52         6.23 o                         
 -11   4   8          0.42          8.90         7.27 o                         
 -10   4   8         40.38         61.90         5.63 o                         
  -9   4   8         46.81         40.24        10.96 o                         
  -8   4   8         72.26         62.18         6.58 o                         
  -7   4   8        215.03        178.30         9.15 o                         
  -6   4   8        143.88        132.65         7.39 o                         
  -5   4   8         50.67         54.45         2.93 o                         
  -4   4   8         43.20         58.24         3.14 o                         
  -3   4   8          0.98         -0.35         3.37 o                         
  -2   4   8        679.77        676.80        20.43 o                         
  -1   4   8          6.88          4.06         1.84 o                         
   0   4   8         78.33         75.21         9.14 o                         
   1   4   8          7.68         10.13         2.20 o                         
   2   4   8        490.98        459.68        11.77 o                         
   3   4   8         78.05         72.96         4.44 o                         
   4   4   8         49.93         50.50         3.42 o                         
   5   4   8        117.34        111.08        11.47 o                         
   6   4   8          7.25          8.14         2.72 o                         
   7   4   8        158.76        175.35         9.90 o                         
   8   4   8        103.12        105.40        12.85 o                         
   9   4   8         20.48         29.55         6.71 o                         
 -11   5   8          3.57          1.85         6.35 o                         
 -10   5   8          1.78          0.09         6.17 o                         
  -9   5   8          4.88          8.32         4.18 o                         
  -8   5   8         65.31         50.14         4.31 o                         
  -7   5   8          2.03          4.86         2.66 o                         
  -6   5   8        252.32        209.96        14.73 o                         
  -5   5   8        103.49         86.48         4.58 o                         
  -4   5   8        262.49        278.97        11.10 o                         
  -3   5   8        248.61        264.66        13.21 o                         
  -2   5   8        137.69        165.14        16.25 o                         
  -1   5   8        135.81        153.40         7.48 o                         
   0   5   8        183.22        189.75         7.80 o                         
   1   5   8          8.23         11.15         2.48 o                         
   2   5   8        105.25        126.08         6.17 o                         
   3   5   8          4.70          1.36         2.91 o                         
   4   5   8        387.76        387.66        29.19 o                         
   5   5   8         23.52         29.06         3.90 o                         
   6   5   8         69.17         77.36        15.62 o                         
   7   5   8        128.71        130.20         9.92 o                         
   8   5   8         69.72         75.53         8.71 o                         
 -10   6   8          4.90         18.94        11.43 o                         
  -9   6   8         22.98         42.56         8.39 o                         
  -8   6   8         10.52         14.63         3.96 o                         
  -7   6   8         62.63         56.84         6.02 o                         
  -6   6   8        133.45         92.06        10.25 o                         
  -5   6   8        215.04        223.22        13.49 o                         
  -4   6   8        241.58        199.88        16.54 o                         
  -3   6   8       1708.41       1676.37        28.35 o                         
  -2   6   8        233.34        254.70        12.48 o                         
  -1   6   8         88.60         98.66         5.20 o                         
   0   6   8        120.26        147.75         7.10 o                         
   1   6   8         42.36         52.55         4.49 o                         
   2   6   8        515.15        453.02        29.50 o                         
   3   6   8        104.86        121.19         6.85 o                         
   4   6   8         31.30         31.91         3.70 o                         
   5   6   8         26.31         25.92         3.82 o                         
   6   6   8        107.82         90.86         5.12 o                         
   7   6   8         34.62         34.08         5.81 o                         
   8   6   8        202.10        176.81        17.03 o                         
 -10   7   8          0.16         -1.71         5.00 o                         
  -9   7   8          1.53         -3.72         7.87 o                         
  -8   7   8          4.17          4.22         3.55 o                         
  -7   7   8         23.87         21.85         3.61 o                         
  -6   7   8         20.66         24.32         3.77 o                         
  -5   7   8         95.45         87.37         7.99 o                         
  -4   7   8        219.47        232.12        10.60 o                         
  -3   7   8        420.11        424.06        14.06 o                         
  -2   7   8        169.28        178.79        14.75 o                         
  -1   7   8         12.82         19.29         4.66 o                         
   0   7   8        112.06        116.25         6.14 o                         
   1   7   8        275.33        272.46         9.88 o                         
   2   7   8         23.75         21.47         2.70 o                         
   3   7   8         99.99        102.05         7.30 o                         
   4   7   8          0.70          0.59         2.56 o                         
   5   7   8        122.57        138.64        13.14 o                         
   6   7   8         32.97         34.00         4.35 o                         
   7   7   8          2.73          4.86         4.09 o                         
  -9   8   8         61.47         47.42         9.02 o                         
  -8   8   8         38.00         34.94         7.99 o                         
  -7   8   8        184.38        225.31        10.79 o                         
  -6   8   8         77.70         78.58         6.02 o                         
  -5   8   8        132.22        140.51         8.89 o                         
  -4   8   8          0.72         -2.27         3.70 o                         
  -3   8   8        253.69        268.92        11.89 o                         
  -2   8   8         24.27         27.04         3.98 o                         
  -1   8   8        316.03        291.09        12.99 o                         
   0   8   8        285.42        301.03        11.24 o                         
   1   8   8         38.60         43.68         5.33 o                         
   2   8   8         22.87         30.29         4.37 o                         
   3   8   8         30.98         22.50         4.25 o                         
   4   8   8        313.87        307.77        23.02 o                         
   5   8   8         52.95         51.02         9.56 o                         
   6   8   8          2.02          2.44         5.74 o                         
  -8   9   8         21.55         21.20         5.34 o                         
  -7   9   8          5.32         11.78         4.93 o                         
  -6   9   8         60.18         69.10         6.11 o                         
  -5   9   8         26.63         28.56         4.65 o                         
  -4   9   8         81.57         93.34        10.02 o                         
  -3   9   8         95.13         91.38        12.49 o                         
  -2   9   8         80.81         77.03         8.27 o                         
  -1   9   8          2.45          4.01         4.36 o                         
   0   9   8        108.45        111.97         6.75 o                         
   1   9   8         13.89         22.95         7.00 o                         
   2   9   8         13.60         15.47         4.66 o                         
   3   9   8        156.94        145.34        13.03 o                         
   4   9   8         28.76         22.99         5.02 o                         
  -6  10   8         35.58         62.71        14.22 o                         
  -5  10   8         90.32        104.98        11.35 o                         
  -4  10   8          1.92          5.66         5.58 o                         
  -3  10   8        461.06        502.84        29.27 o                         
  -2  10   8         41.03         39.32        11.39 o                         
  -1  10   8          3.38         11.57        11.83 o                         
   0  10   8         48.86         30.30         6.50 o                         
   1  10   8         27.47         34.32         5.64 o                         
   2  10   8          1.43         -0.28         6.78 o                         
   3  10   8         10.85          1.89         4.66 o                         
  -4  11   8          1.79          3.67         3.68 o                         
  -3  11   8         77.57        108.79         7.19 o                         
  -2  11   8          2.61         -2.74         6.79 o                         
  -1  11   8         77.81         81.22         9.89 o                         
   0  11   8         28.73         22.18         5.64 o                         
   1 -12   9        271.23        297.93        14.18 o                         
   2 -12   9         18.42         11.54         5.03 o                         
  -3 -11   9         18.54         20.74         6.82 o                         
  -2 -11   9          0.34         -2.14         5.89 o                         
  -1 -11   9          5.06          6.41         5.91 o                         
   0 -11   9         32.48         30.48         6.45 o                         
   1 -11   9         19.13         21.00         4.60 o                         
   2 -11   9         56.60         55.24         5.70 o                         
   3 -11   9        714.44        778.44        16.98 o                         
   4 -11   9         22.28         22.38         3.62 o                         
   5 -11   9         68.85         63.46         6.01 o                         
   6 -11   9          7.06          2.93         7.29 o                         
  -5 -10   9         45.91         33.95         6.24 o                         
  -4 -10   9          2.97          7.25         5.73 o                         
  -3 -10   9         98.70         96.39         6.21 o                         
  -2 -10   9         40.95         59.60         6.20 o                         
  -1 -10   9         13.99          9.12         5.44 o                         
   0 -10   9         15.05         20.38         4.83 o                         
   1 -10   9          1.31          4.13         5.18 o                         
   2 -10   9          0.31          2.39         3.48 o                         
   3 -10   9        205.85        218.88        11.96 o                         
   4 -10   9         25.16         23.55         4.21 o                         
   5 -10   9         59.94         55.56         4.91 o                         
   6 -10   9          6.61          9.08         4.63 o                         
   7 -10   9          4.84         -2.00         4.63 o                         
  -6  -9   9         66.10         66.49        10.01 o                         
  -5  -9   9         79.60         53.30         7.23 o                         
  -4  -9   9        240.76        253.03        11.39 o                         
  -3  -9   9         30.78         36.11         5.46 o                         
  -2  -9   9         81.78         92.66         7.96 o                         
  -1  -9   9          7.28          2.00         2.32 o                         
   0  -9   9          2.52          2.33         2.64 o                         
   1  -9   9         48.56         56.15         4.98 o                         
   2  -9   9         75.34         84.65         6.39 o                         
   3  -9   9         58.24         57.49         7.36 o                         
   4  -9   9        383.83        412.30        20.34 o                         
   5  -9   9         18.52         28.90         8.84 o                         
   6  -9   9         23.27          5.39         4.63 o                         
   7  -9   9        119.05        129.02         7.95 o                         
   8  -9   9          8.35          6.59         5.04 o                         
  -7  -8   9          9.96          6.48         8.37 o                         
  -6  -8   9         38.17         49.70        11.02 o                         
  -5  -8   9        640.72        648.46        17.39 o                         
  -4  -8   9          5.13          2.61         3.73 o                         
  -3  -8   9         11.60         11.70         5.67 o                         
  -2  -8   9          0.87          2.09         3.39 o                         
  -1  -8   9         48.69         51.10         5.82 o                         
   0  -8   9        411.79        374.34        12.68 o                         
   1  -8   9        348.86        361.86        12.24 o                         
   2  -8   9          7.20          7.04         5.02 o                         
   3  -8   9        477.41        449.22        21.14 o                         
   4  -8   9       1088.59       1032.25        30.30 o                         
   5  -8   9         43.23         50.19         7.01 o                         
   6  -8   9          0.05         -1.82         3.41 o                         
   7  -8   9          0.00         -3.88         3.88 o                         
   8  -8   9         23.94         31.22         5.35 o                         
   9  -8   9        131.53        155.18         8.30 o                         
  -8  -7   9          1.17          3.57        14.13 o                         
  -7  -7   9          2.16         -4.87         8.18 o                         
  -6  -7   9         95.93         92.13        11.33 o                         
  -5  -7   9         25.64         23.60         3.44 o                         
  -4  -7   9       1157.57       1173.58        24.88 o                         
  -3  -7   9          5.83          6.78         3.63 o                         
  -2  -7   9         85.75         82.80         3.75 o                         
  -1  -7   9        528.15        527.63        18.14 o                         
   0  -7   9          2.49          5.31         3.17 o                         
   1  -7   9        547.91        546.19        17.05 o                         
   2  -7   9         25.87         27.33         4.51 o                         
   3  -7   9        107.98         97.39         7.81 o                         
   4  -7   9        984.23       1014.21        23.32 o                         
   5  -7   9        323.84        319.64        17.13 o                         
   6  -7   9        523.31        504.93        19.12 o                         
   7  -7   9        228.75        220.72        15.47 o                         
   8  -7   9         45.51         58.50         8.77 o                         
   9  -7   9         18.49         10.12         4.76 o                         
  10  -7   9         59.38         64.32         6.85 o                         
  -9  -6   9         49.15         31.12         9.56 o                         
  -8  -6   9         25.87         27.29         7.49 o                         
  -7  -6   9          6.12          2.80         5.65 o                         
  -6  -6   9        111.71        148.69        11.73 o                         
  -5  -6   9       1550.70       1552.80        85.10 o                         
  -4  -6   9        412.54        431.20        14.45 o                         
  -3  -6   9        191.67        188.53         7.82 o                         
  -2  -6   9         16.30         24.61         2.26 o                         
  -1  -6   9         24.27         16.54         2.46 o                         
   0  -6   9       1157.60       1138.10        32.07 o                         
   1  -6   9        216.88        233.43         9.39 o                         
   2  -6   9          7.47         13.52         3.42 o                         
   3  -6   9        146.27        124.50        16.53 o                         
   4  -6   9        397.02        413.87        20.57 o                         
   5  -6   9         66.70         61.81         5.47 o                         
   6  -6   9       1247.92       1286.02       107.47 o                         
   7  -6   9          0.01          6.41         5.32 o                         
   8  -6   9          6.27          8.08         4.49 o                         
   9  -6   9         17.20         24.26         3.88 o                         
  10  -6   9         26.72         27.70         4.21 o                         
  -9  -5   9        186.59        178.07        13.63 o                         
  -8  -5   9        142.75        153.01        14.83 o                         
  -7  -5   9         12.59         11.43         7.65 o                         
  -6  -5   9        263.88        262.91        28.78 o                         
  -5  -5   9         97.02         84.39         3.95 o                         
  -4  -5   9        270.98        274.86         8.62 o                         
  -3  -5   9        100.35         84.82         3.96 o                         
  -2  -5   9        823.20        843.61        15.23 o                         
  -1  -5   9         75.03         76.31         4.17 o                         
   0  -5   9         13.09         18.87         2.22 o                         
   1  -5   9       1808.27       1942.08        23.99 o                         
   2  -5   9        371.19        358.51        12.43 o                         
   3  -5   9        203.38        210.87        12.62 o                         
   4  -5   9         12.53         14.46         3.54 o                         
   5  -5   9        160.32        124.65         9.15 o                         
   6  -5   9        218.28        183.79        12.80 o                         
   7  -5   9       2043.58       2084.24        53.85 o                         
   8  -5   9        329.25        348.51        16.65 o                         
   9  -5   9        286.62        263.72        11.32 o                         
  10  -5   9         22.05         20.09         3.57 o                         
 -10  -4   9          0.22         11.15         7.27 o                         
  -9  -4   9         28.67         32.78         8.07 o                         
  -8  -4   9          0.05          1.98         4.42 o                         
  -7  -4   9          7.46         10.80         2.59 o                         
  -6  -4   9        141.28        130.44         7.44 o                         
  -5  -4   9        578.54        526.73        15.76 o                         
  -4  -4   9         28.01         25.09         1.90 o                         
  -3  -4   9          0.06          4.82         1.77 o                         
  -2  -4   9         19.64         25.63         1.94 o                         
  -1  -4   9       1909.40       1968.73        31.01 o                         
   0  -4   9        194.95        222.06         5.35 o                         
   1  -4   9         21.83         25.97         2.33 o                         
   2  -4   9          0.53          0.54         2.50 o                         
   3  -4   9       1639.43       1747.11        34.31 o                         
   4  -4   9        128.18        129.54         9.17 o                         
   5  -4   9        402.52        394.86        19.42 o                         
   6  -4   9        687.19        652.61        20.56 o                         
   7  -4   9         40.44         45.86         7.06 o                         
   8  -4   9         11.36          7.62         5.66 o                         
   9  -4   9          4.03          4.60         4.58 o                         
  10  -4   9         10.10          0.89         9.68 o                         
 -10  -3   9          5.05          9.93        11.77 o                         
  -9  -3   9         96.53         92.18         7.34 o                         
  -8  -3   9         44.42         33.52         4.94 o                         
  -7  -3   9        445.24        429.10        24.64 o                         
  -6  -3   9         17.19         11.96         2.50 o                         
  -5  -3   9        318.15        295.02         8.49 o                         
  -4  -3   9         40.37         33.15         2.08 o                         
  -3  -3   9        148.26        159.81         4.92 o                         
  -2  -3   9        392.57        396.01         7.40 o                         
  -1  -3   9        642.58        745.56        11.70 o                         
   0  -3   9          1.37          0.48         1.75 o                         
   1  -3   9        339.61        386.22         8.47 o                         
   2  -3   9        269.17        238.97         8.30 o                         
   3  -3   9        112.88        156.19         7.29 o                         
   4  -3   9          0.89         11.41         8.49 o                         
   5  -3   9        358.43        361.72        18.67 o                         
   6  -3   9        249.36        266.88        14.62 o                         
   7  -3   9       1196.61       1216.80        42.86 o                         
   8  -3   9         55.65         67.82         7.22 o                         
   9  -3   9         11.15         16.15        10.71 o                         
  10  -3   9         92.23        100.88        13.31 o                         
  11  -3   9          2.17          4.01         5.93 o                         
 -11  -2   9        102.50         85.75        11.84 o                         
 -10  -2   9        108.74        108.58         8.96 o                         
  -9  -2   9         27.12         23.16         4.00 o                         
  -8  -2   9         18.23         19.25         3.87 o                         
  -7  -2   9        148.13        152.08        12.54 o                         
  -6  -2   9          6.81          6.91         1.65 o                         
  -5  -2   9        115.76        136.97         4.97 o                         
  -4  -2   9         74.03         56.36         3.88 o                         
  -3  -2   9        354.60        442.86         9.38 o                         
  -2  -2   9         63.18         64.79         2.52 o                         
  -1  -2   9       1045.97       1092.28        13.62 o                         
   0  -2   9        237.64        284.05         4.70 o                         
   1  -2   9        277.79        279.20         7.39 o                         
   2  -2   9        153.49        176.14         5.26 o                         
   3  -2   9          0.01          1.00         2.40 o                         
   4  -2   9        244.35        186.19         8.14 o                         
   5  -2   9        430.48        456.92        19.84 o                         
   6  -2   9       1811.61       1836.88        80.48 o                         
   7  -2   9          9.31         15.64         4.40 o                         
   8  -2   9         25.08         20.49         3.77 o                         
   9  -2   9          0.18         -3.89         4.76 o                         
  10  -2   9         55.48         58.13        15.88 o                         
  11  -2   9         79.65         93.82         7.81 o                         
 -11  -1   9          0.56         12.30         9.59 o                         
 -10  -1   9        694.95        694.17        34.06 o                         
  -9  -1   9         61.00         49.64         7.82 o                         
  -8  -1   9        323.71        321.96        13.50 o                         
  -7  -1   9        197.19        193.15        11.91 o                         
  -6  -1   9         26.81         20.49         2.77 o                         
  -5  -1   9        711.17        684.35        21.19 o                         
  -4  -1   9        179.52        211.00         5.78 o                         
  -3  -1   9        128.27        104.47         3.53 o                         
  -2  -1   9        657.35        653.58         8.86 o                         
  -1  -1   9       2243.63       2238.57        38.27 o                         
   0  -1   9         61.22         41.20         2.06 o                         
   1  -1   9       1140.99       1053.34        14.27 o                         
   2  -1   9       3617.98       3752.92        43.50 o                         
   3  -1   9         12.87         18.55         2.14 o                         
   4  -1   9       1314.68       1392.98        48.33 o                         
   5  -1   9        463.61        441.29        21.36 o                         
   6  -1   9        878.17        870.37        37.18 o                         
   7  -1   9         25.00         33.27        11.02 o                         
   8  -1   9        455.75        437.24        14.53 o                         
   9  -1   9        294.50        308.13        22.15 o                         
  10  -1   9         31.93         67.68        25.93 o                         
  11  -1   9         41.63         30.75         6.24 o                         
 -11   0   9         42.79         34.88         5.82 o                         
 -10   0   9         31.07         44.31         6.96 o                         
  -9   0   9          4.07         -1.23         4.80 o                         
  -8   0   9        537.45        560.03        20.62 o                         
  -7   0   9         11.25         17.37         3.79 o                         
  -6   0   9        136.15        120.60         6.83 o                         
  -5   0   9        432.79        494.72        12.41 o                         
  -4   0   9          8.45         14.44         1.69 o                         
  -3   0   9        193.83        175.70         4.66 o                         
  -2   0   9        227.74        185.95         3.89 o                         
  -1   0   9        587.55        575.78         7.49 o                         
   0   0   9       1477.22       1589.95        15.31 o                         
   1   0   9         45.98         52.05         2.74 o                         
   2   0   9       1165.75       1308.81        13.96 o                         
   3   0   9          1.05          1.39         3.02 o                         
   4   0   9        448.06        399.95        19.67 o                         
   5   0   9          5.38          8.26         9.33 o                         
   6   0   9         38.98         50.01         4.94 o                         
   7   0   9        284.03        308.71        16.00 o                         
   8   0   9          3.13         -2.40         4.85 o                         
   9   0   9        250.52        275.76        27.56 o                         
  10   0   9         97.75         99.61        13.08 o                         
 -11   1   9         15.76         20.24         5.45 o                         
 -10   1   9        131.48        138.17        15.31 o                         
  -9   1   9        130.27        151.04         9.35 o                         
  -8   1   9        431.15        455.65        17.30 o                         
  -7   1   9       1289.39       1249.86        80.05 o                         
  -6   1   9         43.16         28.03         4.48 o                         
  -5   1   9         20.80         20.64         1.83 o                         
  -4   1   9        463.74        476.41        14.33 o                         
  -3   1   9       1580.85       1680.67        30.07 o                         
  -2   1   9          0.00          4.23         2.30 o                         
  -1   1   9        361.36        424.42         6.57 o                         
   0   1   9        640.75        732.22         9.48 o                         
   1   1   9         13.46         10.53         1.86 o                         
   2   1   9       1727.78       1775.29        34.52 o                         
   3   1   9       1774.67       1855.43        41.99 o                         
   4   1   9        429.66        409.34        16.11 o                         
   5   1   9          1.02          0.94         2.41 o                         
   6   1   9        210.01        207.07        21.89 o                         
   7   1   9        158.68        164.61        19.50 o                         
   8   1   9          0.82          4.05         3.36 o                         
   9   1   9         60.70         51.64         5.68 o                         
  10   1   9          2.00          1.07         7.52 o                         
 -11   2   9         92.03         79.30        10.51 o                         
 -10   2   9          0.55          4.59         9.55 o                         
  -9   2   9         70.39         57.93         6.00 o                         
  -8   2   9        502.73        488.65        18.00 o                         
  -7   2   9          2.62          3.11         3.93 o                         
  -6   2   9        550.59        527.56        25.01 o                         
  -5   2   9          2.24          7.34         1.75 o                         
  -4   2   9        187.43        220.04         5.89 o                         
  -3   2   9       1288.20       1329.02        22.69 o                         
  -2   2   9        665.21        731.92        12.97 o                         
  -1   2   9        692.30        786.17        13.83 o                         
   0   2   9         82.56         73.57         3.09 o                         
   1   2   9        202.01        249.42         6.61 o                         
   2   2   9        134.86        149.24         5.36 o                         
   3   2   9        314.60        285.31         7.59 o                         
   4   2   9        435.71        473.18        21.25 o                         
   5   2   9         37.33         38.65         3.97 o                         
   6   2   9        976.64       1020.50        33.46 o                         
   7   2   9         54.46         60.64         7.82 o                         
   8   2   9         62.86         53.71         7.12 o                         
   9   2   9         17.13         18.20        10.32 o                         
  10   2   9         20.46         15.23         8.35 o                         
 -11   3   9         13.35         22.27         5.46 o                         
 -10   3   9        113.04        136.60        18.13 o                         
  -9   3   9          2.38         -3.53         3.53 o                         
  -8   3   9          8.25          8.66         8.60 o                         
  -7   3   9       2453.86       2374.81        97.36 o                         
  -6   3   9         65.89         52.38         3.21 o                         
  -5   3   9        388.41        354.52        13.40 o                         
  -4   3   9         19.21         22.56         2.79 o                         
  -3   3   9          0.59          4.89         1.85 o                         
  -2   3   9         81.57        125.79         3.99 o                         
  -1   3   9         73.79         83.48         3.63 o                         
   0   3   9       1521.82       1542.20        40.19 o                         
   1   3   9         90.58         74.29         5.15 o                         
   2   3   9        212.36        262.62         7.05 o                         
   3   3   9          0.29          1.74         2.17 o                         
   4   3   9         33.55         22.18         2.25 o                         
   5   3   9          0.85         -1.20         3.69 o                         
   6   3   9         93.73         93.88         8.78 o                         
   7   3   9          0.04         -0.67         6.71 o                         
   8   3   9         36.91         37.96         7.92 o                         
   9   3   9         14.95         17.13         7.76 o                         
 -11   4   9        151.03        147.47         8.91 o                         
 -10   4   9          0.05         -0.96         4.88 o                         
  -9   4   9          9.42         11.17         3.82 o                         
  -8   4   9         22.66         19.12         3.00 o                         
  -7   4   9          5.96          6.53         2.68 o                         
  -6   4   9        136.47        116.21         6.52 o                         
  -5   4   9         83.02         71.18         3.87 o                         
  -4   4   9        501.98        529.68        11.65 o                         
  -3   4   9         82.02         97.30         4.87 o                         
  -2   4   9        125.21        122.90         6.35 o                         
  -1   4   9        238.68        221.47        11.25 o                         
   0   4   9        449.58        467.63        10.58 o                         
   1   4   9          4.72          1.50         3.73 o                         
   2   4   9        379.48        369.58        20.85 o                         
   3   4   9        137.68        125.93         6.43 o                         
   4   4   9         19.83         17.71         2.40 o                         
   5   4   9        270.84        256.79        13.15 o                         
   6   4   9          3.21          4.02         2.92 o                         
   7   4   9        168.07        198.68        11.11 o                         
   8   4   9        358.07        333.45        15.31 o                         
   9   4   9          0.26         -0.96         5.07 o                         
 -10   5   9         81.32         81.74         9.01 o                         
  -9   5   9        159.75        173.57        16.80 o                         
  -8   5   9         58.60         55.58         4.22 o                         
  -7   5   9        127.42        123.80         5.38 o                         
  -6   5   9          0.69          3.75         3.42 o                         
  -5   5   9        159.78        162.27        11.84 o                         
  -4   5   9        533.93        527.14        12.49 o                         
  -3   5   9        939.58       1012.39        24.03 o                         
  -2   5   9        648.27        646.31        16.62 o                         
  -1   5   9         42.94         41.17         3.32 o                         
   0   5   9        303.15        286.33        15.14 o                         
   1   5   9        309.18        302.84        12.12 o                         
   2   5   9         14.94         10.64         2.22 o                         
   3   5   9        143.01        136.03         9.27 o                         
   4   5   9          9.21          8.83         3.21 o                         
   5   5   9        218.72        186.89         9.21 o                         
   6   5   9         26.18         34.36         4.45 o                         
   7   5   9         27.53         30.84        11.24 o                         
   8   5   9         53.46         67.51        10.29 o                         
 -10   6   9        127.05        146.36        16.00 o                         
  -9   6   9         32.23         24.09         8.59 o                         
  -8   6   9         25.19         37.63        11.10 o                         
  -7   6   9         84.65         84.29         7.55 o                         
  -6   6   9         11.42          8.83         5.90 o                         
  -5   6   9         19.58         22.75         2.55 o                         
  -4   6   9         73.49         62.76        10.68 o                         
  -3   6   9          1.44         -0.01         3.33 o                         
  -2   6   9          1.83          3.28         3.20 o                         
  -1   6   9        515.14        522.28        14.67 o                         
   0   6   9        454.02        527.84        11.65 o                         
   1   6   9        188.10        183.46         8.92 o                         
   2   6   9         51.04         56.98         4.86 o                         
   3   6   9        176.34        177.44         7.63 o                         
   4   6   9        124.03        123.38         5.81 o                         
   5   6   9         51.98         38.50         4.20 o                         
   6   6   9        110.45        119.57         8.89 o                         
   7   6   9         12.14         12.58         4.26 o                         
   8   6   9         17.68         21.42        12.23 o                         
  -9   7   9         18.98         17.93         6.35 o                         
  -8   7   9         29.70         31.48         7.60 o                         
  -7   7   9          1.36         -0.58         3.12 o                         
  -6   7   9        187.99        143.61        12.04 o                         
  -5   7   9          6.53          6.10         4.00 o                         
  -4   7   9        264.38        244.04         9.46 o                         
  -3   7   9        391.61        411.71        14.08 o                         
  -2   7   9         68.92         67.22         5.86 o                         
  -1   7   9        406.11        409.60        13.43 o                         
   0   7   9        221.29        204.23         8.47 o                         
   1   7   9        925.45        966.31        16.55 o                         
   2   7   9        772.61        745.85        26.41 o                         
   3   7   9         30.17         25.96         4.81 o                         
   4   7   9         17.77         13.54         8.89 o                         
   5   7   9         30.09         32.84         4.37 o                         
   6   7   9          6.56          4.95         4.01 o                         
   7   7   9          7.59          6.20         4.36 o                         
  -9   8   9         96.14         93.42        10.79 o                         
  -8   8   9         41.91         48.53         5.53 o                         
  -7   8   9        255.18        268.04        12.48 o                         
  -6   8   9        107.07        112.18         8.19 o                         
  -5   8   9         74.87         65.18         5.75 o                         
  -4   8   9         29.98         33.33         3.99 o                         
  -3   8   9         54.99         50.05         5.27 o                         
  -2   8   9          0.45          6.61         3.49 o                         
  -1   8   9         11.97         10.02         2.84 o                         
   0   8   9        483.36        499.54        10.68 o                         
   1   8   9         12.40         14.92         3.63 o                         
   2   8   9        165.86        159.21         9.50 o                         
   3   8   9         62.28         68.84         8.46 o                         
   4   8   9          5.66          6.79         5.79 o                         
   5   8   9        228.00        247.63        16.77 o                         
   6   8   9         29.77         29.53         6.50 o                         
  -7   9   9          0.31         -1.51         3.38 o                         
  -6   9   9         17.18         26.67        12.86 o                         
  -5   9   9         64.46         71.51        15.79 o                         
  -4   9   9         26.54         32.90         7.34 o                         
  -3   9   9         24.10         35.03         5.24 o                         
  -2   9   9          1.89          0.21         4.00 o                         
  -1   9   9        443.99        432.89        11.37 o                         
   0   9   9        199.08        181.15        10.82 o                         
   1   9   9        216.21        234.89        14.64 o                         
   2   9   9        172.42        163.75        13.74 o                         
   3   9   9          1.26         -0.67         3.90 o                         
   4   9   9         66.13         87.31         9.33 o                         
  -6  10   9         14.27         15.75         5.43 o                         
  -5  10   9         14.98         10.28         4.04 o                         
  -4  10   9         26.46         23.06         7.20 o                         
  -3  10   9         32.20         37.48         6.26 o                         
  -2  10   9          8.76          8.77         3.74 o                         
  -1  10   9         22.33         22.01         4.04 o                         
   0  10   9         78.82         60.76         8.60 o                         
   1  10   9         50.86         58.54         8.00 o                         
   2  10   9          1.67          8.02         7.49 o                         
  -2  11   9          0.57         -5.84         5.84 o                         
  -3 -11  10          0.00         -3.93         4.51 o                         
  -2 -11  10          3.68         10.82         5.85 o                         
  -1 -11  10         31.83         41.46         8.07 o                         
   0 -11  10          8.92          4.96         4.41 o                         
   1 -11  10         12.45         23.28         6.72 o                         
   2 -11  10        158.19        129.87        22.76 o                         
   3 -11  10         76.58         73.86         6.92 o                         
   4 -11  10          5.32          0.30         8.17 o                         
   5 -11  10          1.66          4.06         3.85 o                         
  -5 -10  10        131.16        134.27        11.61 o                         
  -4 -10  10          2.78          5.22         4.14 o                         
  -3 -10  10          7.47          6.18         3.56 o                         
  -2 -10  10         45.46         42.21         7.51 o                         
  -1 -10  10         37.46         26.21         4.92 o                         
   0 -10  10        114.87        109.07         6.59 o                         
   1 -10  10         67.54         62.72         5.97 o                         
   2 -10  10          2.23         -3.14         3.14 o                         
   3 -10  10         49.20         40.74         4.44 o                         
   4 -10  10         24.52         21.28         4.04 o                         
   5 -10  10         30.45         27.37         4.20 o                         
   6 -10  10          6.51         -2.72         2.92 o                         
   7 -10  10         28.05         33.89         5.79 o                         
  -6  -9  10        146.66        139.24        11.98 o                         
  -5  -9  10        140.63        123.93        14.27 o                         
  -4  -9  10         68.74         74.53         7.49 o                         
  -3  -9  10         18.28         13.49         4.29 o                         
  -2  -9  10        144.06        153.15         8.69 o                         
  -1  -9  10         13.53         16.47         2.97 o                         
   0  -9  10         50.44         42.30         5.65 o                         
   1  -9  10         21.60         17.23         4.41 o                         
   3  -9  10          9.13          8.44         4.65 o                         
   4  -9  10        131.04        130.32        11.43 o                         
   5  -9  10        120.35         99.79         7.79 o                         
   6  -9  10          0.89          7.04         3.50 o                         
   7  -9  10         11.93         17.89         4.46 o                         
   8  -9  10         36.82         32.36        11.13 o                         
  -7  -8  10          0.10         -2.86         8.83 o                         
  -6  -8  10         72.48         69.80         8.94 o                         
  -5  -8  10        859.99        775.84        21.74 o                         
  -4  -8  10         86.64         64.18         6.58 o                         
  -3  -8  10          3.19          4.06         3.00 o                         
  -2  -8  10        197.27        166.96         9.63 o                         
  -1  -8  10        547.80        547.17        13.01 o                         
   0  -8  10        145.27        121.51         8.72 o                         
   1  -8  10          1.02          2.46         3.03 o                         
   2  -8  10         76.19         74.34         6.97 o                         
   3  -8  10         10.23          6.74         3.94 o                         
   4  -8  10         56.82         47.41         8.86 o                         
   5  -8  10        289.49        345.24        12.96 o                         
   6  -8  10        227.98        239.28        12.63 o                         
   7  -8  10        100.79         81.99        10.23 o                         
   8  -8  10          4.40          7.10         4.18 o                         
   9  -8  10         51.77         50.54         5.14 o                         
  -8  -7  10          4.76         12.27         7.53 o                         
  -7  -7  10         32.13         44.79         8.88 o                         
  -6  -7  10        127.63        126.99        10.53 o                         
  -5  -7  10         47.75         53.41         5.67 o                         
  -4  -7  10         42.68         56.23         6.00 o                         
  -3  -7  10         22.40         19.86         3.13 o                         
  -2  -7  10        132.08        131.02         6.08 o                         
  -1  -7  10        126.50        150.97         6.38 o                         
   0  -7  10         24.36         30.10         3.73 o                         
   1  -7  10        686.74        709.17        13.89 o                         
   2  -7  10        860.12        882.89        27.22 o                         
   3  -7  10        150.67        155.56        11.50 o                         
   4  -7  10         29.81         38.84         5.30 o                         
   5  -7  10         37.78         36.60         8.45 o                         
   6  -7  10        373.47        341.20        13.84 o                         
   7  -7  10        197.53        189.52        14.00 o                         
   8  -7  10        174.96        189.00        13.47 o                         
   9  -7  10         66.20         72.47         6.24 o                         
  -9  -6  10         78.03         89.43        10.93 o                         
  -8  -6  10          6.25          5.46         7.29 o                         
  -7  -6  10        152.93        151.29        13.94 o                         
  -6  -6  10        196.41        191.32         7.85 o                         
  -5  -6  10        607.19        621.83        24.16 o                         
  -4  -6  10        271.71        280.50        10.45 o                         
  -3  -6  10        112.12        102.94         4.72 o                         
  -2  -6  10        335.47        314.64        13.70 o                         
  -1  -6  10        341.57        336.23        12.69 o                         
   0  -6  10         21.02         29.55         2.46 o                         
   1  -6  10        887.96        911.05        17.21 o                         
   2  -6  10         60.47         51.78        17.54 o                         
   3  -6  10        605.57        678.55        32.96 o                         
   4  -6  10         28.84         21.37         5.65 o                         
   5  -6  10        219.23        206.89        11.51 o                         
   6  -6  10         88.15         86.07         8.86 o                         
   7  -6  10          0.13          7.02         5.38 o                         
   8  -6  10        124.04         98.85         7.33 o                         
   9  -6  10         60.00         68.59         8.25 o                         
  10  -6  10          3.42         -2.54         3.81 o                         
  -9  -5  10          9.04          6.67         6.57 o                         
  -8  -5  10          0.40          6.19         7.56 o                         
  -7  -5  10        200.79        188.11        11.09 o                         
  -6  -5  10        633.74        565.81        25.80 o                         
  -5  -5  10         76.75         74.59         7.10 o                         
  -4  -5  10          6.66          7.05         2.28 o                         
  -3  -5  10        482.73        468.30        17.02 o                         
  -2  -5  10          0.63          0.39         2.05 o                         
  -1  -5  10        241.44        255.12         8.72 o                         
   0  -5  10         46.72         45.27         3.00 o                         
   1  -5  10         32.99         35.52         5.46 o                         
   2  -5  10        125.22        133.83         7.44 o                         
   3  -5  10         62.22         68.84        18.49 o                         
   4  -5  10         15.28         21.10         3.70 o                         
   5  -5  10         57.63         61.88         5.97 o                         
   6  -5  10        563.93        526.87        17.77 o                         
   7  -5  10        244.10        220.22        16.05 o                         
   8  -5  10          1.58         -1.19         3.94 o                         
   9  -5  10          2.23         -1.87         4.99 o                         
  10  -5  10          0.15          5.01         8.41 o                         
 -10  -4  10         20.81         13.58         8.68 o                         
  -9  -4  10          2.19         -5.31         6.56 o                         
  -8  -4  10         34.50         32.99         6.09 o                         
  -7  -4  10        405.21        422.69        19.18 o                         
  -6  -4  10          0.01         -5.03         5.03 o                         
  -5  -4  10         37.25         30.80         2.23 o                         
  -4  -4  10        211.63        193.44         6.76 o                         
  -3  -4  10        457.90        450.48        13.60 o                         
  -2  -4  10        798.34        780.91        13.16 o                         
  -1  -4  10        761.34        776.85        15.36 o                         
   0  -4  10        122.13        118.69         4.13 o                         
   1  -4  10        684.31        703.96        25.46 o                         
   2  -4  10        111.55         82.68         5.22 o                         
   3  -4  10        146.84        150.21         8.18 o                         
   4  -4  10         22.08         29.74         5.20 o                         
   5  -4  10        295.54        304.53        15.90 o                         
   6  -4  10        436.58        446.42        21.38 o                         
   7  -4  10        207.06        195.76        16.29 o                         
   8  -4  10          9.32         16.39         4.87 o                         
   9  -4  10          3.56          6.13         5.81 o                         
  10  -4  10         11.33         25.47        10.38 o                         
 -10  -3  10         17.19         25.35        10.25 o                         
  -9  -3  10        145.88        152.85         9.26 o                         
  -8  -3  10         83.17         88.55         6.37 o                         
  -7  -3  10         85.68         80.95         7.73 o                         
  -6  -3  10         37.82         35.00         2.29 o                         
  -5  -3  10         99.54         96.45         5.16 o                         
  -4  -3  10         11.55         10.06         1.66 o                         
  -3  -3  10         20.36         19.68         2.27 o                         
  -2  -3  10       1190.99       1317.89        22.09 o                         
  -1  -3  10          0.28          1.08         1.82 o                         
   0  -3  10          0.19          0.93         1.49 o                         
   1  -3  10       1673.69       1578.19        35.25 o                         
   2  -3  10       3104.47       3295.96        50.90 o                         
   3  -3  10         91.94         70.29         5.06 o                         
   4  -3  10         33.24         29.38         5.81 o                         
   5  -3  10         23.89         24.12         4.51 o                         
   6  -3  10         43.68         32.12         5.14 o                         
   7  -3  10       1099.80       1103.46        38.49 o                         
   8  -3  10         27.59         28.73         5.11 o                         
   9  -3  10         28.24         45.62         6.47 o                         
  10  -3  10         94.21         89.97        11.79 o                         
 -11  -2  10         87.60         98.95        11.27 o                         
 -10  -2  10        140.38        142.77        16.34 o                         
  -9  -2  10          5.70         13.58         3.95 o                         
  -8  -2  10          0.15          2.40         2.53 o                         
  -7  -2  10          0.98          2.19         4.42 o                         
  -6  -2  10          6.32          4.17         2.87 o                         
  -5  -2  10          1.78         -0.85         2.05 o                         
  -4  -2  10          4.82          7.14         1.34 o                         
  -3  -2  10         85.54         62.39         2.74 o                         
  -2  -2  10        515.06        544.50         9.87 o                         
  -1  -2  10         31.46         14.18         2.18 o                         
   0  -2  10          6.29          8.85         1.49 o                         
   1  -2  10         14.86         17.61         1.97 o                         
   2  -2  10         83.91        116.40         4.29 o                         
   3  -2  10        254.41        276.05        14.93 o                         
   4  -2  10          4.71         14.40         3.11 o                         
   5  -2  10        489.88        464.46        21.26 o                         
   6  -2  10         62.48         55.80         5.71 o                         
   7  -2  10        991.39        977.84        26.73 o                         
   8  -2  10        813.37        860.88        20.25 o                         
   9  -2  10        576.08        547.33        37.81 o                         
 -11  -1  10         83.91         92.43        11.55 o                         
 -10  -1  10         21.63         16.28         5.76 o                         
  -9  -1  10       1144.76       1178.07        33.27 o                         
  -8  -1  10        163.90        162.77        10.28 o                         
  -7  -1  10        141.13        149.33        14.80 o                         
  -6  -1  10         34.45         41.65         3.58 o                         
  -5  -1  10        286.67        300.92         9.50 o                         
  -4  -1  10        255.94        259.29         6.21 o                         
  -3  -1  10         11.64         17.66         1.72 o                         
  -2  -1  10        361.42        424.31         9.36 o                         
  -1  -1  10        253.15        305.98         6.82 o                         
   0  -1  10         10.29          3.18         1.88 o                         
   1  -1  10        548.51        571.01         8.48 o                         
   2  -1  10       1802.95       1944.63        49.72 o                         
   3  -1  10       1025.86       1028.16        20.29 o                         
   4  -1  10         56.23         75.59         5.32 o                         
   5  -1  10        400.22        400.83        19.99 o                         
   6  -1  10        167.87        179.09        13.46 o                         
   7  -1  10        246.73        241.27        13.47 o                         
   8  -1  10         14.31         13.13         4.43 o                         
   9  -1  10          0.02         -3.99         3.99 o                         
  10  -1  10        125.01        134.16        13.95 o                         
 -11   0  10         54.92         59.61         7.50 o                         
 -10   0  10        238.45        239.33        12.34 o                         
  -9   0  10          6.35          4.92         4.51 o                         
  -8   0  10        359.80        378.88        14.72 o                         
  -7   0  10          3.63          5.88         4.06 o                         
  -6   0  10        374.37        393.16        23.80 o                         
  -5   0  10       1596.06       1545.83        28.36 o                         
  -4   0  10        321.25        380.71         9.93 o                         
  -3   0  10       6764.40       6910.31       127.81 o                         
  -2   0  10        676.50        708.39        11.67 o                         
  -1   0  10        378.89        395.41         5.88 o                         
   0   0  10         14.59         29.91         2.17 o                         
   1   0  10       1047.74       1193.04        18.31 o                         
   2   0  10        204.43        200.99         5.81 o                         
   3   0  10        322.32        332.26         9.47 o                         
   4   0  10        810.45        767.47        28.80 o                         
   5   0  10        388.55        380.61        19.92 o                         
   6   0  10       1223.38       1223.69        32.53 o                         
   7   0  10         32.21         43.65         9.46 o                         
   8   0  10         56.47         64.77        10.68 o                         
   9   0  10        108.72         97.45        10.00 o                         
  10   0  10         53.45         66.12        13.44 o                         
 -11   1  10          6.11          7.13         4.77 o                         
 -10   1  10          3.89          1.27         3.94 o                         
  -9   1  10          5.90         12.17         7.13 o                         
  -8   1  10        234.42        226.17         9.72 o                         
  -7   1  10        277.28        290.51        13.87 o                         
  -6   1  10        323.96        262.68        19.83 o                         
  -5   1  10        194.42        185.00         6.61 o                         
  -4   1  10        123.99        125.40         4.02 o                         
  -3   1  10          1.00          8.24         2.77 o                         
  -2   1  10       3959.20       4433.11        67.10 o                         
  -1   1  10          2.47          5.15         1.76 o                         
   0   1  10         40.74         36.99         2.90 o                         
   1   1  10        613.14        684.62        16.38 o                         
   2   1  10       2093.40       2138.76        58.67 o                         
   3   1  10        315.95        337.63         9.75 o                         
   4   1  10        292.76        294.21        11.03 o                         
   5   1  10        346.81        357.26        14.40 o                         
   6   1  10        110.30        104.89         8.25 o                         
   7   1  10         17.22         18.93        11.93 o                         
   8   1  10         21.48         23.30         4.53 o                         
   9   1  10         30.87         32.05         7.25 o                         
  10   1  10         64.88         60.23        11.05 o                         
 -11   2  10          1.69          1.69         4.66 o                         
 -10   2  10         34.28         50.09        13.76 o                         
  -9   2  10        106.62         87.35         7.49 o                         
  -8   2  10        232.42        220.65        17.48 o                         
  -7   2  10         63.52         60.03         5.35 o                         
  -6   2  10        570.74        566.71        17.90 o                         
  -5   2  10        314.29        285.67         8.74 o                         
  -4   2  10         53.25         45.45         2.27 o                         
  -3   2  10        166.23        184.82         5.79 o                         
  -2   2  10         62.78         63.55         2.63 o                         
  -1   2  10       1260.50       1309.40        19.13 o                         
   0   2  10        717.75        701.18        18.49 o                         
   1   2  10        326.29        380.24        10.04 o                         
   2   2  10        597.09        581.94        14.52 o                         
   3   2  10          6.50          4.17         1.67 o                         
   4   2  10        168.68        146.18         8.44 o                         
   5   2  10        710.34        754.81        15.09 o                         
   6   2  10       1075.53       1081.91        54.39 o                         
   7   2  10        242.64        256.90        24.04 o                         
   8   2  10         12.02          2.15         9.59 o                         
   9   2  10          3.64          4.08         4.64 o                         
  10   2  10          1.09         -8.93         8.93 o                         
 -11   3  10         14.16         12.67         4.67 o                         
 -10   3  10         42.38         45.64         6.57 o                         
  -9   3  10        160.44        162.80        21.20 o                         
  -8   3  10         12.37         12.27         9.47 o                         
  -7   3  10          3.33          9.54         3.62 o                         
  -6   3  10         64.42         50.33         3.90 o                         
  -5   3  10        269.54        255.44         9.57 o                         
  -4   3  10        437.88        443.39        10.66 o                         
  -3   3  10        288.33        261.49         6.10 o                         
  -2   3  10         32.23         36.69         3.25 o                         
  -1   3  10          0.78          3.23         2.17 o                         
   0   3  10       2398.68       2388.41        78.57 o                         
   1   3  10         50.10         68.27         3.65 o                         
   2   3  10        572.56        600.78        28.33 o                         
   3   3  10         18.06         18.66         2.29 o                         
   4   3  10        919.52        944.14        17.48 o                         
   5   3  10        436.32        373.51        43.92 o                         
   6   3  10          6.32          6.94         3.17 o                         
   7   3  10         59.28         58.89         6.85 o                         
   8   3  10         26.91         34.15         4.72 o                         
   9   3  10         36.25         31.00        11.14 o                         
 -11   4  10         29.24         19.96         4.94 o                         
 -10   4  10         64.34         47.57         8.15 o                         
  -9   4  10         47.09         42.11         6.89 o                         
  -8   4  10         22.43         24.10         4.86 o                         
  -7   4  10        171.52        161.08        15.86 o                         
  -6   4  10         13.92         11.46         2.77 o                         
  -5   4  10         40.93         28.88         2.97 o                         
  -4   4  10         59.68         55.37         3.18 o                         
  -3   4  10         85.47         88.85         4.69 o                         
  -2   4  10         86.26         79.86         7.09 o                         
  -1   4  10        389.86        385.14        10.02 o                         
   0   4  10         46.14         38.97         2.85 o                         
   1   4  10        207.91        245.21        10.64 o                         
   2   4  10         82.40         96.54         4.97 o                         
   3   4  10        279.50        300.70        12.96 o                         
   4   4  10        174.60        170.15         8.85 o                         
   5   4  10         92.84         95.07         8.26 o                         
   6   4  10       1301.03       1292.75        33.61 o                         
   7   4  10          3.64         -2.51         9.14 o                         
   8   4  10         24.91         29.86         8.08 o                         
   9   4  10         14.84         13.29         9.45 o                         
 -10   5  10          9.70          2.14         6.98 o                         
  -9   5  10         23.26         34.40         8.28 o                         
  -8   5  10        164.47        144.55        13.08 o                         
  -7   5  10        189.03        162.17         8.76 o                         
  -6   5  10         55.81         51.98         5.49 o                         
  -5   5  10        253.39        256.52        11.49 o                         
  -4   5  10         51.30         54.48         3.95 o                         
  -3   5  10        290.68        297.26        14.35 o                         
  -2   5  10        837.65        784.79        24.64 o                         
  -1   5  10        181.29        189.83        11.00 o                         
   0   5  10        213.43        194.36         8.99 o                         
   1   5  10         35.78         41.59         3.47 o                         
   2   5  10        174.68        181.73         9.24 o                         
   3   5  10        218.06        228.24        11.03 o                         
   4   5  10        253.70        265.31         9.73 o                         
   5   5  10         72.93         64.91         6.88 o                         
   6   5  10        252.75        258.30        10.20 o                         
   7   5  10         62.53         57.62         4.89 o                         
   8   5  10        366.85        386.00        14.86 o                         
 -10   6  10         52.85         70.17        10.28 o                         
  -9   6  10         19.11         24.16         8.66 o                         
  -8   6  10         13.21         12.81         3.73 o                         
  -7   6  10         12.32          8.07         7.53 o                         
  -6   6  10         15.84         15.10         3.78 o                         
  -5   6  10          1.51         -0.17         3.17 o                         
  -4   6  10        708.23        681.65        16.79 o                         
  -3   6  10          0.35          3.30         2.87 o                         
  -2   6  10         19.40         21.67         4.90 o                         
  -1   6  10         96.45        108.86         5.59 o                         
   0   6  10       1724.99       1721.79        33.90 o                         
   1   6  10          2.44          3.67         3.26 o                         
   2   6  10         49.13         60.21         4.71 o                         
   3   6  10          6.82          9.31         2.99 o                         
   4   6  10         89.01         90.07         7.68 o                         
   5   6  10         51.09         49.83         5.59 o                         
   6   6  10          0.29          0.81         3.64 o                         
   7   6  10          2.29         -0.55         3.22 o                         
  -9   7  10          0.93         -1.28         5.61 o                         
  -8   7  10          6.54          3.98         6.02 o                         
  -7   7  10         15.32          6.84         3.42 o                         
  -6   7  10         33.71         23.20         9.18 o                         
  -5   7  10        103.71         85.91         6.43 o                         
  -4   7  10          2.91          1.58         3.55 o                         
  -3   7  10          4.23          9.17         3.96 o                         
  -2   7  10        597.83        578.93        15.03 o                         
  -1   7  10         73.11         60.95         8.47 o                         
   0   7  10        433.60        455.68        14.67 o                         
   1   7  10        193.23        172.79        12.33 o                         
   2   7  10         36.00         35.42         4.07 o                         
   3   7  10         18.12          9.79         3.72 o                         
   4   7  10        167.65        175.60        13.51 o                         
   5   7  10        348.83        314.52        14.06 o                         
   6   7  10         13.18         18.59         3.67 o                         
  -8   8  10         46.29         39.07         9.41 o                         
  -7   8  10        381.22        375.08        16.45 o                         
  -6   8  10          5.09         -3.63         8.86 o                         
  -5   8  10          0.11         -2.13         3.53 o                         
  -4   8  10        356.60        344.01        24.15 o                         
  -3   8  10         22.58         26.96         6.18 o                         
  -2   8  10          9.94         15.55         3.77 o                         
  -1   8  10        426.58        417.84         9.88 o                         
   0   8  10        588.04        575.02        12.03 o                         
   1   8  10        249.01        244.51        11.15 o                         
   2   8  10        371.56        345.19        30.10 o                         
   3   8  10          5.56         13.71         7.07 o                         
   4   8  10         46.17         38.43         6.01 o                         
   5   8  10         77.73         73.35         8.82 o                         
  -7   9  10         33.63         36.89         9.75 o                         
  -6   9  10          1.00          0.83         3.48 o                         
  -5   9  10         65.54         62.86        13.12 o                         
  -4   9  10          5.43          4.71         9.13 o                         
  -3   9  10         24.45         24.06         4.48 o                         
  -2   9  10         51.03         41.26         6.82 o                         
  -1   9  10          9.25         10.18         3.52 o                         
   0   9  10        307.48        320.98        28.59 o                         
   1   9  10          1.50         -2.84         5.75 o                         
   2   9  10          5.35          3.91         6.79 o                         
   3   9  10          2.13          8.51         5.15 o                         
   4   9  10         40.84         46.15         6.62 o                         
  -5  10  10          2.21         -0.91         4.47 o                         
  -4  10  10         19.97         16.07         5.02 o                         
  -3  10  10         72.29         72.81         6.34 o                         
  -2  10  10         69.66         68.99         6.40 o                         
  -1  10  10        175.16        178.07         8.86 o                         
   0  10  10         78.47         80.47        10.07 o                         
   1  10  10         66.44         80.68         9.95 o                         
   2  10  10         51.99         37.00         6.69 o                         
  -2 -11  11         12.55         19.33         5.80 o                         
  -1 -11  11        153.07        160.17         8.99 o                         
   0 -11  11          0.07          3.47         4.21 o                         
   1 -11  11         43.70         51.73         9.89 o                         
   2 -11  11        330.94        341.47        13.04 o                         
   3 -11  11         25.74         28.55         5.83 o                         
   4 -11  11        137.52        187.43         8.09 o                         
   5 -11  11          6.93          3.65         3.21 o                         
  -4 -10  11          8.04          6.04         3.87 o                         
  -3 -10  11          0.15         -0.43         4.24 o                         
  -2 -10  11        131.73        164.80        10.11 o                         
  -1 -10  11        125.24         99.05         8.37 o                         
   0 -10  11          3.65          2.36         4.12 o                         
   1 -10  11          1.72         -2.59         4.32 o                         
   2 -10  11         11.17         13.91         4.05 o                         
   3 -10  11         31.78         36.79         4.19 o                         
   4 -10  11          4.33         13.02         6.91 o                         
   5 -10  11          1.92         -3.98         3.98 o                         
   6 -10  11         65.31         83.76         8.36 o                         
   7 -10  11        140.13        167.94         8.07 o                         
  -6  -9  11         22.09         37.44         7.67 o                         
  -5  -9  11         31.37         39.65         5.03 o                         
  -4  -9  11         60.49         70.16         7.64 o                         
  -3  -9  11         52.41         53.25         4.91 o                         
  -2  -9  11        152.07        138.90         8.64 o                         
  -1  -9  11         71.40         66.64         7.92 o                         
   0  -9  11        271.95        241.43         9.09 o                         
   1  -9  11         90.11         71.49         8.65 o                         
   3  -9  11          0.29          2.78         4.05 o                         
   4  -9  11          9.23         19.45         4.88 o                         
   5  -9  11         15.63         12.00         5.80 o                         
   6  -9  11          0.06         -4.99         5.56 o                         
   7  -9  11          1.40         -2.09         4.91 o                         
   8  -9  11        186.25        188.45        27.71 o                         
  -7  -8  11         24.10         24.63         8.88 o                         
  -6  -8  11        389.80        402.84        21.01 o                         
  -5  -8  11        489.66        469.86        12.14 o                         
  -4  -8  11          2.19          0.90         5.95 o                         
  -3  -8  11         38.25         34.13         3.68 o                         
  -2  -8  11         30.51         38.60         4.25 o                         
  -1  -8  11        115.15        107.21         6.93 o                         
   0  -8  11       1010.35       1010.60        25.72 o                         
   1  -8  11         46.38         71.42         8.51 o                         
   2  -8  11        245.73        232.27        14.69 o                         
   3  -8  11         96.12        100.06        16.19 o                         
   4  -8  11         57.98         64.13         9.80 o                         
   5  -8  11         79.18        118.47         9.89 o                         
   6  -8  11        100.77        120.37         7.56 o                         
   7  -8  11          1.72          1.95         4.51 o                         
   8  -8  11          0.41          7.91         4.24 o                         
   9  -8  11         40.99         43.19         7.02 o                         
  -8  -7  11          1.07         -2.60         8.01 o                         
  -7  -7  11         77.16         62.85        10.03 o                         
  -6  -7  11        126.53        122.98        14.85 o                         
  -5  -7  11         52.66         61.95        11.59 o                         
  -4  -7  11        205.61        209.59        12.24 o                         
  -3  -7  11         52.98         42.47         3.85 o                         
  -2  -7  11        120.06        101.29         5.38 o                         
  -1  -7  11         72.64         71.50         6.04 o                         
   0  -7  11        184.07        148.75         6.89 o                         
   1  -7  11         88.48         59.89         4.52 o                         
   2  -7  11       1302.45       1281.10        48.85 o                         
   3  -7  11       1198.76       1284.56        29.51 o                         
   4  -7  11         40.76         32.61         5.04 o                         
   5  -7  11        284.16        274.01        13.28 o                         
   6  -7  11        159.77        171.64         7.78 o                         
   7  -7  11        163.24        183.81        15.52 o                         
   9  -7  11        130.64        135.43        12.44 o                         
  -9  -6  11         34.59         27.68         8.22 o                         
  -8  -6  11         11.33         23.66         6.54 o                         
  -7  -6  11         17.86         44.08         8.01 o                         
  -6  -6  11          1.19          2.23         4.50 o                         
  -5  -6  11         63.78         66.34         5.29 o                         
  -4  -6  11         11.12         13.38         2.81 o                         
  -3  -6  11         39.98         43.61         3.28 o                         
  -2  -6  11         37.90         34.75         3.26 o                         
  -1  -6  11         65.27         59.60         3.44 o                         
   0  -6  11         20.12         13.58         3.11 o                         
   1  -6  11        600.22        598.03        14.04 o                         
   2  -6  11         61.11         57.66         6.24 o                         
   3  -6  11        121.41        131.73         9.90 o                         
   4  -6  11          0.00          5.99         3.32 o                         
   5  -6  11        108.81        137.03        10.94 o                         
   6  -6  11        335.87        337.22        34.95 o                         
   7  -6  11        309.31        346.07        13.90 o                         
   8  -6  11         20.05         14.09         4.13 o                         
   9  -6  11         23.36         12.65         5.46 o                         
  10  -6  11        124.13        137.70         7.76 o                         
  -9  -5  11          2.74         11.66         6.54 o                         
  -8  -5  11         21.83         40.15         7.86 o                         
  -7  -5  11         13.38          5.73         6.07 o                         
  -6  -5  11          0.04          0.95         2.32 o                         
  -5  -5  11        529.30        534.63        15.85 o                         
  -4  -5  11        332.90        336.24        15.53 o                         
  -3  -5  11         38.23         28.20         2.50 o                         
  -2  -5  11       1954.74       1952.25        27.44 o                         
  -1  -5  11         82.45         98.94         4.73 o                         
   0  -5  11          2.94          5.51         2.18 o                         
   1  -5  11        237.88        252.75         9.54 o                         
   2  -5  11        396.93        417.23        17.04 o                         
   3  -5  11        121.41        120.69         7.36 o                         
   4  -5  11         46.12         47.87         6.08 o                         
   5  -5  11        382.13        374.63        18.03 o                         
   6  -5  11         90.51        116.25         9.24 o                         
   7  -5  11         19.08         21.91         5.17 o                         
   8  -5  11        204.53        203.64        12.34 o                         
   9  -5  11          1.20         -0.03         4.40 o                         
  10  -5  11          5.02          2.13         4.68 o                         
 -10  -4  11         72.54         63.65        10.67 o                         
  -9  -4  11         51.52         40.53         9.28 o                         
  -8  -4  11        198.94        210.71        36.83 o                         
  -7  -4  11          3.33         -0.12         4.89 o                         
  -6  -4  11        248.76        252.04         7.78 o                         
  -5  -4  11        434.19        395.94        16.01 o                         
  -4  -4  11        281.30        218.37         6.68 o                         
  -3  -4  11        231.98        237.73         8.28 o                         
  -2  -4  11         37.05         45.86         2.38 o                         
  -1  -4  11        867.75        898.92        14.00 o                         
   0  -4  11        730.77        819.19        20.49 o                         
   1  -4  11         52.81         45.33         6.71 o                         
   2  -4  11          7.54         24.94         4.17 o                         
   3  -4  11          7.93          5.78         4.01 o                         
   4  -4  11         92.90         74.27        10.24 o                         
   5  -4  11        907.41        892.74        21.58 o                         
   6  -4  11        527.03        546.04        22.03 o                         
   7  -4  11          7.14         -6.09         6.09 o                         
   8  -4  11         12.84         19.30         4.26 o                         
   9  -4  11         29.83         41.38         6.10 o                         
  10  -4  11         14.79         11.46         4.60 o                         
 -10  -3  11         24.10         21.19         7.26 o                         
  -9  -3  11         49.87         47.39         5.96 o                         
  -8  -3  11         63.93         67.52         5.27 o                         
  -7  -3  11         47.56         47.40         7.57 o                         
  -6  -3  11         10.08         11.56         1.50 o                         
  -5  -3  11        694.89        648.27        28.02 o                         
  -4  -3  11         93.57        107.03         8.51 o                         
  -3  -3  11          0.02          1.51         1.97 o                         
  -2  -3  11        250.74        257.38         7.28 o                         
  -1  -3  11        791.44        839.44        22.58 o                         
   0  -3  11        579.26        580.44        15.61 o                         
   1  -3  11        229.71        273.15        10.46 o                         
   2  -3  11        295.22        285.10        10.80 o                         
   3  -3  11         54.00         67.36         5.55 o                         
   4  -3  11         70.07         60.64         6.42 o                         
   5  -3  11        221.15        212.36        13.58 o                         
   6  -3  11          0.12          0.27         3.85 o                         
   7  -3  11         53.44         49.67         6.08 o                         
   8  -3  11          0.00          0.13         9.51 o                         
   9  -3  11         64.80         83.99        11.08 o                         
  10  -3  11         59.17         65.79        24.21 o                         
 -10  -2  11        241.79        257.69        11.55 o                         
  -9  -2  11         31.96         37.63         4.97 o                         
  -8  -2  11         15.66         12.49         2.99 o                         
  -7  -2  11        263.14        262.33         9.06 o                         
  -6  -2  11        209.69        188.35        13.30 o                         
  -5  -2  11        290.07        286.43        11.06 o                         
  -4  -2  11        102.93         97.73         4.30 o                         
  -3  -2  11        214.13        219.49         5.97 o                         
  -2  -2  11       1248.79       1158.34        20.90 o                         
  -1  -2  11         42.51         40.59         2.19 o                         
   0  -2  11          0.21         -0.85         2.24 o                         
   1  -2  11        463.28        395.38        15.68 o                         
   2  -2  11        118.65        144.26         6.83 o                         
   3  -2  11         65.33        102.30         8.16 o                         
   4  -2  11        187.72        176.04         9.00 o                         
   5  -2  11         54.33         54.41         5.39 o                         
   6  -2  11         44.07         55.20         6.98 o                         
   7  -2  11         68.84         85.81         8.22 o                         
   8  -2  11          0.11          4.11         5.46 o                         
   9  -2  11        239.29        228.27        22.37 o                         
  10  -2  11         17.73         35.36         9.97 o                         
 -11  -1  11         39.60         31.67         8.97 o                         
 -10  -1  11         26.69         18.65         4.44 o                         
  -9  -1  11        162.46        166.74         8.64 o                         
  -8  -1  11         71.07         68.39         5.45 o                         
  -7  -1  11        488.89        495.04        13.44 o                         
  -6  -1  11         10.94          2.65         1.76 o                         
  -5  -1  11         36.61         46.34         2.74 o                         
  -4  -1  11         18.63         31.04         2.19 o                         
  -3  -1  11         11.95          7.47         1.53 o                         
  -2  -1  11        862.51        865.98        15.93 o                         
  -1  -1  11       1028.24       1050.42        14.81 o                         
   0  -1  11        105.59        101.95         3.24 o                         
   1  -1  11        811.04        778.02        17.50 o                         
   2  -1  11         85.32         62.60         4.46 o                         
   3  -1  11        736.65        775.67        23.84 o                         
   4  -1  11        167.42        184.86        10.72 o                         
   5  -1  11         23.83         21.33         3.65 o                         
   6  -1  11        390.71        355.57        17.06 o                         
   7  -1  11        387.12        345.12        15.98 o                         
   8  -1  11         51.21         47.81        10.23 o                         
   9  -1  11        324.95        316.04        10.97 o                         
  10  -1  11         39.92         63.53        15.00 o                         
 -11   0  11         43.00         38.99         7.37 o                         
 -10   0  11          2.08          5.21         3.86 o                         
  -9   0  11        116.56        101.85         8.25 o                         
  -8   0  11         20.88         13.97         4.59 o                         
  -7   0  11        869.80        901.38        33.96 o                         
  -6   0  11        152.29        142.71        14.27 o                         
  -5   0  11        398.89        372.41        11.39 o                         
  -4   0  11        167.17        143.27         5.45 o                         
  -3   0  11          0.11          0.82         1.49 o                         
  -2   0  11        893.39        983.57        23.87 o                         
  -1   0  11       1923.27       1981.43        27.57 o                         
   0   0  11        396.99        375.44         7.75 o                         
   1   0  11         11.77         24.04         2.02 o                         
   2   0  11        286.76        295.32         9.47 o                         
   3   0  11        454.94        453.01        18.53 o                         
   4   0  11        110.54        107.99         6.28 o                         
   5   0  11        377.91        345.96        18.44 o                         
   6   0  11       1134.13       1119.62        30.24 o                         
   7   0  11        362.65        300.83        15.25 o                         
   8   0  11         83.41         76.68         7.09 o                         
   9   0  11          4.39         16.69         4.07 o                         
  10   0  11         70.15         89.63        12.38 o                         
 -11   1  11         28.00         33.21         5.87 o                         
 -10   1  11          8.44         10.64        12.09 o                         
  -9   1  11         31.88         32.58         4.91 o                         
  -8   1  11        395.22        394.04        26.11 o                         
  -7   1  11        348.72        354.26        13.09 o                         
  -6   1  11        872.73        756.49        25.93 o                         
  -5   1  11        145.14        154.49         5.86 o                         
  -4   1  11       1255.86       1161.53        31.21 o                         
  -3   1  11        614.10        639.39        14.90 o                         
  -2   1  11         27.14         38.06         2.18 o                         
  -1   1  11         39.76         43.16         2.60 o                         
   0   1  11         57.14         59.71         2.50 o                         
   1   1  11         33.71         52.40         2.61 o                         
   2   1  11        330.57        321.77        12.52 o                         
   3   1  11         91.58         70.95         6.26 o                         
   4   1  11        506.58        542.68        12.89 o                         
   5   1  11         60.72         71.99         5.43 o                         
   6   1  11        181.29        192.95        10.26 o                         
   7   1  11         48.65         51.24         7.12 o                         
   8   1  11         85.10         85.02         6.91 o                         
   9   1  11          0.03          0.70         4.35 o                         
  10   1  11          8.53         -5.59        13.50 o                         
 -11   2  11          0.46          2.38         4.26 o                         
 -10   2  11         78.78         70.31         6.27 o                         
  -9   2  11          0.27         -0.45         4.45 o                         
  -8   2  11        371.91        395.90        18.11 o                         
  -7   2  11         33.54         40.45         3.86 o                         
  -6   2  11        164.70        149.38         6.57 o                         
  -5   2  11         34.67         31.10         2.10 o                         
  -4   2  11          5.75          3.11         1.26 o                         
  -3   2  11        564.21        553.42         8.07 o                         
  -2   2  11          1.03          4.94         1.91 o                         
  -1   2  11         47.08         35.99         3.09 o                         
   0   2  11       3365.32       3771.36        64.86 o                         
   1   2  11         86.67         98.21         4.63 o                         
   2   2  11        160.45        152.34         7.54 o                         
   3   2  11         48.99         49.64         3.88 o                         
   4   2  11        139.36        150.14        10.35 o                         
   5   2  11       1267.87       1304.04        28.42 o                         
   6   2  11        221.43        214.13        26.04 o                         
   7   2  11          2.54          4.49         4.34 o                         
   8   2  11        148.70        154.42        17.04 o                         
   9   2  11          3.80          2.69         3.93 o                         
 -11   3  11         12.63         16.07         5.19 o                         
 -10   3  11         73.60         77.37         9.56 o                         
  -9   3  11         77.70         66.67         5.54 o                         
  -8   3  11         30.96         24.23         4.54 o                         
  -7   3  11        639.79        662.93        14.04 o                         
  -6   3  11        495.54        458.80        24.46 o                         
  -5   3  11        139.21        118.75         5.17 o                         
  -4   3  11          7.98          7.50         1.78 o                         
  -3   3  11         76.64         90.39         4.65 o                         
  -2   3  11        103.56        102.00         5.06 o                         
  -1   3  11        124.18        144.67         7.49 o                         
   0   3  11          0.21          1.28         1.85 o                         
   1   3  11        123.52        125.28         7.01 o                         
   2   3  11        452.56        495.71        17.22 o                         
   3   3  11        551.25        583.55        31.96 o                         
   4   3  11         10.86          6.96         2.57 o                         
   5   3  11        944.42       1025.91        20.21 o                         
   6   3  11          9.58          7.62         4.30 o                         
   7   3  11        307.95        319.24        13.26 o                         
   8   3  11        112.73        101.33        35.95 o                         
   9   3  11        221.65        275.13        16.57 o                         
 -10   4  11         77.74         92.10        17.29 o                         
  -9   4  11        487.23        477.91        13.81 o                         
  -8   4  11         52.11         48.49        12.38 o                         
  -7   4  11        272.92        263.95        11.86 o                         
  -6   4  11        195.82        213.89        12.25 o                         
  -5   4  11        130.75        115.73         8.61 o                         
  -4   4  11         79.48         89.18         4.66 o                         
  -3   4  11         42.39         48.22         3.74 o                         
  -2   4  11        154.98        136.85         7.81 o                         
  -1   4  11        635.20        638.59        22.27 o                         
   0   4  11        131.80        111.92         5.43 o                         
   1   4  11        170.49        160.57         7.98 o                         
   2   4  11         41.08         49.70         5.55 o                         
   3   4  11         24.76         16.89         2.99 o                         
   4   4  11        442.45        474.15        13.78 o                         
   5   4  11         34.85         27.73         4.46 o                         
   6   4  11          0.35         -5.13         5.59 o                         
   7   4  11         49.35         53.60         8.98 o                         
   8   4  11          0.98         -0.01         3.52 o                         
 -10   5  11         12.76          8.19         7.05 o                         
  -9   5  11          7.14          5.88         6.01 o                         
  -8   5  11         11.01         30.05         7.34 o                         
  -7   5  11         52.29         41.26         4.99 o                         
  -6   5  11          7.96         13.84         2.70 o                         
  -5   5  11        813.31        778.20        45.75 o                         
  -4   5  11        127.97        131.95         8.75 o                         
  -3   5  11        243.31        229.77        12.80 o                         
  -1   5  11          0.22          3.34         3.74 o                         
   0   5  11         64.82         55.71         3.45 o                         
   1   5  11         76.38         92.18         5.78 o                         
   2   5  11          8.42          8.84         2.67 o                         
   3   5  11        490.70        474.35        13.66 o                         
   4   5  11        305.13        302.62        12.12 o                         
   5   5  11         31.02         37.79         5.54 o                         
   6   5  11         62.66         45.39         5.00 o                         
   7   5  11         25.79         23.17         4.73 o                         
   8   5  11         19.92          9.22         9.27 o                         
 -10   6  11         46.58         45.18         7.20 o                         
  -9   6  11          9.02         14.22         6.10 o                         
  -8   6  11         12.59         -0.07         4.75 o                         
  -7   6  11          8.03          9.27         3.25 o                         
  -6   6  11         14.67         22.92         3.74 o                         
  -5   6  11          0.91          2.47         3.52 o                         
  -4   6  11        200.48        205.18        10.67 o                         
  -3   6  11        184.44        189.42        10.58 o                         
  -2   6  11        818.29        834.38        22.34 o                         
  -1   6  11         38.42         40.22         3.01 o                         
   0   6  11         40.69         36.01         5.70 o                         
   1   6  11         41.81         31.75         3.39 o                         
   2   6  11         87.58         82.64         5.95 o                         
   3   6  11        424.93        433.65        11.67 o                         
   4   6  11          3.87          3.80         3.03 o                         
   5   6  11         81.56         72.80         5.89 o                         
   6   6  11         11.88         11.66         4.84 o                         
   7   6  11          4.98          3.76         4.54 o                         
  -9   7  11          1.09         -4.99         9.01 o                         
  -8   7  11          4.15          4.84         5.90 o                         
  -7   7  11         34.06         38.83         5.99 o                         
  -6   7  11         40.86         51.13        15.27 o                         
  -5   7  11         12.00         19.38         4.36 o                         
  -4   7  11         18.62         21.55         4.69 o                         
  -3   7  11        465.65        446.54        13.15 o                         
  -2   7  11        653.78        658.01        33.56 o                         
  -1   7  11        239.85        247.45         8.37 o                         
   0   7  11        178.86        163.59         7.88 o                         
   1   7  11         75.38         82.44         6.15 o                         
   2   7  11        417.20        432.92        14.96 o                         
   3   7  11          2.20          0.82         3.04 o                         
   4   7  11          3.98         -0.97         3.15 o                         
   5   7  11         72.51         76.22         5.15 o                         
   6   7  11        121.64        128.82         9.64 o                         
  -8   8  11          7.11         11.05         6.87 o                         
  -7   8  11          2.02         -4.37        10.82 o                         
  -6   8  11        122.18        122.25         8.59 o                         
  -5   8  11          3.81          3.27         5.07 o                         
  -4   8  11          0.13         -4.49         4.49 o                         
  -3   8  11        176.02        176.47         9.92 o                         
  -2   8  11        140.50        151.60         7.31 o                         
  -1   8  11         61.32         84.02         5.49 o                         
   0   8  11         21.31         15.13         3.32 o                         
   1   8  11         84.13         89.81        11.10 o                         
   2   8  11         41.45         48.72         6.11 o                         
   3   8  11         14.65         23.00         6.47 o                         
   4   8  11        134.65        148.78        10.93 o                         
   5   8  11        553.26        553.77        21.44 o                         
  -7   9  11         27.99         12.76         4.31 o                         
  -6   9  11         42.94         59.86         6.30 o                         
  -5   9  11        249.46        297.85        18.10 o                         
  -4   9  11          0.39          1.02         3.54 o                         
  -3   9  11         50.85         52.93         9.89 o                         
  -2   9  11         58.86         52.92         4.81 o                         
  -1   9  11          6.23          5.91         4.74 o                         
   0   9  11          1.96          7.70         4.10 o                         
   1   9  11         16.60         12.48         7.16 o                         
   2   9  11         16.17         27.89         5.45 o                         
   3   9  11          0.77          0.73         5.24 o                         
  -5  10  11          0.44          0.54         4.35 o                         
  -4  10  11          2.17         -0.49         3.95 o                         
  -3  10  11          9.38         13.56         4.31 o                         
  -2  10  11         15.60         15.20         8.72 o                         
  -1  10  11        299.44        311.46        41.19 o                         
   0  10  11         21.66         21.38         5.18 o                         
   1  10  11        125.47        116.17         9.17 o                         
  -2 -11  12          1.87         -1.81         5.78 o                         
  -1 -11  12          5.59         12.50         6.36 o                         
   0 -11  12          6.53         14.97         6.85 o                         
   1 -11  12         43.19         39.35         7.90 o                         
   2 -11  12          0.37         -0.98         3.52 o                         
   3 -11  12        168.10        156.71        18.92 o                         
   4 -11  12         22.39         31.07         7.00 o                         
   5 -11  12          7.36         11.63         3.89 o                         
  -4 -10  12         15.43         19.22         4.44 o                         
  -3 -10  12         23.60         30.06         6.55 o                         
  -2 -10  12         28.41         24.55         4.66 o                         
  -1 -10  12         47.74         50.38         8.01 o                         
   0 -10  12          8.18         10.27         4.09 o                         
   1 -10  12        106.44        130.29        13.69 o                         
   2 -10  12         68.29         68.35         8.65 o                         
   3 -10  12        228.58        217.40        14.17 o                         
   4 -10  12          4.70          0.65         7.49 o                         
   5 -10  12          0.79          8.40         4.89 o                         
   6 -10  12         15.70         17.85         8.59 o                         
  -6  -9  12         10.84          5.87         5.83 o                         
  -5  -9  12        233.10        252.73         9.39 o                         
  -4  -9  12        186.65        215.41        11.00 o                         
  -3  -9  12        287.29        301.08         9.03 o                         
  -2  -9  12          2.07          1.41         3.63 o                         
  -1  -9  12         19.15         17.84         8.73 o                         
   0  -9  12        154.60        172.23         7.73 o                         
   1  -9  12         40.28         50.58        10.43 o                         
   2  -9  12       1859.06       1954.12        89.72 o                         
   3  -9  12        174.40        161.62        12.62 o                         
   4  -9  12         51.37         53.86         7.38 o                         
   5  -9  12         19.00         24.43         4.88 o                         
   6  -9  12          0.18         -5.59         5.59 o                         
   7  -9  12        210.74        168.84        10.47 o                         
   8  -9  12         35.36         43.96         5.57 o                         
  -7  -8  12          0.01          0.72         6.27 o                         
  -6  -8  12        147.77        155.43        12.25 o                         
  -5  -8  12        105.38         95.78         8.20 o                         
  -4  -8  12          1.99          4.33         4.25 o                         
  -3  -8  12         41.37         47.04         4.48 o                         
  -2  -8  12          0.80         -3.69         3.76 o                         
  -1  -8  12         61.17         52.87         4.71 o                         
   0  -8  12        241.86        263.97         8.97 o                         
   1  -8  12        166.55        156.92        18.10 o                         
   2  -8  12       1000.94        965.88        23.13 o                         
   3  -8  12        560.88        536.93        15.83 o                         
   4  -8  12        265.29        283.28        21.82 o                         
   5  -8  12        298.61        312.23        14.80 o                         
   6  -8  12        208.56        260.39        13.01 o                         
   7  -8  12         57.62         44.22         6.64 o                         
   8  -8  12         57.42         44.79         9.14 o                         
  -8  -7  12         17.41          8.92         7.06 o                         
  -7  -7  12        398.76        376.97        20.14 o                         
  -6  -7  12        217.97        220.72        15.68 o                         
  -5  -7  12         11.69         11.96         7.23 o                         
  -4  -7  12          8.79          5.97         3.08 o                         
  -3  -7  12          1.48          4.50         2.45 o                         
  -2  -7  12         33.77         35.32         3.67 o                         
  -1  -7  12        202.36        199.44         8.03 o                         
   0  -7  12        211.76        205.39         9.09 o                         
   1  -7  12         71.12         45.65         5.51 o
[truncated: 300,754 more chars]
